# Supplementary material for: Kdm4a is an activity downregulated barrier to generate engrams for memory separation
Source: Nat Commun. 2024 Jul 13;15:5887. doi: 10.1038/s41467-024-50218-y (PMC11246488; doi:10.1038/s41467-024-50218-y)
Supplement: Supplementary file 4 — Supplementary Data 1 [file 41467_2024_50218_MOESM4_ESM.xlsx]

## Sheet: mHM gene
MGI symbol
2210018M11Rik
2410016O06Rik
Aebp2
Ash1l
Ash2l
Atf7ip
Brca1
Carm1
Cdc73
Cit
Dpy30
Ehmt1
Ehmt2
Ezh1
Ezh2
Fbl
Hcfc2
Hr
Hspa1a
Jarid2
Jmjd1c
Jmjd6
Kansl1
Kdm1a
Kdm1b
Kdm2a
Kdm2b
Kdm3a
Kdm3b
Kdm4a
Kdm4b
Kdm4c
Kdm4d
Kdm5a
Kdm5b
Kdm5c
Kdm5d
Kdm6a
Kdm6b
Kdm7a
Kdm8
Kmt2a
Kmt2b
Kmt2c
Kmt2d
Kmt2e
Las1l
Max
Mbd1
Mbd2
Mecp2
Men1
Mga
Mina
Mllt10
Ncoa6
Nsd1
Pagr1a
Paxip1
PAXIP1-a
Pelp1
Phf2
Phf21a
Phf8
Piwil4
Pogz
Prdm1
Prdm11
Prdm12
Prdm13
Prdm16
Prdm4
Prdm5
Prdm6
Prdm9
Prkcb
Prmt1
Prmt10
Prmt2
Prmt5
Prmt6
Prmt7
Prmt8
Prpf31
Rara
Rbbp5
Rcor1
Setd1b
Setd2
Setd3
Setd5
Setd6
Setd7
Setd8
Setdb1
Setdb2
Setmar
Sirt1
Sirt2
Smyd1
Smyd2
Smyd3
Supt6
Suv39h1
Suv39h2
Suv420h1
Suv420h2
Suz12
Taf7
Tex10
Ubn1
Wdr77
Wdr82
Whsc1
Zhx1
Zmynd11
Zranb3

## Sheet: mHM sgRNA
Name	MGI symbol	Ensembl Transcript ID	sgRNA sequence	5' flanking sequence	3' flanking sequence
Wdr77-1	Wdr77	ENSMUSG00000000561	CAGCTTGTGTGCCAGAGCTC	TTGTGGAAAGGACGAAACACCG	GTTTTAGAGCTAGAAATAGCAAGTTAAAATAAGGC
Wdr77-2	Wdr77	ENSMUSG00000000561	GTTCCACTCGCGGGCCGCCG
Wdr77-3	Wdr77	ENSMUSG00000000561	CGCATGCATGGAACGTCAAT
Wdr77-4	Wdr77	ENSMUSG00000000561	AATTGGAGGCTGCACGGTAC
Wdr77-5	Wdr77	ENSMUSG00000000561	TGGCTACCTCCCTACCGCTT
Wdr77-6	Wdr77	ENSMUSG00000000561	CTCTGCTGGCGTCCAGACCG
Wdr77-7	Wdr77	ENSMUSG00000000561	GGATGCCAAGCCAAAGCGGT
Wdr77-8	Wdr77	ENSMUSG00000000561	ACCTCCCTACCGCTTTGGCT
Wdr77-9	Wdr77	ENSMUSG00000000561	CCTTCGTTGGGGGCCGCACT
Wdr77-10	Wdr77	ENSMUSG00000000561	GCTCTAAGGGCACAACATGG
Kmt2a-1	Kmt2a	ENSMUSG00000002028	CCCCCGGTAGATCTTACGCA
Kmt2a-2	Kmt2a	ENSMUSG00000002028	GTTCCGAATTGATGACTCGG
Kmt2a-3	Kmt2a	ENSMUSG00000002028	GAGATGGTGATTGAATACGC
Kmt2a-4	Kmt2a	ENSMUSG00000002028	TGTGAGGCAGCAACCCACGG
Kmt2a-5	Kmt2a	ENSMUSG00000002028	AGTGCGGGAAGTGTGACCGC
Kmt2a-6	Kmt2a	ENSMUSG00000002028	CAGCTATCACCCCGAGTGCC
Kmt2a-7	Kmt2a	ENSMUSG00000002028	CTCAATGACAATCGACTGTT
Kmt2a-8	Kmt2a	ENSMUSG00000002028	GTGAACGGTTTGCGGATGCT
Kmt2a-9	Kmt2a	ENSMUSG00000002028	GGGCGGCGATCAAGGCGGTG
Kmt2a-10	Kmt2a	ENSMUSG00000002028	GTTGCCGCGGGGCGCCCCCT
Supt6-1	Supt6	ENSMUSG00000002052	GGGAAGGGCATCCGAGTCCT
Supt6-2	Supt6	ENSMUSG00000002052	ACAACACTCGACTCGAGAGC
Supt6-3	Supt6	ENSMUSG00000002052	ACTCGAGAGCCGGACTCAGC
Supt6-4	Supt6	ENSMUSG00000002052	TTGGGTGTTAAAGTCAAACG
Supt6-5	Supt6	ENSMUSG00000002052	GGTATACATGTCTCGGCGGG
Supt6-6	Supt6	ENSMUSG00000002052	CCAAGAAACGTGTGAGTCGC
Supt6-7	Supt6	ENSMUSG00000002052	GCTTGAAGGTGCCCGATACA
Supt6-8	Supt6	ENSMUSG00000002052	GTTGTAGAGCTTTCGGCTAC
Supt6-9	Supt6	ENSMUSG00000002052	TGGTCTTCTTGGGGCGCACT
Supt6-10	Supt6	ENSMUSG00000002052	CATGGCCCCTCCTGACGAGG
Paxip1-1	Paxip1	ENSMUSG00000002221	GCCCCCGTGGAACGTAACCA
Paxip1-2	Paxip1	ENSMUSG00000002221	TTAGTTGGCAACTGCCCCCG
Paxip1-3	Paxip1	ENSMUSG00000002221	GGACTGTGTTGCTACGGCAC
Paxip1-4	Paxip1	ENSMUSG00000002221	AGCACATTGTGACTCCGGAC
Paxip1-5	Paxip1	ENSMUSG00000002221	TACTGACTTGACTTGCGCAG
Paxip1-6	Paxip1	ENSMUSG00000002221	CGAGGTCAAGTACTACGCGG
Paxip1-7	Paxip1	ENSMUSG00000002221	TTGTAATGTTTCGCAACGTC
Paxip1-8	Paxip1	ENSMUSG00000002221	TCCAGAGGAGCTATTCCGCG
Paxip1-9	Paxip1	ENSMUSG00000002221	TTAAGATTGTCACCCCGGAC
Paxip1-10	Paxip1	ENSMUSG00000002221	ATCAAGTTACCCCGCATGTC
Kmt2b-1	Kmt2b	ENSMUSG00000006307	TGTAAACGCAACATCGATGC
Kmt2b-2	Kmt2b	ENSMUSG00000006307	TCGGGCAGCATTGCCGTGCA
Kmt2b-3	Kmt2b	ENSMUSG00000006307	CAGCAGCATGGACGTTCTTG
Kmt2b-4	Kmt2b	ENSMUSG00000006307	CCAGTGGCGCCGTCTACGCG
Kmt2b-5	Kmt2b	ENSMUSG00000006307	CAACCCGGGCCACGCGTAGA
Kmt2b-6	Kmt2b	ENSMUSG00000006307	TGGATGCTCGGAGGCGCTGC
Kmt2b-7	Kmt2b	ENSMUSG00000006307	GAGGGTCGACTCTTCCCCAT
Kmt2b-8	Kmt2b	ENSMUSG00000006307	AATGAGTGGAGCGCGGCTCC
Kmt2b-9	Kmt2b	ENSMUSG00000006307	GGTAGCGGAACTTATAATGC
Kmt2b-10	Kmt2b	ENSMUSG00000006307	TCGGGGTTGCTTGCGTGTGC
Ezh1-1	Ezh1	ENSMUSG00000006920	AGGATGAGGCTGATCGTCGA
Ezh1-2	Ezh1	ENSMUSG00000006920	GTAGTGGATGCTACCCGGAA
Ezh1-3	Ezh1	ENSMUSG00000006920	GTGAATGGAGATCACCGCAT
Ezh1-4	Ezh1	ENSMUSG00000006920	GGGCACAACGACCCCTCCGA
Ezh1-5	Ezh1	ENSMUSG00000006920	TCCGTTTTCTTGTTACCGGC
Ezh1-6	Ezh1	ENSMUSG00000006920	GTGCTGTCACACGGACGGTC
Ezh1-7	Ezh1	ENSMUSG00000006920	CCTTCCGATGTGGCCGGATG
Ezh1-8	Ezh1	ENSMUSG00000006920	TCGACAGCTCAAACGGCTCC
Ezh1-9	Ezh1	ENSMUSG00000006920	ATATCCTGGCTGTCGAACCC
Ezh1-10	Ezh1	ENSMUSG00000006920	CGCTGCACTGACTTGGCGTT
Prpf31-2	Prpf31	ENSMUSG00000008373	ACTGACGGAGATCCGGAAGC
Prpf31-4	Prpf31	ENSMUSG00000008373	GGCTAGGACTGACGGAGATC
Prpf31-3	Prpf31	ENSMUSG00000008373	CTCTCCAAAGCTCATGCGGT
Prpf31-7	Prpf31	ENSMUSG00000008373	CAGGCCAACCGCATGAGCTT
Prpf31-5	Prpf31	ENSMUSG00000008373	TCATGCGGTTGGCCTGCTTC
Prpf31-1	Prpf31	ENSMUSG00000008373	CGCAAGATGAAGGAACGGCT
Prpf31-8	Prpf31	ENSMUSG00000008373	CTAGCCGTTCCTTCATCTTG
Prpf31-6	Prpf31	ENSMUSG00000008373	GAAGGAACGGCTAGGACTGA
Ehmt2-1	Ehmt2	ENSMUSG00000013787	TGCATTGATGCCCGTTACTA
Ehmt2-2	Ehmt2	ENSMUSG00000013787	TGCGTGGGAACCGTAGATCT
Ehmt2-3	Ehmt2	ENSMUSG00000013787	CTCCAGGGACATCCGGACTG
Ehmt2-4	Ehmt2	ENSMUSG00000013787	GATGTTGCGGTCGATGTTCA
Ehmt2-5	Ehmt2	ENSMUSG00000013787	GTCAGCTCAGTATCCGATGC
Ehmt2-6	Ehmt2	ENSMUSG00000013787	TACTTGTAGTCCTCCGGGCA
Ehmt2-7	Ehmt2	ENSMUSG00000013787	GATGGCGGCACTACCCGTGA
Ehmt2-8	Ehmt2	ENSMUSG00000013787	ATTCGTATGCTGCTGACCCG
Ehmt2-9	Ehmt2	ENSMUSG00000013787	GCAACAACGCACGCCACTAA
Ehmt2-10	Ehmt2	ENSMUSG00000013787	AGATGGGGGTCGCATCGTGC
Sirt2-1	Sirt2	ENSMUSG00000015149	AGACACGCTGGAACGAGTGG
Sirt2-2	Sirt2	ENSMUSG00000015149	GACTTCCGCTCCCCGTCCAC
Sirt2-3	Sirt2	ENSMUSG00000015149	ATGCAGGAGAAGAAGCGCGA
Sirt2-4	Sirt2	ENSMUSG00000015149	GCGGAAGTCAGGGATACCCG
Sirt2-5	Sirt2	ENSMUSG00000015149	CTAGACGAGCTGACCCTCGA
Sirt2-6	Sirt2	ENSMUSG00000015149	GTAGCGTGTCACTCCTTCGA
Sirt2-7	Sirt2	ENSMUSG00000015149	CGTCTAGAAGACGCTCCTTT
Sirt2-8	Sirt2	ENSMUSG00000015149	ACTGGAAGACCTTGTCCGGA
Sirt2-9	Sirt2	ENSMUSG00000015149	TGGCATGCTCCCTCCGGACA
Sirt2-10	Sirt2	ENSMUSG00000015149	CCTTGTTAATGAGCAGCCGT
Setdb1-1	Setdb1	ENSMUSG00000015697	GGCGTAGCTATGCTACCCGG
Setdb1-2	Setdb1	ENSMUSG00000015697	TGGCGTGTGTTCTTACGAAC
Setdb1-3	Setdb1	ENSMUSG00000015697	ACTATTGCAACTCAACCACG
Setdb1-4	Setdb1	ENSMUSG00000015697	ACCAGCAGTGGGCTTTCGGC
Setdb1-5	Setdb1	ENSMUSG00000015697	TAGGGTTGACTTGGCCCCCT
Setdb1-6	Setdb1	ENSMUSG00000015697	CTATCTCCTGCATCGTCCGA
Setdb1-7	Setdb1	ENSMUSG00000015697	GCGCAGAGTTAACCGCAAAA
Setdb1-8	Setdb1	ENSMUSG00000015697	ATATCGAGGCTCTACACGCC
Setdb1-9	Setdb1	ENSMUSG00000015697	AGAAGTACCATTGGGCGGTT
Setdb1-10	Setdb1	ENSMUSG00000015697	GATAGTCAGCATGCGGATTC
Brca1-1	Brca1	ENSMUSG00000017146	AGCATTTGACTCGTGCCTCC
Brca1-2	Brca1	ENSMUSG00000017146	GAGCTACCACCGATGTTCCT
Brca1-3	Brca1	ENSMUSG00000017146	TGATCGTGCAGCCAAGCGCC
Brca1-4	Brca1	ENSMUSG00000017146	GCAAGGCACGTCTTGTGATG
Brca1-5	Brca1	ENSMUSG00000017146	GGCGTCGATCATCCAGAGCG
Brca1-6	Brca1	ENSMUSG00000017146	GTCTATCCAGCTACCGGTGT
Brca1-7	Brca1	ENSMUSG00000017146	GGTTCCGGTAGCCCACGCTC
Brca1-8	Brca1	ENSMUSG00000017146	GAACTCGGGGATCGGGTCCT
Brca1-9	Brca1	ENSMUSG00000017146	GGTTAAGCGCGTGTCTCAAG
Brca1-10	Brca1	ENSMUSG00000017146	TTCATGAATACTGCCCGAGC
Suz12-1	Suz12	ENSMUSG00000017548	TCCATTTCTTGTGGCCGAAG
Suz12-2	Suz12	ENSMUSG00000017548	GCTTCGGGCGGCAAATCCGG
Suz12-3	Suz12	ENSMUSG00000017548	CGCCTCAGAAGCACGGCGGT
Suz12-4	Suz12	ENSMUSG00000017548	CTGTTTAGAGTAACTCGTCC
Suz12-5	Suz12	ENSMUSG00000017548	CGGCTTCGGGGGTTCGGCGG
Suz12-6	Suz12	ENSMUSG00000017548	CAATTTACTCTTCGATGGAC
Suz12-7	Suz12	ENSMUSG00000017548	AGAAAACGAAATCGCGAAGA
Suz12-8	Suz12	ENSMUSG00000017548	CGGGCAGTGCAGGTCGTCTC
Suz12-9	Suz12	ENSMUSG00000017548	CTTCTTCACCGGCAACACCG
Suz12-10	Suz12	ENSMUSG00000017548	TCGGGGCCCAGCGCGGGGTC
Kansl1-1	Kansl1	ENSMUSG00000018412	TCGGGACAGTCTGCGACACC
Kansl1-2	Kansl1	ENSMUSG00000018412	AGTGTGCCACCCCAGCGTCG
Kansl1-3	Kansl1	ENSMUSG00000018412	CTACTGACATCAGGGGACGC
Kansl1-4	Kansl1	ENSMUSG00000018412	GAGACGAGTCGGCTTCGCTA
Kansl1-5	Kansl1	ENSMUSG00000018412	ATATTGAGATCCGTGCCCGA
Kansl1-6	Kansl1	ENSMUSG00000018412	CGACTCTTGAGCGGGACAAC
Kansl1-7	Kansl1	ENSMUSG00000018412	TCGCGGTGCTCCACATGATT
Kansl1-8	Kansl1	ENSMUSG00000018412	CGTGTGTCGCAGCCCGAACC
Kansl1-9	Kansl1	ENSMUSG00000018412	GTTCACCGTAATGTCCGCTC
Kansl1-10	Kansl1	ENSMUSG00000018412	CCGTTATTTTCGGCACTGCC
Kdm6b-1	Kdm6b	ENSMUSG00000018476	CGCTGCACGAAGCGGTAAAC
Kdm6b-2	Kdm6b	ENSMUSG00000018476	TCGCGGTACATGAGCACTAT
Kdm6b-3	Kdm6b	ENSMUSG00000018476	CAGGAATATTGGACGCATAG
Kdm6b-4	Kdm6b	ENSMUSG00000018476	GCGCTGAACCCTTGCGCTCG
Kdm6b-5	Kdm6b	ENSMUSG00000018476	TGGGTCGACGACCCCGCGAG
Kdm6b-6	Kdm6b	ENSMUSG00000018476	GGCGAGCGGTGAACATACGG
Kdm6b-7	Kdm6b	ENSMUSG00000018476	CGTTCCACTCATATCGCTCC
Kdm6b-8	Kdm6b	ENSMUSG00000018476	GACCGTTCGAGCGACGTTCC
Kdm6b-9	Kdm6b	ENSMUSG00000018476	CCGTCGCAGCGCGGGCCTAC
Kdm6b-10	Kdm6b	ENSMUSG00000018476	AAGGCCCGGCCCGATGTCGG
Pelp1-1	Pelp1	ENSMUSG00000018921	TTCAGGCCTGGCCCGTTGCC
Pelp1-2	Pelp1	ENSMUSG00000018921	CTGAAAACCTCTGCCGAAGC
Pelp1-3	Pelp1	ENSMUSG00000018921	TGAGCCCCAGGCAACGGGCC
Pelp1-4	Pelp1	ENSMUSG00000018921	TCAGGCCTGGCCCGTTGCCT
Pelp1-5	Pelp1	ENSMUSG00000018921	AAAACCTCTGCCGAAGCTGG
Pelp1-6	Pelp1	ENSMUSG00000018921	TCGGCAGAGGTTTTCAGGCC
Pelp1-7	Pelp1	ENSMUSG00000018921	GGGTGTTACCATCTTCTGAG
Pelp1-8	Pelp1	ENSMUSG00000018921	GAAAGCAGCATCTCTATTCC
Pelp1-9	Pelp1	ENSMUSG00000018921	CCAGGGCCTTCACTCTGCAC
Pelp1-10	Pelp1	ENSMUSG00000018921	AAAGCAGCATCTCTATTCCA
Sirt1-1	Sirt1	ENSMUSG00000020063	TATCTATGCTCGCCTTGCGG
Sirt1-2	Sirt1	ENSMUSG00000020063	GGTCTGGGAAGTCCACCGCA
Sirt1-3	Sirt1	ENSMUSG00000020063	CGGACGAGCCGCTCCGCAAG
Sirt1-4	Sirt1	ENSMUSG00000020063	TTGCGGAGCGGCTCGTCCGC
Sirt1-5	Sirt1	ENSMUSG00000020063	TCGAAGTCGTCAGCCGCCCT
Sirt1-6	Sirt1	ENSMUSG00000020063	CTCGTCCGCCGGCTGCGACG
Sirt1-7	Sirt1	ENSMUSG00000020063	TGAGGAGTCCATCGGTCAAC
Sirt1-8	Sirt1	ENSMUSG00000020063	TCCCCGGCCACGGCCGTCGC
Sirt1-9	Sirt1	ENSMUSG00000020063	CGAGGTGGCGCTCGCCCTTC
Sirt1-10	Sirt1	ENSMUSG00000020063	CCATGGCGGCCGCCGCGGAA
Prmt2-1	Prmt2	ENSMUSG00000020230	TGAGACAAACCACGGCGGAC
Prmt2-2	Prmt2	ENSMUSG00000020230	GCCCCACCACCAGTCCGCCG
Prmt2-3	Prmt2	ENSMUSG00000020230	AAATCGCAGTTCGCCACGCA
Prmt2-4	Prmt2	ENSMUSG00000020230	GTAGTCTTTCTCGGCGCTGC
Prmt2-5	Prmt2	ENSMUSG00000020230	ACTGGAGGAATACGACCCGG
Prmt2-6	Prmt2	ENSMUSG00000020230	TGCTTGCCGAGGTGGTTCGC
Prmt2-7	Prmt2	ENSMUSG00000020230	TTGAGACGTGGGATCGAGTG
Prmt2-8	Prmt2	ENSMUSG00000020230	TGGCCCGGCTGGAATAGTTT
Prmt2-9	Prmt2	ENSMUSG00000020230	AGAAGGTCTTTCCGATCTGG
Prmt2-10	Prmt2	ENSMUSG00000020230	GATGACCTGTGACTCGCTGC
Hcfc2-1	Hcfc2	ENSMUSG00000020246	ATCTTCGGCGGGGGCAACGA
Hcfc2-2	Hcfc2	ENSMUSG00000020246	CTGATGATCATCTTCGGCGG
Hcfc2-3	Hcfc2	ENSMUSG00000020246	GACACCGAGCCGTGGCCATC
Hcfc2-4	Hcfc2	ENSMUSG00000020246	TGGAATGTGCGGTGCTCGTC
Hcfc2-5	Hcfc2	ENSMUSG00000020246	TGTCCAAGCCGCGGACAAGG
Hcfc2-6	Hcfc2	ENSMUSG00000020246	GCGAGGCACCGGTCCGGTAA
Hcfc2-7	Hcfc2	ENSMUSG00000020246	ACGATGTAGCTTGGTACGTC
Hcfc2-8	Hcfc2	ENSMUSG00000020246	GGATGAAGTGCCGACGGTTG
Hcfc2-9	Hcfc2	ENSMUSG00000020246	AACTAAGATCAGCCGTGTAG
Hcfc2-10	Hcfc2	ENSMUSG00000020246	TTCAGGGTTGCTGCGATCAA
Wdr82-1	Wdr82	ENSMUSG00000020257	AGAGATGACCGTCTCGCCAT
Wdr82-2	Wdr82	ENSMUSG00000020257	TGATAAGACCATTCGACTCT
Wdr82-3	Wdr82	ENSMUSG00000020257	CTTTAGTCCCAATGGCGAGA
Wdr82-4	Wdr82	ENSMUSG00000020257	CGCGGAACACCTTGGCGACG
Wdr82-5	Wdr82	ENSMUSG00000020257	CCGACTGATTGACGCATTCA
Wdr82-6	Wdr82	ENSMUSG00000020257	CCGGAGCTTCCGCGTCGCCA
Wdr82-7	Wdr82	ENSMUSG00000020257	TCGGATAAAGCTGCCGTTGG
Wdr82-8	Wdr82	ENSMUSG00000020257	AGCTGACCGACAGCGTGCTC
Wdr82-9	Wdr82	ENSMUSG00000020257	CACCGTACTTCTTACTGTAC
Wdr82-10	Wdr82	ENSMUSG00000020257	CCGGAGATCCCAGAGTCGAA
Zmynd11-1	Zmynd11	ENSMUSG00000021156	CTGCACGTGAAGCGCAGCAT
Zmynd11-2	Zmynd11	ENSMUSG00000021156	CAAGTGGATGTTCGCTTCTT
Zmynd11-3	Zmynd11	ENSMUSG00000021156	GGGGAAGTACCGGAGTTACG
Zmynd11-4	Zmynd11	ENSMUSG00000021156	GTAAGCATCCTATGTACCGG
Zmynd11-5	Zmynd11	ENSMUSG00000021156	CCTTGAACTCCTCGTAACTC
Zmynd11-6	Zmynd11	ENSMUSG00000021156	AGCACTCAGACGACGAGCGA
Zmynd11-7	Zmynd11	ENSMUSG00000021156	GCTTCGATGCAGCATTCGTG
Zmynd11-8	Zmynd11	ENSMUSG00000021156	GTTCATCGTCTCCCGAATGA
Zmynd11-9	Zmynd11	ENSMUSG00000021156	TGGGATGCATACCGTGGACT
Zmynd11-10	Zmynd11	ENSMUSG00000021156	ACGTTTAACAAAAAGACGAC
Nsd1-1	Nsd1	ENSMUSG00000021488	TGTCGTGCTCTTGTGCGTAA
Nsd1-2	Nsd1	ENSMUSG00000021488	GTGAATGGAGATACCCGTGT
Nsd1-3	Nsd1	ENSMUSG00000021488	TCTACGTAGTATTCGCGATA
Nsd1-4	Nsd1	ENSMUSG00000021488	TTCGCGATATGGCCTCCTAT
Nsd1-5	Nsd1	ENSMUSG00000021488	CAAAATTCAAGAGACGCCCT
Nsd1-6	Nsd1	ENSMUSG00000021488	CTTCAGGGATATCGATATTT
Nsd1-7	Nsd1	ENSMUSG00000021488	GCTTGGAGGACTCGTCGCTG
Nsd1-8	Nsd1	ENSMUSG00000021488	TTGCTCGGCAAGACCAACGC
Nsd1-9	Nsd1	ENSMUSG00000021488	TAGCACGCTTTCCGGGCTTA
Nsd1-10	Nsd1	ENSMUSG00000021488	ACTCTGAATCGGTTGCGCCT
Hr-1	Hr	ENSMUSG00000022096	TGGATGCAGGGTTGCGCCGA
Hr-2	Hr	ENSMUSG00000022096	GGAGAAAGCGACGGATGCGC
Hr-3	Hr	ENSMUSG00000022096	AAGCGGTGCTGGTCCCGGCT
Hr-4	Hr	ENSMUSG00000022096	CGGCATGCCCACCTCGCTAT
Hr-5	Hr	ENSMUSG00000022096	TGTGGTCGCATAGCCGGTGC
Hr-6	Hr	ENSMUSG00000022096	CAGTATCCTGGTGCACGCCG
Hr-7	Hr	ENSMUSG00000022096	GCATAAAGCATACGGTGGTC
Hr-8	Hr	ENSMUSG00000022096	GGGTGAGGGTCCTCGGAACG
Hr-9	Hr	ENSMUSG00000022096	TGGAGATTCCAATCGGACCA
Hr-10	Hr	ENSMUSG00000022096	CACAGGATGGCTTGCGCCAT
Zhx1-1	Zhx1	ENSMUSG00000022361	TTGGGGATACCCGTTATGCT
Zhx1-2	Zhx1	ENSMUSG00000022361	CCATTTTTTAATCTCGCCTT
Zhx1-3	Zhx1	ENSMUSG00000022361	TCTTGAGCTGATATCGGATT
Zhx1-4	Zhx1	ENSMUSG00000022361	GCTTCCGCTTCACATGTCGT
Zhx1-5	Zhx1	ENSMUSG00000022361	TCCGTGAACTTCTTCATCGC
Zhx1-6	Zhx1	ENSMUSG00000022361	AGGTAGGAATGCTATTAACG
Zhx1-7	Zhx1	ENSMUSG00000022361	AGACCACGTGGTCGGCCCAG
Zhx1-8	Zhx1	ENSMUSG00000022361	CCACCTCTGGGCCGACCACG
Zhx1-9	Zhx1	ENSMUSG00000022361	GACCTGGCTGACCAACAATT
Zhx1-10	Zhx1	ENSMUSG00000022361	GCCCGAATACCAAATGAATC
Mina-1	Mina	ENSMUSG00000022724	GTCAAATACGAACCCCGAAA
Mina-2	Mina	ENSMUSG00000022724	CGTGTGTCGGTGTGCCGATC
Mina-3	Mina	ENSMUSG00000022724	GTTCCATTTCCCTCGAAGAA
Mina-4	Mina	ENSMUSG00000022724	GTGGAATCTGAGGACCGGAT
Mina-5	Mina	ENSMUSG00000022724	TGGTAATATTTGGCCAGTAC
Mina-6	Mina	ENSMUSG00000022724	CCAGAGGGATGACCCTGTAC
Mina-7	Mina	ENSMUSG00000022724	CCAGTACAGGGTCATCCCTC
Mina-8	Mina	ENSMUSG00000022724	ATGTCTGCCGGAGCATCAGT
Mina-9	Mina	ENSMUSG00000022724	CGACGGCGTGGTCACGTCCA
Mina-10	Mina	ENSMUSG00000022724	TGTTCCTTGCAAGCGGGTGA
Prmt5-1	Prmt5	ENSMUSG00000023110	ATCGCGGTCCTTTTCCCGAC
Prmt5-2	Prmt5	ENSMUSG00000023110	CTAATCACGTCATTGACCGC
Prmt5-3	Prmt5	ENSMUSG00000023110	GATCCGCCGCTCGGCCTGTT
Prmt5-4	Prmt5	ENSMUSG00000023110	TGACAGCTCGTTGTCGGCAA
Prmt5-5	Prmt5	ENSMUSG00000023110	TGGCCTTCGTGCACCGTGAT
Prmt5-6	Prmt5	ENSMUSG00000023110	CTATTTCGGGGACGCAATTC
Prmt5-7	Prmt5	ENSMUSG00000023110	ACTCCCTCTTGAAACGCGGG
Prmt5-8	Prmt5	ENSMUSG00000023110	ATGGTATAGGAGCGGCCGGT
Prmt5-9	Prmt5	ENSMUSG00000023110	GCAGTAGGTCTGATCGTGTC
Prmt5-10	Prmt5	ENSMUSG00000023110	GACTGGAATACGCTAATTGT
Dpy30-1	Dpy30	ENSMUSG00000024067	TAAGATGCTAGGAACTCGAT
Dpy30-2	Dpy30	ENSMUSG00000024067	GCTAGGAACTCGATGGGATT
Dpy30-3	Dpy30	ENSMUSG00000024067	GCAAGTCCCTGTAATAAGAT
Dpy30-4	Dpy30	ENSMUSG00000024067	AGTTGTGCCTATCTTATTAC
Dpy30-5	Dpy30	ENSMUSG00000024067	GCCGTCCTCGTCGCATCGCG
Dpy30-6	Dpy30	ENSMUSG00000024067	ATGCGACGAGGACGGCCAGT
Dpy30-7	Dpy30	ENSMUSG00000024067	GAAGCTGATTACCCGCGCCA
Dpy30-8	Dpy30	ENSMUSG00000024067	TCCGGTTGATTGCGGTTTGC
Dpy30-9	Dpy30	ENSMUSG00000024067	TGAGCCCGTACTCAGAGTGA
Dpy30-10	Dpy30	ENSMUSG00000024067	AAAACCCTCACTCTGAGTAC
Kdm4b-1	Kdm4b	ENSMUSG00000024201	ACATTGAGGAATCGTACCTC
Kdm4b-2	Kdm4b	ENSMUSG00000024201	GCTGTTTGTGCAACCTGCGG
Kdm4b-3	Kdm4b	ENSMUSG00000024201	GTGGCGTACATTGAGTCGCA
Kdm4b-4	Kdm4b	ENSMUSG00000024201	TCGCAGGGTGCCCACCGTGC
Kdm4b-5	Kdm4b	ENSMUSG00000024201	ACTTAGGCTCGCCGAAGTGC
Kdm4b-6	Kdm4b	ENSMUSG00000024201	TACGCCATACCACCGGAGCA
Kdm4b-7	Kdm4b	ENSMUSG00000024201	ACATGGTGGAGCGCGAATGC
Kdm4b-8	Kdm4b	ENSMUSG00000024201	TGCTAACTCCTACGTCGGTG
Kdm4b-9	Kdm4b	ENSMUSG00000024201	ATAGTCGATCCAGCGCAGTG
Kdm4b-10	Kdm4b	ENSMUSG00000024201	ATGTCATCATACGTCTGCCG
Mbd2-1	Mbd2	ENSMUSG00000024513	GAGGAAGTGATCCGAAAATC
Mbd2-2	Mbd2	ENSMUSG00000024513	CCAGTTTCTTGCGTACTTGT
Mbd2-3	Mbd2	ENSMUSG00000024513	AGGGTCTCGTCATTGCTACC
Mbd2-4	Mbd2	ENSMUSG00000024513	CCGAGCTCCCCGACGGGAAA
Mbd2-5	Mbd2	ENSMUSG00000024513	CGGCGACTCCGCCATAGAGC
Mbd2-6	Mbd2	ENSMUSG00000024513	GTGGCGGCGTCGCCCCCCGG
Mbd2-7	Mbd2	ENSMUSG00000024513	CGCCACTCTGGGGACGGCCG
Mbd2-8	Mbd2	ENSMUSG00000024513	AAGGGACAGGATCCCGCCGG
Mbd2-9	Mbd2	ENSMUSG00000024513	GCTCGGGTGGTTCGTGAATT
Mbd2-10	Mbd2	ENSMUSG00000024513	CCCCGGTGAGCGGCGTGCGC
Mbd1-1	Mbd1	ENSMUSG00000024561	CGAGAGTCCTTTCGAAAGTC
Mbd1-2	Mbd1	ENSMUSG00000024561	GATGTCTGAGCGTCCAAACG
Mbd1-3	Mbd1	ENSMUSG00000024561	AGTTGAGCTGACTCGGTACT
Mbd1-4	Mbd1	ENSMUSG00000024561	CGAAAGTCAGGGGCCTCGTT
Mbd1-5	Mbd1	ENSMUSG00000024561	CGAGGGTGTGGCGTGTGTCG
Mbd1-6	Mbd1	ENSMUSG00000024561	ACTGGGCAGTTGCAGGCGAC
Mbd1-7	Mbd1	ENSMUSG00000024561	GAGACGATGCCTGCGGATTA
Mbd1-8	Mbd1	ENSMUSG00000024561	CATTCTCTGTTCGCGGTTGA
Mbd1-9	Mbd1	ENSMUSG00000024561	GTTTGCAACGGCGCTGTTTT
Mbd1-10	Mbd1	ENSMUSG00000024561	TTACTGTGTAGACGAGGACG
Men1-1	Men1	ENSMUSG00000024947	TCTGCGCTCTATCGACGACG
Men1-2	Men1	ENSMUSG00000024947	CTCTTCGGGGACCACGCCGA
Men1-3	Men1	ENSMUSG00000024947	AGGTGTTTCTAGTCGCGAAC
Men1-4	Men1	ENSMUSG00000024947	CATGCGCTGCGACCGTAAGA
Men1-5	Men1	ENSMUSG00000024947	CGATTCACCGCTCAGATCCG
Men1-6	Men1	ENSMUSG00000024947	AGCGCATGTACGACCCCTTC
Men1-7	Men1	ENSMUSG00000024947	GCGCTGCGACCGTAAGATGG
Men1-8	Men1	ENSMUSG00000024947	GCACATTTCGGTTGCGACAG
Men1-9	Men1	ENSMUSG00000024947	GAAGGTGAGCTCCGGCACGT
Men1-10	Men1	ENSMUSG00000024947	GGCCCTTGCGCTGCCGCTTT
Kdm5c-1	Kdm5c	ENSMUSG00000025332	GGATGAGGTAAAACGCACGC
Kdm5c-2	Kdm5c	ENSMUSG00000025332	AACCAACAGTCCCCGCATGA
Kdm5c-3	Kdm5c	ENSMUSG00000025332	CCTTTGCCTGAAATCCCGAA
Kdm5c-4	Kdm5c	ENSMUSG00000025332	GTACTGTCACACAGCGCCCA
Kdm5c-5	Kdm5c	ENSMUSG00000025332	ATGCCGGACTTCTCGGCGAT
Kdm5c-6	Kdm5c	ENSMUSG00000025332	GCCCAGCTAGGCTCGAACAC
Kdm5c-7	Kdm5c	ENSMUSG00000025332	AAGTGTTCCGCTGCAAGCGA
Kdm5c-8	Kdm5c	ENSMUSG00000025332	CAATGTAGAACGGCGGATCT
Kdm5c-9	Kdm5c	ENSMUSG00000025332	GGACCGTCGATGGGCCCGTG
Kdm5c-10	Kdm5c	ENSMUSG00000025332	CGACGATTTCCTACCGCCGC
Cdc73-1	Cdc73	ENSMUSG00000026361	GGCTGTTTTGTACGCAATGT
Cdc73-2	Cdc73	ENSMUSG00000026361	AGGCTTTAAGATCGATACTA
Cdc73-3	Cdc73	ENSMUSG00000026361	CAGCTATCATAAACGTCACT
Cdc73-4	Cdc73	ENSMUSG00000026361	AAGGTCGTGCCCCTGAACAA
Cdc73-5	Cdc73	ENSMUSG00000026361	TTTGGAGCTGGCCGTTGTTC
Cdc73-6	Cdc73	ENSMUSG00000026361	TCTGGATGTTGTACTGTCGC
Cdc73-7	Cdc73	ENSMUSG00000026361	CCCGACCGAAAAGATCTACT
Cdc73-8	Cdc73	ENSMUSG00000026361	GCTGCACGCCGGACATAAAC
Cdc73-9	Cdc73	ENSMUSG00000026361	CGGTCGGGTCTTCTAACCAC
Cdc73-10	Cdc73	ENSMUSG00000026361	AGAGAGATTGGCAGCTCGTT
Rbbp5-1	Rbbp5	ENSMUSG00000026439	ACGATGGCCGGATTGTTATT
Rbbp5-2	Rbbp5	ENSMUSG00000026439	CTGTTGGCTGTAACGATGGC
Rbbp5-3	Rbbp5	ENSMUSG00000026439	TGACTCGGATTTGAACGTGG
Rbbp5-4	Rbbp5	ENSMUSG00000026439	ATCAATTGAGTTTGCCCGGA
Rbbp5-5	Rbbp5	ENSMUSG00000026439	ACCTCTGGAAGGATCAACGA
Rbbp5-6	Rbbp5	ENSMUSG00000026439	GGCCGGCCTAAAGGATCAAA
Rbbp5-7	Rbbp5	ENSMUSG00000026439	ATCAACGAAGGGTAAAGTGC
Rbbp5-8	Rbbp5	ENSMUSG00000026439	GTGAAGGGAATCGAAACCTC
Rbbp5-9	Rbbp5	ENSMUSG00000026439	TTCGATCTGCTGTGTTAATC
Rbbp5-10	Rbbp5	ENSMUSG00000026439	TCCTTGGAGCTCTATATTGG
Smyd2-1	Smyd2	ENSMUSG00000026603	GCAGGCGTTCTACTGCGACG
Smyd2-2	Smyd2	ENSMUSG00000026603	AAAATGTGGACGGTGCAAGC
Smyd2-3	Smyd2	ENSMUSG00000026603	GAATATCGCCGATCCCAAAT
Smyd2-4	Smyd2	ENSMUSG00000026603	CGCGCTGCGGCCCTTCCACG
Smyd2-5	Smyd2	ENSMUSG00000026603	ATACGCACGCAATGTCATCG
Smyd2-6	Smyd2	ENSMUSG00000026603	AAACAAAGCGGCCGGCGAGA
Smyd2-7	Smyd2	ENSMUSG00000026603	ATATAGCAGGTCGATGTAGC
Smyd2-8	Smyd2	ENSMUSG00000026603	CCACGTTGAGGGAGTACACG
Smyd2-9	Smyd2	ENSMUSG00000026603	GAAGCGCTCCAGGCCGCCGC
Smyd2-10	Smyd2	ENSMUSG00000026603	CGCTTCTGCAGTGCGGGCAA
Suv39h2-1	Suv39h2	ENSMUSG00000026646	ACTCATCAGACTCGTAGTCC
Suv39h2-2	Suv39h2	ENSMUSG00000026646	ACAGTGGATGCAGCTCGATA
Suv39h2-3	Suv39h2	ENSMUSG00000026646	ACCTTGATACTCGGCTGCCC
Suv39h2-4	Suv39h2	ENSMUSG00000026646	TCTACTACATTAACGAGTAC
Suv39h2-5	Suv39h2	ENSMUSG00000026646	CTTGAGTTGCATTCGTAGAT
Suv39h2-6	Suv39h2	ENSMUSG00000026646	CGACGCTCGCGGCCGTCTGC
Suv39h2-7	Suv39h2	ENSMUSG00000026646	GCGGCGTCTCGCCGTTCGCC
Suv39h2-8	Suv39h2	ENSMUSG00000026646	CCCTGACGGCGCGACGCTCG
Suv39h2-9	Suv39h2	ENSMUSG00000026646	ACACTCGTCGCCAAAGACCG
Suv39h2-10	Suv39h2	ENSMUSG00000026646	GCTCCGCGGGCCGCGGTCTT
Mllt10-1	Mllt10	ENSMUSG00000026743	TAATAAACATGGATGTCGAC
Mllt10-2	Mllt10	ENSMUSG00000026743	ACATGTCATGCAAGCACCAG
Mllt10-3	Mllt10	ENSMUSG00000026743	TGCTATATATGTGATGAACA
Mllt10-4	Mllt10	ENSMUSG00000026743	ATCTGGATCATTGAAGCGCT
Mllt10-5	Mllt10	ENSMUSG00000026743	GCGCTTCAATGATCCAGATA
Mllt10-6	Mllt10	ENSMUSG00000026743	ACTAGCAACAACTCCATATC
Mllt10-7	Mllt10	ENSMUSG00000026743	ATCTTTTCCACTAGAGGTAT
Mllt10-8	Mllt10	ENSMUSG00000026743	GTCTCTGCCCATACCTCTAG
Mllt10-9	Mllt10	ENSMUSG00000026743	GCTCACAGCTCAGGTCAAAG
Mllt10-10	Mllt10	ENSMUSG00000026743	TGAAACATCTTTTCCACTAG
Ash1l-1	Ash1l	ENSMUSG00000028053	CAATCACCATTCCGCTATCC
Ash1l-2	Ash1l	ENSMUSG00000028053	GGTGATTGACAGTTACCGCA
Ash1l-3	Ash1l	ENSMUSG00000028053	ATGGGCGTAAATCCCCAATT
Ash1l-4	Ash1l	ENSMUSG00000028053	CTCGTTGTGATAGAACCGAC
Ash1l-5	Ash1l	ENSMUSG00000028053	GACAGTCGGCGCACGCCTGA
Ash1l-6	Ash1l	ENSMUSG00000028053	GATTCATCGGAATCGATATC
Ash1l-7	Ash1l	ENSMUSG00000028053	CTTTCTCGATTCCGCTTGCG
Ash1l-8	Ash1l	ENSMUSG00000028053	ACTTTGGCAATCGGCGTTTA
Ash1l-9	Ash1l	ENSMUSG00000028053	AACGGCCTCTGTCGGGACGA
Ash1l-10	Ash1l	ENSMUSG00000028053	ATTGTAGCCCTACTCGTAAA
Tex10-1	Tex10	ENSMUSG00000028345	TGAGAAGTGACTCTCCGATT
Tex10-2	Tex10	ENSMUSG00000028345	CTACGGCCAGTAATGAGAGC
Tex10-3	Tex10	ENSMUSG00000028345	CGACATGAGGAACGCCTCGA
Tex10-4	Tex10	ENSMUSG00000028345	AGTTTGGCTGTCACGCTTAT
Tex10-5	Tex10	ENSMUSG00000028345	GTCTGATATCATGGTCTCGC
Tex10-6	Tex10	ENSMUSG00000028345	CAAAGTGCTCTCCCGTTGGC
Tex10-7	Tex10	ENSMUSG00000028345	GTCAGCATGTGCGACCTAAG
Tex10-8	Tex10	ENSMUSG00000028345	GCTAAGTCGGTGCTGCATAA
Tex10-9	Tex10	ENSMUSG00000028345	TAGACCAGTTCTTGCACCAC
Tex10-10	Tex10	ENSMUSG00000028345	AATGTGTTCAGTTCGTATTT
Kdm4c-1	Kdm4c	ENSMUSG00000028397	ACATTAGTGAATCGCACTTC
Kdm4c-2	Kdm4c	ENSMUSG00000028397	GCCTGATGACTGGCCTTACG
Kdm4c-3	Kdm4c	ENSMUSG00000028397	ATGAACCCGCACGAAGCACT
Kdm4c-4	Kdm4c	ENSMUSG00000028397	CTTGGCAAGACCTGCTCGAT
Kdm4c-5	Kdm4c	ENSMUSG00000028397	TCCAAAGGAGCCCATCGAGC
Kdm4c-6	Kdm4c	ENSMUSG00000028397	TATGCTATACCTCCGGAGCA
Kdm4c-7	Kdm4c	ENSMUSG00000028397	GTCTTCAAATCGCATGTCGG
Kdm4c-8	Kdm4c	ENSMUSG00000028397	TTCAGGAAAGTACGATACAC
Kdm4c-9	Kdm4c	ENSMUSG00000028397	CAGATGGATTGACTACGGCA
Kdm4c-10	Kdm4c	ENSMUSG00000028397	ACCATCTGCTGAATTGGTGC
Kmt2e-1	Kmt2e	ENSMUSG00000029004	GGAATGAGGCTCGATTCATC
Kmt2e-2	Kmt2e	ENSMUSG00000029004	CGTTCACATAGGTATGTATC
Kmt2e-3	Kmt2e	ENSMUSG00000029004	GGTCATCGCCGATGCCGAAG
Kmt2e-4	Kmt2e	ENSMUSG00000029004	GATTCGACCCACTCTGGACG
Kmt2e-5	Kmt2e	ENSMUSG00000029004	GGGCTAGCTTCTACGGATTC
Kmt2e-6	Kmt2e	ENSMUSG00000029004	GGAGGACAGTGCAACTTCGT
Kmt2e-7	Kmt2e	ENSMUSG00000029004	GGGCAGTGCTACTGCAACGC
Kmt2e-8	Kmt2e	ENSMUSG00000029004	AGAGGCACTGTAAGCGGCGG
Kmt2e-9	Kmt2e	ENSMUSG00000029004	GAGGACGAGCACCATAATTA
Kmt2e-10	Kmt2e	ENSMUSG00000029004	GAGCATAGCGATCCCATTGG
Kdm2b-1	Kdm2b	ENSMUSG00000029475	GAGCAGCCCACGTCATGCAT
Kdm2b-2	Kdm2b	ENSMUSG00000029475	CACCTCCCTATGCATGACGT
Kdm2b-3	Kdm2b	ENSMUSG00000029475	CGCACTTGCGGCATCGCGTC
Kdm2b-4	Kdm2b	ENSMUSG00000029475	CTCGTAGTAGCGCACAAACT
Kdm2b-5	Kdm2b	ENSMUSG00000029475	CGAGTTCAGCCATACGAAGC
Kdm2b-6	Kdm2b	ENSMUSG00000029475	CGATTCATAGTCGTCGTCCT
Kdm2b-7	Kdm2b	ENSMUSG00000029475	GCTGCGGATCTACGAGATCG
Kdm2b-8	Kdm2b	ENSMUSG00000029475	GGCGTCTTGGGATCGTCCGT
Kdm2b-9	Kdm2b	ENSMUSG00000029475	TCCTGCTTAAAGCGCCGAAG
Kdm2b-10	Kdm2b	ENSMUSG00000029475	CATCATCAGACTTTCGGCGG
Cit-1	Cit	ENSMUSG00000029516	TGTGTCCCGTCCGGTCGATG
Cit-2	Cit	ENSMUSG00000029516	CCGAAGGGGCACATACGGCT
Cit-3	Cit	ENSMUSG00000029516	CCAGTTACAGTACGCCTTTC
Cit-4	Cit	ENSMUSG00000029516	GGCGAAGAGCTGCCGTTTGT
Cit-5	Cit	ENSMUSG00000029516	AACATATTCGAAGCCGTCAA
Cit-6	Cit	ENSMUSG00000029516	TGTTGGGGGAGACGTCGGGC
Cit-7	Cit	ENSMUSG00000029516	GCGGATCACCGAGTCGCGCC
Cit-8	Cit	ENSMUSG00000029516	ACTTCGAAGTCTCTCGCCGA
Cit-9	Cit	ENSMUSG00000029516	CTCGAACTCGACACTCGAAC
Cit-10	Cit	ENSMUSG00000029516	TGGTGTGCGGAACCCGCCGG
Ezh2-1	Ezh2	ENSMUSG00000029687	GTGGTGGATGCAACCCGAAA
Ezh2-2	Ezh2	ENSMUSG00000029687	GCTAAGAGGGCTATCCAGAC
Ezh2-3	Ezh2	ENSMUSG00000029687	GAGCTCATTGCGCGGGACTA
Ezh2-4	Ezh2	ENSMUSG00000029687	CGGCCCCCTGGGCGTTTAGG
Ezh2-5	Ezh2	ENSMUSG00000029687	GCATTTGGTCCATCGATGTT
Ezh2-6	Ezh2	ENSMUSG00000029687	GACACCACCTAAACGCCCAG
Ezh2-7	Ezh2	ENSMUSG00000029687	GCACCGAGGCGACTGCATTC
Ezh2-8	Ezh2	ENSMUSG00000029687	TGTGCTTTGCACCGACATCC
Ezh2-9	Ezh2	ENSMUSG00000029687	ACACGCTTCCGCCAACAAAC
Ezh2-10	Ezh2	ENSMUSG00000029687	GGCGACCAAGAGTACATTAT
Prdm5-1	Prdm5	ENSMUSG00000029913	CACAGTACGGGCATTGATAG
Prdm5-2	Prdm5	ENSMUSG00000029913	GAAAGGTCTCTCCTCGGAGT
Prdm5-3	Prdm5	ENSMUSG00000029913	AAGCCGACAGCTGCGGGAAG
Prdm5-4	Prdm5	ENSMUSG00000029913	GCTCGATTCACACTGTGGAC
Prdm5-5	Prdm5	ENSMUSG00000029913	ACACAATCCTAACCGTCCGA
Prdm5-6	Prdm5	ENSMUSG00000029913	CACTCTGCCATCGGACGGTT
Prdm5-7	Prdm5	ENSMUSG00000029913	GGTTCGCCCTGAAGTCGTCC
Prdm5-8	Prdm5	ENSMUSG00000029913	CCTGGACCCGGGACGACTTC
Prdm5-9	Prdm5	ENSMUSG00000029913	GTTCATCGAGGCCCCGCTTC
Prdm5-10	Prdm5	ENSMUSG00000029913	AGCACCGGAAGGCTTGCCGA
Kdm5a-1	Kdm5a	ENSMUSG00000030180	CGGGCCTGGAGAGAACGTAC
Kdm5a-2	Kdm5a	ENSMUSG00000030180	TAGGGCGTCCTTTAGCAGAT
Kdm5a-3	Kdm5a	ENSMUSG00000030180	TGCGCCCGATAAAACTCAGC
Kdm5a-4	Kdm5a	ENSMUSG00000030180	CCGGCCCTTTGCGGAGAAAA
Kdm5a-5	Kdm5a	ENSMUSG00000030180	GGGATACAACTTTGCCGAAG
Kdm5a-6	Kdm5a	ENSMUSG00000030180	TACAAGTCGCTCCGGATTAC
Kdm5a-7	Kdm5a	ENSMUSG00000030180	GTCTAAAGTGGGTAGCCGCT
Kdm5a-8	Kdm5a	ENSMUSG00000030180	TCTCCTTCCGGCAACCGTAC
Kdm5a-9	Kdm5a	ENSMUSG00000030180	AACTCCGCCGCGTAGCCCCC
Kdm5a-10	Kdm5a	ENSMUSG00000030180	TAAATCACTATCGACGGCTC
Atf7ip-1	Atf7ip	ENSMUSG00000030213	ATCCATATATCGCCGGCGTT
Atf7ip-2	Atf7ip	ENSMUSG00000030213	TGAACCGGTCGCAAGGGTCG
Atf7ip-3	Atf7ip	ENSMUSG00000030213	GTCCAAACGCCGGCGATATA
Atf7ip-4	Atf7ip	ENSMUSG00000030213	GCCGCCACGACCCTTGCGAC
Atf7ip-5	Atf7ip	ENSMUSG00000030213	GGTTGTTCCCAACGGTGCGG
Atf7ip-6	Atf7ip	ENSMUSG00000030213	GGATTGACCTGGCGAACGGC
Atf7ip-7	Atf7ip	ENSMUSG00000030213	GAACAGTAATGTCGTCGAGA
Atf7ip-8	Atf7ip	ENSMUSG00000030213	TTCAACCACCGCCGCACCGT
Atf7ip-9	Atf7ip	ENSMUSG00000030213	GGCTGCAACGGTCGAGACAT
Atf7ip-10	Atf7ip	ENSMUSG00000030213	CTACTTTGCAGTGCGCGCCA
Aebp2-1	Aebp2	ENSMUSG00000030232	GGCTGGAGTTGAAGCATGCC
Aebp2-2	Aebp2	ENSMUSG00000030232	AGTAGCGTGGTGTCGAGCGG
Aebp2-3	Aebp2	ENSMUSG00000030232	GCTCGCCGACATGGCCGACC
Aebp2-4	Aebp2	ENSMUSG00000030232	GGCGACGAGGGCTACGGCAC
Aebp2-5	Aebp2	ENSMUSG00000030232	CCTGGAGATGTCGTCCGACG
Aebp2-6	Aebp2	ENSMUSG00000030232	GGCCGCGCTGCTGTTGAACG
Aebp2-7	Aebp2	ENSMUSG00000030232	ACGCTGACCATCGACATGTA
Aebp2-8	Aebp2	ENSMUSG00000030232	CGAGACGCGCTCGCTGAGCC
Aebp2-9	Aebp2	ENSMUSG00000030232	AGCAGTAGCGTGGTGTCGAG
Aebp2-10	Aebp2	ENSMUSG00000030232	GCCGCGCTGCTGTTGAACGG
Prmt8-1	Prmt8	ENSMUSG00000030350	TCCATGTTTGCCGCCAAAGC
Prmt8-2	Prmt8	ENSMUSG00000030350	CATGGACATAGTCGTTGCGC
Prmt8-3	Prmt8	ENSMUSG00000030350	ACGTACAAAGCTGCCCGGTC
Prmt8-4	Prmt8	ENSMUSG00000030350	TTCGACTCATACGCTCACTT
Prmt8-5	Prmt8	ENSMUSG00000030350	TGGACATCTTGCCCCGTCCA
Prmt8-6	Prmt8	ENSMUSG00000030350	AGTCGTTGCGCTGGATCTGC
Prmt8-7	Prmt8	ENSMUSG00000030350	AGGTGAGGACACTCACGTAC
Prmt8-8	Prmt8	ENSMUSG00000030350	CATGGCAACATCCCGGATGC
Prmt8-9	Prmt8	ENSMUSG00000030350	GACTACCTCACTGTCCGGAG
Prmt8-10	Prmt8	ENSMUSG00000030350	GTCCAAGCTGCTGAACCCCG
Pagr1a-1	Pagr1a	ENSMUSG00000030680	CCAGAAACGGGAGGCGCGTC
Pagr1a-2	Pagr1a	ENSMUSG00000030680	ATAGAGCCGCTGGATCTCGG
Pagr1a-3	Pagr1a	ENSMUSG00000030680	AAGCAGAGATCCTACCCCGC
Pagr1a-4	Pagr1a	ENSMUSG00000030680	TCTGGGGTAGGCGGCCGGCG
Pagr1a-5	Pagr1a	ENSMUSG00000030680	CGTGCCCTGCAGCGATGAGG
Pagr1a-6	Pagr1a	ENSMUSG00000030680	TGCGAGCGACGAGCGTGCGG
Pagr1a-7	Pagr1a	ENSMUSG00000030680	TGTCTCGGCTAGTAAGGCCG
Pagr1a-8	Pagr1a	ENSMUSG00000030680	GAGGAGCAAATCCTCCGGAC
Pagr1a-9	Pagr1a	ENSMUSG00000030680	AGAGGTCTCTCCCGGTCCGG
Pagr1a-10	Pagr1a	ENSMUSG00000030680	AGGCCTGGATCCCTCACGCC
Kdm8-1	Kdm8	ENSMUSG00000030752	ACTCTTGCGGCGAATACAAT
Kdm8-2	Kdm8	ENSMUSG00000030752	CGCACCGTCCCCGTGGAAGT
Kdm8-3	Kdm8	ENSMUSG00000030752	TGGCTGCCGCACCGTCCCCG
Kdm8-4	Kdm8	ENSMUSG00000030752	CTGGCATTATGTGCGCTCCC
Kdm8-5	Kdm8	ENSMUSG00000030752	TGGAAGGTGTGGCCGACCAC
Kdm8-6	Kdm8	ENSMUSG00000030752	GTCTATTCTACGCGGGCCAT
Kdm8-7	Kdm8	ENSMUSG00000030752	GCTGTGGGTCTATTCTACGC
Kdm8-8	Kdm8	ENSMUSG00000030752	AGGCCGTCCTAGACTACTCC
Kdm8-9	Kdm8	ENSMUSG00000030752	ATGTAGACAAGGAGTGGCGC
Kdm8-10	Kdm8	ENSMUSG00000030752	GGCAGCCGAAGGAATATACC
Mecp2-1	Mecp2	ENSMUSG00000031393	AGGAAGTCTGGCCGATCTGC
Mecp2-2	Mecp2	ENSMUSG00000031393	GATAATGGAGCGCCGCTGTT
Mecp2-3	Mecp2	ENSMUSG00000031393	CGCTCCATTATCCGTGACCG
Mecp2-4	Mecp2	ENSMUSG00000031393	CTCTCTCGGTCACGGGCGTC
Mecp2-5	Mecp2	ENSMUSG00000031393	GTCATGGTGATCAAACGCCC
Mecp2-6	Mecp2	ENSMUSG00000031393	ACGGGCGTCCGGCTGTCCAC
Mecp2-7	Mecp2	ENSMUSG00000031393	AGGTCCCCGGTCACGGATAA
Mecp2-8	Mecp2	ENSMUSG00000031393	AGGGGTCGGGGACGCCCCAA
Mecp2-9	Mecp2	ENSMUSG00000031393	TCCTCCGCTCGGCGCGGCGG
Mecp2-10	Mecp2	ENSMUSG00000031393	CGGGTCTTGCGCTTCTTGAT
Ash2l-1	Ash2l	ENSMUSG00000031575	ATTGGCAAGCACTATTCGTC
Ash2l-2	Ash2l	ENSMUSG00000031575	ACGGACAAGGGGACGTCCTA
Ash2l-3	Ash2l	ENSMUSG00000031575	TATTCGTCTGGCTACGGACA
Ash2l-4	Ash2l	ENSMUSG00000031575	TGCAAGTGCCACAACGGCGG
Ash2l-5	Ash2l	ENSMUSG00000031575	CTCTCGGTCCTCCGCCGTTG
Ash2l-6	Ash2l	ENSMUSG00000031575	CGATCCTCATGCCCCCGACC
Ash2l-7	Ash2l	ENSMUSG00000031575	GTTCAAGCTTCTCCGGGTCG
Ash2l-8	Ash2l	ENSMUSG00000031575	CTCTCATGGGGTACGCAAAG
Ash2l-9	Ash2l	ENSMUSG00000031575	CGGAAGACGTAGTCCACCCT
Ash2l-10	Ash2l	ENSMUSG00000031575	CTGCCACGTCAAATTCGCCA
Setd6-1	Setd6	ENSMUSG00000031671	CGGACCGCGGCACTGCGAAA
Setd6-2	Setd6	ENSMUSG00000031671	AGAGCGGTTGCGACTCCTAA
Setd6-3	Setd6	ENSMUSG00000031671	AATCCTTCTCCACGGCTTCG
Setd6-4	Setd6	ENSMUSG00000031671	GCGCCAGCTCAGCGTGGCAT
Setd6-5	Setd6	ENSMUSG00000031671	ACTTACCCGCGCGCGCTTGG
Setd6-6	Setd6	ENSMUSG00000031671	GGAGGGACAGGGCGCGACGA
Setd6-7	Setd6	ENSMUSG00000031671	TCCAGCGGCGGCGAGCCCGA
Setd6-8	Setd6	ENSMUSG00000031671	GATGATCTTACATCGGGTGT
Setd6-9	Setd6	ENSMUSG00000031671	CCGGCCACCGCGTCGCCCTC
Setd6-10	Setd6	ENSMUSG00000031671	CGGCTATGGCATGGTGGCGC
Carm1-1	Carm1	ENSMUSG00000032185	CAATCTGACAGACCGCATCG
Carm1-2	Carm1	ENSMUSG00000032185	CCTTGGCAAACAACGGTGAC
Carm1-3	Carm1	ENSMUSG00000032185	CGTTCGCGTCGCCGATAGTG
Carm1-4	Carm1	ENSMUSG00000032185	CGCGCCGGACCAGACGCGGC
Carm1-5	Carm1	ENSMUSG00000032185	ACGCGAACGGCGAGATCCAG
Carm1-6	Carm1	ENSMUSG00000032185	AGGGCGATGCCCGCCGCGTC
Carm1-7	Carm1	ENSMUSG00000032185	GGTTCTGCAGGATCGCACGC
Carm1-8	Carm1	ENSMUSG00000032185	CTGAGCAGTGTTATTGCCGG
Carm1-9	Carm1	ENSMUSG00000032185	ATGCAGGACTATGTGCGGAC
Carm1-10	Carm1	ENSMUSG00000032185	AAGGCCGGGGACACGCTCTC
Kdm4a-1	Kdm4a	ENSMUSG00000033326	TGATGATGCAACCCGACGAC
Kdm4a-2	Kdm4a	ENSMUSG00000033326	TGCTGCTTATGCTCGTTGCG
Kdm4a-3	Kdm4a	ENSMUSG00000033326	TCCCAAGGAGCTCATCGGGC
Kdm4a-4	Kdm4a	ENSMUSG00000033326	TGTGGAAGACGTCCTTCGCC
Kdm4a-5	Kdm4a	ENSMUSG00000033326	GGGTCATCAACTCGCGGTAC
Kdm4a-6	Kdm4a	ENSMUSG00000033326	ATATCGTCGTAGGATGTTCG
Kdm4a-7	Kdm4a	ENSMUSG00000033326	GATCTTGCGGAACTCACGAA
Kdm4a-8	Kdm4a	ENSMUSG00000033326	AAAGTTTGTAGCGTTCCGGC
Kdm4a-9	Kdm4a	ENSMUSG00000033326	TTCAAATTCACTGTATCGCG
Kdm4a-10	Kdm4a	ENSMUSG00000033326	TGTCGCTATTGGCGATCTTG
Mga-1	Mga	ENSMUSG00000033943	TGGATAGTCATCGGTATAAG
Mga-2	Mga	ENSMUSG00000033943	TAAGTGGAATGGTCGTTGGT
Mga-3	Mga	ENSMUSG00000033943	GTTATCCAATATCGACAATA
Mga-4	Mga	ENSMUSG00000033943	ACCACGCCGACGCCGCTCAT
Mga-5	Mga	ENSMUSG00000033943	TCGTTCATATACTCGAACTC
Mga-6	Mga	ENSMUSG00000033943	TAATGTCGAACCGGCTGCTC
Mga-7	Mga	ENSMUSG00000033943	GTTGGAATATAAACCGGCTC
Mga-8	Mga	ENSMUSG00000033943	GGGTTGAGGTGTGCGAACTC
Mga-9	Mga	ENSMUSG00000033943	TTCGTTCATATACTCGAACT
Mga-10	Mga	ENSMUSG00000033943	AGGAATAGCTCCGATCAAGA
Setd5-1	Setd5	ENSMUSG00000034269	TGTGTCGATGCTCGTACTTT
Setd5-2	Setd5	ENSMUSG00000034269	GTTCCTCTACGGGCGACGGC
Setd5-3	Setd5	ENSMUSG00000034269	CAGCGTTCCTCTACGGGCGA
Setd5-4	Setd5	ENSMUSG00000034269	TGGCCTGCCGTCGCCCGTAG
Setd5-5	Setd5	ENSMUSG00000034269	TTATGCCTGAGAGGCGTCGA
Setd5-6	Setd5	ENSMUSG00000034269	CAGAACGAGGGATGATCGTC
Setd5-7	Setd5	ENSMUSG00000034269	TAGACTTCATCGGCGGAAGC
Setd5-8	Setd5	ENSMUSG00000034269	CGGAGTCGTTCAACTGATGT
Setd5-9	Setd5	ENSMUSG00000034269	ACTCGTTGGCCCCATTTACG
Setd5-10	Setd5	ENSMUSG00000034269	CGCCTCCAAATGCGATGCAG
Setmar-1	Setmar	ENSMUSG00000034639	ACCATTGAGTCAATTCGGAC
Setmar-2	Setmar	ENSMUSG00000034639	TTTGTCGACCCTACCTACAT
Setmar-3	Setmar	ENSMUSG00000034639	TGGGTACCATTGAGTCAATT
Setmar-4	Setmar	ENSMUSG00000034639	CTTAGGGATGTGGGATCCGA
Setmar-5	Setmar	ENSMUSG00000034639	ACAAGATGTAGCGTGCGGCC
Setmar-6	Setmar	ENSMUSG00000034639	GAACTCTCTTACGACTATTC
Setmar-7	Setmar	ENSMUSG00000034639	AGTAACAAGGCTTTCGTGGT
Setmar-8	Setmar	ENSMUSG00000034639	AGGCTGGGGACTTCGGACTT
Setmar-9	Setmar	ENSMUSG00000034639	TACATCTTGTTGTTCTGTCG
Setmar-10	Setmar	ENSMUSG00000034639	ATAGTGAACTGTCATAGGGC
2210018M11Rik-1	2210018M11Rik	ENSMUSG00000035401	TCAGTGCACTTCGGGCACAA
2210018M11Rik-2	2210018M11Rik	ENSMUSG00000035401	AGCGCCACCGTGCTGAAGTT
2210018M11Rik-3	2210018M11Rik	ENSMUSG00000035401	TACCAATCTACGTCCTTCGA
2210018M11Rik-4	2210018M11Rik	ENSMUSG00000035401	GGTATCTTCCACACCGTCCG
2210018M11Rik-5	2210018M11Rik	ENSMUSG00000035401	TGTAATTGCTTCCCGGCGTC
2210018M11Rik-6	2210018M11Rik	ENSMUSG00000035401	GCTCACTGTTGGCCGGGTAT
2210018M11Rik-7	2210018M11Rik	ENSMUSG00000035401	GGTTGTAGCCACACGACCTA
2210018M11Rik-8	2210018M11Rik	ENSMUSG00000035401	TGACATGACCACGGACGGTG
2210018M11Rik-9	2210018M11Rik	ENSMUSG00000035401	GACTGCGACGCAGACTTCGG
2210018M11Rik-10	2210018M11Rik	ENSMUSG00000035401	GCCCCCGCAAACTGTAGTAC
Prdm4-1	Prdm4	ENSMUSG00000035529	CACACTTCGGACACTTGATC
Prdm4-2	Prdm4	ENSMUSG00000035529	GTTCTCCGCCAGTCCATCGT
Prdm4-3	Prdm4	ENSMUSG00000035529	GGTCCGAAGCAAGTCCGCAC
Prdm4-4	Prdm4	ENSMUSG00000035529	CTATCTGTTGAGCGTAATTC
Prdm4-5	Prdm4	ENSMUSG00000035529	CATCTGTTCCCACGATGGAC
Prdm4-6	Prdm4	ENSMUSG00000035529	GTGATACCCATTCACGGGAA
Prdm4-7	Prdm4	ENSMUSG00000035529	TGTGGCCCATAAAGTGAACG
Prdm4-8	Prdm4	ENSMUSG00000035529	TGTCTCTTCTATCACGCAGG
Prdm4-9	Prdm4	ENSMUSG00000035529	TGGTGGCCTATCCCCATGAT
Prdm4-10	Prdm4	ENSMUSG00000035529	CCCGTGGGCATTGGAGACCG
Zranb3-1	Zranb3	ENSMUSG00000036086	AGTAAGCAATTGCAATCGCC
Zranb3-2	Zranb3	ENSMUSG00000036086	CTTTGGCAAAAGGCGTCAGT
Zranb3-3	Zranb3	ENSMUSG00000036086	GGATAGCCACACGAGTATCG
Zranb3-4	Zranb3	ENSMUSG00000036086	GAAGGACCCCGATACTCGTG
Zranb3-5	Zranb3	ENSMUSG00000036086	TTCTAAGGTTCGTCCGAGAG
Zranb3-6	Zranb3	ENSMUSG00000036086	GGTGCCATGGAGACGGTTAT
Zranb3-7	Zranb3	ENSMUSG00000036086	ACTGTCCGATTCGGTGAGCT
Zranb3-8	Zranb3	ENSMUSG00000036086	GGTATAGAGGTGGATCCGGT
Zranb3-9	Zranb3	ENSMUSG00000036086	TGCTCAGCTTCCAACCGTTC
Zranb3-10	Zranb3	ENSMUSG00000036086	ATCAGACATCACCCGGTTTC
Ehmt1-1	Ehmt1	ENSMUSG00000036893	TGCATTGACGCTCGGTTCTA
Ehmt1-2	Ehmt1	ENSMUSG00000036893	AGTACCCGCCTGATTCAGGC
Ehmt1-3	Ehmt1	ENSMUSG00000036893	GCACAAGGTTGGGTTCGCAG
Ehmt1-4	Ehmt1	ENSMUSG00000036893	TGATTGCACTCGAAGATCAA
Ehmt1-5	Ehmt1	ENSMUSG00000036893	ACAGTCGTAGCGATTCTCCC
Ehmt1-6	Ehmt1	ENSMUSG00000036893	GGCCACTGAGTACAAGCACG
Ehmt1-7	Ehmt1	ENSMUSG00000036893	TCGACCCTGCCGGACCGGCT
Ehmt1-8	Ehmt1	ENSMUSG00000036893	TCGACTACGGGGAGCGCTTT
Ehmt1-9	Ehmt1	ENSMUSG00000036893	GAGGAACTGCCGCAATCGTG
Ehmt1-10	Ehmt1	ENSMUSG00000036893	TGAAGACCATCGGGGTCGCA
Piwil4-1	Piwil4	ENSMUSG00000036912	CGGCACGGATAGTCGTGTAC
Piwil4-2	Piwil4	ENSMUSG00000036912	TATCAATACCCACGACCATC
Piwil4-3	Piwil4	ENSMUSG00000036912	ACAACCATGACTTGCCGGCA
Piwil4-4	Piwil4	ENSMUSG00000036912	ATCGTATCGATGACATTGAC
Piwil4-5	Piwil4	ENSMUSG00000036912	AGGGAACAACCCGGCCGGTC
Piwil4-6	Piwil4	ENSMUSG00000036912	TAGCGGAATACCTGTGCGGC
Piwil4-7	Piwil4	ENSMUSG00000036912	CCAGAACGGTCTCATTGCGG
Piwil4-8	Piwil4	ENSMUSG00000036912	CATCGGGGTCGCCGTGCACC
Piwil4-9	Piwil4	ENSMUSG00000036912	CGGGCCCGTGTGAGAGCGCG
Piwil4-10	Piwil4	ENSMUSG00000036912	GGTTCCATGGGATTTAACGT
Kdm1a-1	Kdm1a	ENSMUSG00000036940	CCTGAGAGGTCATTCGGTCA
Kdm1a-2	Kdm1a	ENSMUSG00000036940	GAGTGGCTTCAAACGTCAGC
Kdm1a-3	Kdm1a	ENSMUSG00000036940	TCGTTGGCGTGCTGATCCGT
Kdm1a-4	Kdm1a	ENSMUSG00000036940	GTCAATTTGTTTGGGCACGT
Kdm1a-5	Kdm1a	ENSMUSG00000036940	TGTGATTGTCGGCCGGTGCC
Kdm1a-6	Kdm1a	ENSMUSG00000036940	TCCGGTCTCCATGGGCGTCG
Kdm1a-7	Kdm1a	ENSMUSG00000036940	GACGGACCAGCCGGCGCAAG
Kdm1a-8	Kdm1a	ENSMUSG00000036940	CGAGCGCACTCCCCGAAAGA
Kdm1a-9	Kdm1a	ENSMUSG00000036940	CGGAATAGCCGAGACCCCGG
Kdm1a-10	Kdm1a	ENSMUSG00000036940	CCTGACGGGCCCCACCGACA
Setd7-1	Setd7	ENSMUSG00000037111	ACTTGATCGGCCCGAAACGG
Setd7-2	Setd7	ENSMUSG00000037111	ATAGACGCAGTTCGGAGTGA
Setd7-3	Setd7	ENSMUSG00000037111	CCTCATAGGTGTAAACGCCC
Setd7-4	Setd7	ENSMUSG00000037111	ACAATCGACACGGAGTGTGT
Setd7-5	Setd7	ENSMUSG00000037111	TCCCGTCAGAGTCGTACTCC
Setd7-6	Setd7	ENSMUSG00000037111	CGTCCACGTAATATCCCTCC
Setd7-7	Setd7	ENSMUSG00000037111	GTGGTAATCCGTCATCGTCC
Setd7-8	Setd7	ENSMUSG00000037111	CTCCACTTGATACCACTCGG
Setd7-9	Setd7	ENSMUSG00000037111	CTTCATTGACTTCCCCGACG
Setd7-10	Setd7	ENSMUSG00000037111	ATTGACGGAGAGATGCTCGA
Prmt10-1	Prmt10	ENSMUSG00000037134	CCGTTCTGGATATCGGCACG
Prmt10-2	Prmt10	ENSMUSG00000037134	GCCGATATCCAGAACGGTTC
Prmt10-3	Prmt10	ENSMUSG00000037134	ACTTTTACCGCGTAGCAAAC
Prmt10-4	Prmt10	ENSMUSG00000037134	GTTTTGGCTGCGACATATAG
Prmt10-5	Prmt10	ENSMUSG00000037134	TCGAGTGTGCAGAGATACGA
Prmt10-6	Prmt10	ENSMUSG00000037134	CCAAGTGTTCCGGCAAGTAT
Prmt10-7	Prmt10	ENSMUSG00000037134	CCAAATATAACAGCACCGGC
Prmt10-8	Prmt10	ENSMUSG00000037134	CCTGGGCCTCGAGTTCGGCA
Prmt10-9	Prmt10	ENSMUSG00000037134	CCTGGGCTCCAGAACCGTTC
Prmt10-10	Prmt10	ENSMUSG00000037134	AGACCAGCATTGTATCGCTT
Kdm6a-1	Kdm6a	ENSMUSG00000037369	TTCCTTGGCTCGACAAAAGC
Kdm6a-2	Kdm6a	ENSMUSG00000037369	AGGAAATTCATTTACGACTT
Kdm6a-3	Kdm6a	ENSMUSG00000037369	CGCTGAATAAACCTATACAC
Kdm6a-4	Kdm6a	ENSMUSG00000037369	GGTAGCGAGCGACACTCCGC
Kdm6a-5	Kdm6a	ENSMUSG00000037369	CGCCGCCGCTTTCGGTGATG
Kdm6a-6	Kdm6a	ENSMUSG00000037369	GTTGCACAGGTACGGCCTAC
Kdm6a-7	Kdm6a	ENSMUSG00000037369	CCAGTATAGTATGACCAACG
Kdm6a-8	Kdm6a	ENSMUSG00000037369	ACCTCACGAACCCGAAAAGG
Kdm6a-9	Kdm6a	ENSMUSG00000037369	AAAAGCGAGCGGCGAGAGCG
Kdm6a-10	Kdm6a	ENSMUSG00000037369	GAGTGGGTGCGTTTCGCTGC
Jmjd1c-1	Jmjd1c	ENSMUSG00000037876	TCCCGGATTGGATCATGCTC
Jmjd1c-2	Jmjd1c	ENSMUSG00000037876	TACCAGCTTTGGTCCCGGAT
Jmjd1c-3	Jmjd1c	ENSMUSG00000037876	AGGAAGTGATAAGCGCGATA
Jmjd1c-4	Jmjd1c	ENSMUSG00000037876	GTGGATGCATTAGACCGTAA
Jmjd1c-5	Jmjd1c	ENSMUSG00000037876	TTGGCATTACATCACGGCGA
Jmjd1c-6	Jmjd1c	ENSMUSG00000037876	CAGTCTTTCAGCACGGAACG
Jmjd1c-7	Jmjd1c	ENSMUSG00000037876	GCTTCATCATCGTATTGATC
Jmjd1c-8	Jmjd1c	ENSMUSG00000037876	ACTGCTCTCGGAGGCGTCAG
Jmjd1c-9	Jmjd1c	ENSMUSG00000037876	GTAATCTTGTGAGGTCGATG
Jmjd1c-10	Jmjd1c	ENSMUSG00000037876	GGAACATCGTCGGATTCTTC
Rcor1-1	Rcor1	ENSMUSG00000037896	CAGGCGATCTCAGATGTGAT
Rcor1-2	Rcor1	ENSMUSG00000037896	CGAAGTCGGGCACCGCCGCT
Rcor1-3	Rcor1	ENSMUSG00000037896	GGGACCCCAGTACCAAGCGG
Rcor1-4	Rcor1	ENSMUSG00000037896	TTGACTGCGCCTTGCCAGTT
Rcor1-5	Rcor1	ENSMUSG00000037896	TTCAAAAATGCAACGCTCGC
Rcor1-6	Rcor1	ENSMUSG00000037896	CAGATGCGTATCTTACGTCG
Rcor1-7	Rcor1	ENSMUSG00000037896	CTCGGGCTCGTCCAGCGACG
Rcor1-8	Rcor1	ENSMUSG00000037896	TTGCTGCCGCTGTTCCCGTT
Rcor1-9	Rcor1	ENSMUSG00000037896	GAATAAAAGTTTGGCGGCGG
Rcor1-10	Rcor1	ENSMUSG00000037896	CCGCCGCCAAACTTTTATTC
Rara-1	Rara	ENSMUSG00000037992	CTGCAGAAATGTTTCGACGT
Rara-2	Rara	ENSMUSG00000037992	AATCATCCGGCTACCACTAT
Rara-3	Rara	ENSMUSG00000037992	ACATGGTGTATACGTGTCAC
Rara-4	Rara	ENSMUSG00000037992	AAGTCTACGTCCGGAAACGG
Rara-5	Rara	ENSMUSG00000037992	CTTTGGCCCCCTCACCGACT
Rara-6	Rara	ENSMUSG00000037992	GAGGGTGATCTGGTCGGCGA
Rara-7	Rara	ENSMUSG00000037992	CGGACTCAGATGCACAACGC
Rara-8	Rara	ENSMUSG00000037992	ACACTCTAAGCGGACAGTCG
Rara-9	Rara	ENSMUSG00000037992	CGGGGGGCGGAACACGAGAT
Rara-10	Rara	ENSMUSG00000037992	GAAGGTTCGCAAAGCGCACC
Phf2-1	Phf2	ENSMUSG00000038025	CATAAAGCGGGTAACGTCGT
Phf2-2	Phf2	ENSMUSG00000038025	ATCGCACTCGATCATAAAGC
Phf2-3	Phf2	ENSMUSG00000038025	CAGTGGTAAATGTCGATGTC
Phf2-4	Phf2	ENSMUSG00000038025	CGAGATGTTCTTCGCCGACC
Phf2-5	Phf2	ENSMUSG00000038025	TGACCGCCAGCGCTCATATA
Phf2-6	Phf2	ENSMUSG00000038025	ACATCTCCCTATATGAGCGC
Phf2-7	Phf2	ENSMUSG00000038025	TACTCATACTCATCGCGCAC
Phf2-8	Phf2	ENSMUSG00000038025	TTGGCCAGCAGCGCGTCATC
Phf2-9	Phf2	ENSMUSG00000038025	TCCATCTTCAGTAACGAGTC
Phf2-10	Phf2	ENSMUSG00000038025	GGAGCAGTTTCCCGTTCCGA
Kmt2c-1	Kmt2c	ENSMUSG00000038056	TGAGTGTGGCGTCAATCACG
Kmt2c-2	Kmt2c	ENSMUSG00000038056	TTATCATCAGCTCCAACCGG
Kmt2c-3	Kmt2c	ENSMUSG00000038056	TAAATGTGGAGCTAGCGCTG
Kmt2c-4	Kmt2c	ENSMUSG00000038056	AGAACCATTATTAGTAAACG
Kmt2c-5	Kmt2c	ENSMUSG00000038056	GGTGCTCCAGTATAACCGGC
Kmt2c-6	Kmt2c	ENSMUSG00000038056	GCTATGCCAACCGACGCTGC
Kmt2c-7	Kmt2c	ENSMUSG00000038056	ATCCGAATCGATGCGTGAGC
Kmt2c-8	Kmt2c	ENSMUSG00000038056	ATTGCTAGTATCGTGCAGCG
Kmt2c-9	Kmt2c	ENSMUSG00000038056	GTTACTCCACTAAAGCGTGC
Kmt2c-10	Kmt2c	ENSMUSG00000038056	TCTTTGCGAGGCCGGCCCCG
Kdm1b-1	Kdm1b	ENSMUSG00000038080	CCGGATTGGAGGCCGAGTAT
Kdm1b-2	Kdm1b	ENSMUSG00000038080	AGCGAAGAGGCCTCGTTGGC
Kdm1b-3	Kdm1b	ENSMUSG00000038080	ATGGCGAGGACTTACCGCTG
Kdm1b-4	Kdm1b	ENSMUSG00000038080	GAACAATGATCGGGGGTGTC
Kdm1b-5	Kdm1b	ENSMUSG00000038080	GTGGGGTCCCGCGAATACTC
Kdm1b-6	Kdm1b	ENSMUSG00000038080	GCCTACTACCCCGACTGCGT
Kdm1b-7	Kdm1b	ENSMUSG00000038080	TGGGGTCCCGCGAATACTCT
Kdm1b-8	Kdm1b	ENSMUSG00000038080	TCTACCAGCCCAACGAGTGT
Kdm1b-9	Kdm1b	ENSMUSG00000038080	TGTCCGCATCAGATGCGTTC
Kdm1b-10	Kdm1b	ENSMUSG00000038080	AAAATGGTTACACCTCCCGA
Prdm1-1	Prdm1	ENSMUSG00000038151	TCCAGAATGCAATCGAAGGT
Prdm1-2	Prdm1	ENSMUSG00000038151	ATACCGAAGGGAACACGCTT
Prdm1-3	Prdm1	ENSMUSG00000038151	TAGTGTAGACTTCACCGATG
Prdm1-4	Prdm1	ENSMUSG00000038151	TTGGAACTAATGCCGTACGG
Prdm1-5	Prdm1	ENSMUSG00000038151	TCCGGGCTCCATCGGTAGGC
Prdm1-6	Prdm1	ENSMUSG00000038151	TCCCGCCGTTGGAGATCCGC
Prdm1-7	Prdm1	ENSMUSG00000038151	AGAAGTACCCCCGTCAGCGC
Prdm1-8	Prdm1	ENSMUSG00000038151	GGATAGGATAAACCACCCGA
Prdm1-9	Prdm1	ENSMUSG00000038151	ACATAGTGAACGACCACCCC
Prdm1-10	Prdm1	ENSMUSG00000038151	GTGGCTGCAGTTCCCGCCGT
Ncoa6-1	Ncoa6	ENSMUSG00000038369	TGGGGCGTCATAACAGCGGC
Ncoa6-2	Ncoa6	ENSMUSG00000038369	AGCAGAACGGCTACGGATCC
Ncoa6-3	Ncoa6	ENSMUSG00000038369	AAGATGACATGTTCCCGCCC
Ncoa6-4	Ncoa6	ENSMUSG00000038369	TGTGACTCGCACGCTGTTCC
Ncoa6-5	Ncoa6	ENSMUSG00000038369	TGAGACTGGGCTTCGACGAT
Ncoa6-6	Ncoa6	ENSMUSG00000038369	GGTTACTATTGAGCGTACAC
Ncoa6-7	Ncoa6	ENSMUSG00000038369	GACCAGTTGGACGATTATCT
Ncoa6-8	Ncoa6	ENSMUSG00000038369	TGAACCATAGGATTCCGACC
Ncoa6-9	Ncoa6	ENSMUSG00000038369	AGGTGTCTGTACCGTAGCTA
Ncoa6-10	Ncoa6	ENSMUSG00000038369	TGCTGAGTTTGGTTAACCGT
Setd1b-1	Setd1b	ENSMUSG00000038384	CGAGATGGTCATCGAGTACG
Setd1b-2	Setd1b	ENSMUSG00000038384	GCACTTGGTGGCGTCGATGA
Setd1b-3	Setd1b	ENSMUSG00000038384	GCAGCACATCAACGTCAACG
Setd1b-4	Setd1b	ENSMUSG00000038384	ACGTCCGTGAAAACTTCCTA
Setd1b-5	Setd1b	ENSMUSG00000038384	GGCGCTCGTAGGTGACGCAC
Setd1b-6	Setd1b	ENSMUSG00000038384	CTGGAACGGTGGCATCGACG
Setd1b-7	Setd1b	ENSMUSG00000038384	GGTACGCTCATCTCGCCGAC
Setd1b-8	Setd1b	ENSMUSG00000038384	ATAAACTGTACCGCTACGAT
Setd1b-9	Setd1b	ENSMUSG00000038384	AAGGGGGTCCCACCGCTATT
Setd1b-10	Setd1b	ENSMUSG00000038384	ATGTTCGTGGCGGCGGTTGT
Jarid2-1	Jarid2	ENSMUSG00000038518	CGATGTAGATGAGCGGGTCG
Jarid2-2	Jarid2	ENSMUSG00000038518	CATCGAGTCAGTACGTGCTC
Jarid2-3	Jarid2	ENSMUSG00000038518	GGAGTGTGCACTGCGCCATG
Jarid2-4	Jarid2	ENSMUSG00000038518	AGGCTAGCCGCTGCACGTTG
Jarid2-5	Jarid2	ENSMUSG00000038518	CCGGCGGCGGCTGTTCGCTC
Jarid2-6	Jarid2	ENSMUSG00000038518	TCCCCGCAAGAGAGCGACCG
Jarid2-7	Jarid2	ENSMUSG00000038518	TCCTGAGCAGACCGATGCGA
Jarid2-8	Jarid2	ENSMUSG00000038518	GAATCGGCCAAAGCGGGCCG
Jarid2-9	Jarid2	ENSMUSG00000038518	GGAAGTGCCCGAGCGAAGTT
Jarid2-10	Jarid2	ENSMUSG00000038518	GTGCGAGGACTCGGGTTGCG
Kdm3b-1	Kdm3b	ENSMUSG00000038773	CTTCAAAGAGTCGCTTTCGG
Kdm3b-2	Kdm3b	ENSMUSG00000038773	ATGGCACATTTATGCAGCGA
Kdm3b-3	Kdm3b	ENSMUSG00000038773	CTTATTGAGCACCGACCGCA
Kdm3b-4	Kdm3b	ENSMUSG00000038773	AGCGAATGTTGCGGTTAATC
Kdm3b-5	Kdm3b	ENSMUSG00000038773	ACGGGCGTATCCCCACCTAC
Kdm3b-6	Kdm3b	ENSMUSG00000038773	TCAGCACTACGCTCCCCGTT
Kdm3b-7	Kdm3b	ENSMUSG00000038773	TGGCCGATGACTCCTCGAGC
Kdm3b-8	Kdm3b	ENSMUSG00000038773	GTGAGGCGCCACGTTGATGC
Kdm3b-9	Kdm3b	ENSMUSG00000038773	GTCAAGGTCTACCAACCCGA
Kdm3b-10	Kdm3b	ENSMUSG00000038773	CTCACTACCGCCGCCGCCGT
Pogz-1	Pogz	ENSMUSG00000038902	CAGTTGCTTAGGCTTACGGA
Pogz-2	Pogz	ENSMUSG00000038902	CTTCCGTAAGCCTAAGCAAC
Pogz-3	Pogz	ENSMUSG00000038902	CGTAAGCCTAAGCAACTGGA
Pogz-4	Pogz	ENSMUSG00000038902	TAGGCTTACGGAAGGTTTTA
Pogz-5	Pogz	ENSMUSG00000038902	CTTCCAGTTGCTTAGGCTTA
Pogz-6	Pogz	ENSMUSG00000038902	CAACTGGAAGGCTTGAAACC
Pogz-7	Pogz	ENSMUSG00000038902	TTCAAGCCTTCCAGTTGCTT
Pogz-8	Pogz	ENSMUSG00000038902	GCTGCAGTTTCTCTTTGCCA
Pogz-9	Pogz	ENSMUSG00000038902	CTTGTGTTCAATTTTGTCCT
Pogz-10	Pogz	ENSMUSG00000038902	TGGCAAAGAGAAACTGCAGC
Suv39h1-1	Suv39h1	ENSMUSG00000039231	CGCCCTGGCGGTCGTAGATC
Suv39h1-2	Suv39h1	ENSMUSG00000039231	CGTGGAAGACGTATATACCG
Suv39h1-3	Suv39h1	ENSMUSG00000039231	CGGGAGTTGCACTCGTAGAT
Suv39h1-4	Suv39h1	ENSMUSG00000039231	CCACCTGGGGCGGATCACCG
Suv39h1-5	Suv39h1	ENSMUSG00000039231	ATTACCTGGTTAAGTGGCGT
Suv39h1-6	Suv39h1	ENSMUSG00000039231	GCTTTGACCGGCGGTGTCGT
Suv39h1-7	Suv39h1	ENSMUSG00000039231	AAAGCTTGGCTAGTCGGCAC
Suv39h1-8	Suv39h1	ENSMUSG00000039231	TCAATACGGACTCGTTTCTT
Suv39h1-9	Suv39h1	ENSMUSG00000039231	GAGGCGGGCACTTCAGCGTT
Suv39h1-10	Suv39h1	ENSMUSG00000039231	TTCCGCACTAATGATGGCCG
Prdm16-1	Prdm16	ENSMUSG00000039410	GGATGTTCCTCACGTGCCGC
Prdm16-2	Prdm16	ENSMUSG00000039410	GCAACACATGATCGTCCACA
Prdm16-3	Prdm16	ENSMUSG00000039410	CGTACTTCTTGTGGCGCCTC
Prdm16-4	Prdm16	ENSMUSG00000039410	TTTCTCCGCGATGGACGCGA
Prdm16-5	Prdm16	ENSMUSG00000039410	CGAGGGCTCGGTCCGTAAAG
Prdm16-6	Prdm16	ENSMUSG00000039410	GCTTCCGTTCACCGTAGACG
Prdm16-7	Prdm16	ENSMUSG00000039410	CCCCTACGTGGTGACGCCCC
Prdm16-8	Prdm16	ENSMUSG00000039410	GACTCTCGTAGCTCGAAGTC
Prdm16-9	Prdm16	ENSMUSG00000039410	GTCCAAGTCTGTCCCGGTCG
Prdm16-10	Prdm16	ENSMUSG00000039410	AGCGGATGCACGCCGACTGC
Ubn1-1	Ubn1	ENSMUSG00000039473	CTGACTAGCCAAATCCGTTC
Ubn1-2	Ubn1	ENSMUSG00000039473	GCTTCTCCAGGGGTATCGGC
Ubn1-3	Ubn1	ENSMUSG00000039473	ACGTAGGAAAGACCGAATAC
Ubn1-4	Ubn1	ENSMUSG00000039473	TGGGGTCCATGAGACGTCCG
Ubn1-5	Ubn1	ENSMUSG00000039473	GGTAAAGAATATCCGCGGGA
Ubn1-6	Ubn1	ENSMUSG00000039473	CTATTTAAGGAGAGCCGACG
Ubn1-7	Ubn1	ENSMUSG00000039473	TCTAGCAGCCCATCGCCCGG
Ubn1-8	Ubn1	ENSMUSG00000039473	CATGGACTCTCTGACGGATT
Ubn1-9	Ubn1	ENSMUSG00000039473	GGGGTATCGGCAGGCCTTCG
Ubn1-10	Ubn1	ENSMUSG00000039473	GAGACGTCCGTGGCAAATTG
Prdm13-1	Prdm13	ENSMUSG00000040478	AGGGCGTATTGCCCTCGGCG
Prdm13-2	Prdm13	ENSMUSG00000040478	GCACATCCGACTCCACGCCG
Prdm13-3	Prdm13	ENSMUSG00000040478	GCGATCGGGCCGGCCGAACT
Prdm13-4	Prdm13	ENSMUSG00000040478	GGGCGCCGTCAAGTCCGGGA
Prdm13-5	Prdm13	ENSMUSG00000040478	GGCGATCTCGCGGTCGATGC
Prdm13-6	Prdm13	ENSMUSG00000040478	CCCGTCGCCGCCACTACGGC
Prdm13-7	Prdm13	ENSMUSG00000040478	GGGGTCGCAAAGCGATTGCC
Prdm13-8	Prdm13	ENSMUSG00000040478	AATTGACTGTGCGCGCGGTC
Prdm13-9	Prdm13	ENSMUSG00000040478	TTCTGTCCGCGGAGTGACGT
Prdm13-10	Prdm13	ENSMUSG00000040478	CTTGAGGCTGCCGCCGTCGA
Phf8-1	Phf8	ENSMUSG00000041229	CATCATAAGGCAGTCGACAG
Phf8-2	Phf8	ENSMUSG00000041229	TAGCATTTGTTGGGCGGATC
Phf8-3	Phf8	ENSMUSG00000041229	GTGGACTGCTTAGCATTCGG
Phf8-4	Phf8	ENSMUSG00000041229	ACCAACTGAAGGGCGCCGCT
Phf8-5	Phf8	ENSMUSG00000041229	CCCAACCGAATTCGTGAACC
Phf8-6	Phf8	ENSMUSG00000041229	TCCAGGTTCACGAATTCGGT
Phf8-7	Phf8	ENSMUSG00000041229	AGGACCGTCCTGTTCGTGAG
Phf8-8	Phf8	ENSMUSG00000041229	TCTGGCTAGGGAGATCCGTC
Phf8-9	Phf8	ENSMUSG00000041229	TTTGCACGGGGCAACTTCCG
Phf8-10	Phf8	ENSMUSG00000041229	GGGATCTCATCCTCGTGGTC
Kdm5b-1	Kdm5b	ENSMUSG00000042207	CATCCTGCGTGACTAGTCGA
Kdm5b-2	Kdm5b	ENSMUSG00000042207	TTCGCTTAGAGCAGGCCCGC
Kdm5b-3	Kdm5b	ENSMUSG00000042207	GTGCTGCCACACAACTAGTA
Kdm5b-4	Kdm5b	ENSMUSG00000042207	TCCCAGCTCGGCTCGAAGAC
Kdm5b-5	Kdm5b	ENSMUSG00000042207	ATCGAACGAATCAGTGTGCT
Kdm5b-6	Kdm5b	ENSMUSG00000042207	CGCAGGTTATACTTATACGG
Kdm5b-7	Kdm5b	ENSMUSG00000042207	ACGAACTCGTATACGCTGTA
Kdm5b-8	Kdm5b	ENSMUSG00000042207	CATAATCTGAGACGCCGAAT
Kdm5b-9	Kdm5b	ENSMUSG00000042207	AAGGCCTTCCTAGCGAGCGG
Kdm5b-10	Kdm5b	ENSMUSG00000042207	CGGCTCGAAGACCGGACACT
Kdm7a-1	Kdm7a	ENSMUSG00000042599	ATGAAGCGGTTCACGTCGTA
Kdm7a-2	Kdm7a	ENSMUSG00000042599	GGTTCACGTCGTACGGCTGC
Kdm7a-3	Kdm7a	ENSMUSG00000042599	GTCGGTGTCCGCTCCGGGTC
Kdm7a-4	Kdm7a	ENSMUSG00000042599	CATACACAGTACACGGGCGG
Kdm7a-5	Kdm7a	ENSMUSG00000042599	TCCTCTGTGCTCGTCGAGGT
Kdm7a-6	Kdm7a	ENSMUSG00000042599	GGACACCGACCCCGCTGCCG
Kdm7a-7	Kdm7a	ENSMUSG00000042599	CGCCGAGGCCCGACCCGGAG
Kdm7a-8	Kdm7a	ENSMUSG00000042599	TAAACTCAGGGTTACTGCCG
Kdm7a-9	Kdm7a	ENSMUSG00000042599	TCATTTGAAGGCCGTGAAAC
Kdm7a-10	Kdm7a	ENSMUSG00000042599	TCCTACCTCGACGAGCACAG
Setd2-1	Setd2	ENSMUSG00000044791	TTGCAGTCAGGTTTCCGGTA
Setd2-2	Setd2	ENSMUSG00000044791	TCCGGTAAGGATTCAGGCAC
Setd2-3	Setd2	ENSMUSG00000044791	CATTCGCTTAATATCCCGGT
Setd2-4	Setd2	ENSMUSG00000044791	GTCGGTCCGAAAGAGATCGA
Setd2-5	Setd2	ENSMUSG00000044791	AATGAACTGGGATTCCGACG
Setd2-6	Setd2	ENSMUSG00000044791	ATTCTGAACGGCGCTACCAT
Setd2-7	Setd2	ENSMUSG00000044791	GGAGTTCCCCTTATCGTGAG
Setd2-8	Setd2	ENSMUSG00000044791	GCGTGTCCTCTCACGATAAG
Setd2-9	Setd2	ENSMUSG00000044791	AATGGGCTGAGGTACGCCGT
Setd2-10	Setd2	ENSMUSG00000044791	TGGAATATGATGACCCCCGT
Suv420h1-1	Suv420h1	ENSMUSG00000045098	TCGAGATACAGCATGCGTTA
Suv420h1-2	Suv420h1	ENSMUSG00000045098	CCGGCAGAAACGCCGTTGAG
Suv420h1-3	Suv420h1	ENSMUSG00000045098	CGCATCCCGCAAGCTCGAGA
Suv420h1-4	Suv420h1	ENSMUSG00000045098	CGCCTGCGAAGCGTCAGCTT
Suv420h1-5	Suv420h1	ENSMUSG00000045098	GATCAGCTGTGCATCGTACC
Suv420h1-6	Suv420h1	ENSMUSG00000045098	GTCGAAATTTCTTTCGTGAC
Suv420h1-7	Suv420h1	ENSMUSG00000045098	AGCACACCCCGTTCTCGTGC
Suv420h1-8	Suv420h1	ENSMUSG00000045098	AGCCGCTATGTGCCGTCCTC
Suv420h1-9	Suv420h1	ENSMUSG00000045098	GCGGAATCACTGCAAGCGGC
Suv420h1-10	Suv420h1	ENSMUSG00000045098	ATATGCCTCGAGCTCCTCGA
2410016O06Rik-1	2410016O06Rik	ENSMUSG00000046791	GACGCCGCGCGCTACGTCGA
2410016O06Rik-2	2410016O06Rik	ENSMUSG00000046791	TCTGGCGCGTCTACCGACCG
2410016O06Rik-3	2410016O06Rik	ENSMUSG00000046791	CATCGAGTCCAGGTCGGCGG
2410016O06Rik-4	2410016O06Rik	ENSMUSG00000046791	GCTACGAGGACGTGCAATTC
2410016O06Rik-5	2410016O06Rik	ENSMUSG00000046791	GCCTCGATGTCATCGTAGTG
2410016O06Rik-6	2410016O06Rik	ENSMUSG00000046791	CGTTCCCTATCGGTCAACAC
2410016O06Rik-7	2410016O06Rik	ENSMUSG00000046791	CGCTACGAGGACGTGCAATT
2410016O06Rik-8	2410016O06Rik	ENSMUSG00000046791	GCCCCGCGGCGCGTCGGTCT
2410016O06Rik-9	2410016O06Rik	ENSMUSG00000046791	AGCGTCGCCGAAGCCGACCT
2410016O06Rik-10	2410016O06Rik	ENSMUSG00000046791	GGGACGCCGCCGCACTTTTC
Fbl-1	Fbl	ENSMUSG00000046865	GCCAGACCAAACCCGAATTG
Fbl-2	Fbl	ENSMUSG00000046865	TTATGAGCGAGACCACGCCG
Fbl-3	Fbl	ENSMUSG00000046865	GAGGTCGAGGTCGAGGCGGA
Fbl-4	Fbl	ENSMUSG00000046865	CACCAAAGCCACCCCCACGG
Fbl-5	Fbl	ENSMUSG00000046865	TTTGGTGACAGAGGCGGTAG
Fbl-6	Fbl	ENSMUSG00000046865	AGCCCCCGTGGGGGTGGCTT
Fbl-7	Fbl	ENSMUSG00000046865	GGAGGCTTTGGCGGTGGACG
Fbl-8	Fbl	ENSMUSG00000046865	TTTGGTGGCAGAGGCGGCTT
Fbl-9	Fbl	ENSMUSG00000046865	GGACGAGGAGGCTTTGGCGG
Fbl-10	Fbl	ENSMUSG00000046865	GGCCGAGGAGGCTTTGGCGG
Kmt2d-1	Kmt2d	ENSMUSG00000048154	ATTGACGCCACGTTGACCGG
Kmt2d-2	Kmt2d	ENSMUSG00000048154	TCCTTTGGGGATTCGCCGGC
Kmt2d-3	Kmt2d	ENSMUSG00000048154	AGCGTGGTCAGCAGGCGTAT
Kmt2d-4	Kmt2d	ENSMUSG00000048154	GAACATGCACTTAGCGCGGA
Kmt2d-5	Kmt2d	ENSMUSG00000048154	GGCACCGAACCTGGCGCAGT
Kmt2d-6	Kmt2d	ENSMUSG00000048154	GGTTAGCAATCCTCGGTGCA
Kmt2d-7	Kmt2d	ENSMUSG00000048154	CTGCTTAAAACCGCCTATGG
Kmt2d-8	Kmt2d	ENSMUSG00000048154	AAGACTCCAGTAGATGCGCG
Kmt2d-9	Kmt2d	ENSMUSG00000048154	CCGGGCGAGCCGATCATCGC
Kmt2d-10	Kmt2d	ENSMUSG00000048154	TCTGGCTCGTTCGCGTATCC
Prmt6-1	Prmt6	ENSMUSG00000049300	CGCGTACACGCGCCGTGCCC
Prmt6-2	Prmt6	ENSMUSG00000049300	GGCACGGCGCGTGTACGCGG
Prmt6-3	Prmt6	ENSMUSG00000049300	TGCTCCACGCGCGGACCAAA
Prmt6-4	Prmt6	ENSMUSG00000049300	GGTGGTGCGGCTCAACGGGT
Prmt6-5	Prmt6	ENSMUSG00000049300	GAGCATCTGGTCGCTAATCG
Prmt6-6	Prmt6	ENSMUSG00000049300	CTCTACATGGTTTCGCCGTC
Prmt6-7	Prmt6	ENSMUSG00000049300	CTCCTCGTGGACCGAGACGT
Prmt6-8	Prmt6	ENSMUSG00000049300	CGCACCGAAGCCTACCGCTT
Prmt6-9	Prmt6	ENSMUSG00000049300	CTACTTGAACGAGCCGGTGC
Prmt6-10	Prmt6	ENSMUSG00000049300	GTATCTTGTTCCACCGGCAC
Setd8-1	Setd8	ENSMUSG00000049327	CTCAAGAAACGAACCGCCTA
Setd8-2	Setd8	ENSMUSG00000049327	CTTTGTGGTAGAATACCATG
Setd8-3	Setd8	ENSMUSG00000049327	ATGGGCGAAGCGGGCGCCGT
Setd8-4	Setd8	ENSMUSG00000049327	TGGTGGCCCGGCCGCGGCGA
Setd8-5	Setd8	ENSMUSG00000049327	CCTTTCCCGGAGCGCCGCGG
Setd8-6	Setd8	ENSMUSG00000049327	CGCCGCGGCGCTCCGGGAAA
Setd8-7	Setd8	ENSMUSG00000049327	GATGTGCAAGCCCCGCGCGG
Setd8-8	Setd8	ENSMUSG00000049327	GGTGCCGGCCGCGCCGCCAT
Setd8-9	Setd8	ENSMUSG00000049327	TTCCGGGAACTCCTCCGCAC
Setd8-10	Setd8	ENSMUSG00000049327	TGAGCTGATTGAGAGCGGGA
Taf7-1	Taf7	ENSMUSG00000051316	CAGAATATGCCGCTACGGTG
Taf7-2	Taf7	ENSMUSG00000051316	ACAATGCCGTGACGCCCATC
Taf7-3	Taf7	ENSMUSG00000051316	GTACATTGAATCTCCGGATG
Taf7-4	Taf7	ENSMUSG00000051316	GGGGCAGTCGTAAGATAAAC
Taf7-5	Taf7	ENSMUSG00000051316	TTACACCCTGATGGGCGTCA
Taf7-6	Taf7	ENSMUSG00000051316	GCATTGAGTTACACCCTGAT
Taf7-7	Taf7	ENSMUSG00000051316	CAGAGTGGATCGAGTGCCCT
Taf7-8	Taf7	ENSMUSG00000051316	CAGAAGCTGTCAGTACTCGT
Taf7-9	Taf7	ENSMUSG00000051316	ACAAAAAGAAGACCGCGAAA
Taf7-10	Taf7	ENSMUSG00000051316	GGAACCAATCAGTTGGTTAT
Prdm9-1	Prdm9	ENSMUSG00000051977	AGGCTCGCTGACCTCCTCAT
Prdm9-2	Prdm9	ENSMUSG00000051977	ACCTGGTCTGATAACCCGGC
Prdm9-3	Prdm9	ENSMUSG00000051977	AATCTTCTATCGAACCTGCC
Prdm9-4	Prdm9	ENSMUSG00000051977	GTATGGGGATGAGTACGGCC
Prdm9-5	Prdm9	ENSMUSG00000051977	GGGCCAAAGTGCAGACCGAC
Prdm9-6	Prdm9	ENSMUSG00000051977	GGGCTAAGAATTAGTCCATC
Prdm9-7	Prdm9	ENSMUSG00000051977	CCAGCTTCAGGGATGCCCGA
Prdm9-8	Prdm9	ENSMUSG00000051977	GATGAGTACGGCCAGGAACT
Prdm9-9	Prdm9	ENSMUSG00000051977	TCGACAGTTGTCCCAACCAT
Prdm9-10	Prdm9	ENSMUSG00000051977	GATGGACTAATTCTTAGCCC
Prmt1-1	Prmt1	ENSMUSG00000052429	CGGGGGCCCGCAAGGTTATT
Prmt1-2	Prmt1	ENSMUSG00000052429	CACAGCATAATCGGAGATAC
Prmt1-3	Prmt1	ENSMUSG00000052429	TGCCAAGGCGGGGGCCCGCA
Prmt1-4	Prmt1	ENSMUSG00000052429	GAACGACTACGTGCACGCGC
Prmt1-5	Prmt1	ENSMUSG00000052429	ACCGACTACCGGATGCGCTG
Prmt1-6	Prmt1	ENSMUSG00000052429	CATGATGCAGTTCGCGGCCT
Prmt1-7	Prmt1	ENSMUSG00000052429	CATACAAGGTGGCCCGGTCT
Prmt1-8	Prmt1	ENSMUSG00000052429	CAACACCGTGCTGCACGCTC
Prmt1-9	Prmt1	ENSMUSG00000052429	TCTCTTGTTCCACCGACTAC
Prmt1-10	Prmt1	ENSMUSG00000052429	TAGTGAGAAGCCCAACGCTG
Prkcb-1	Prkcb	ENSMUSG00000052889	GAAGCCGTGGCAATCTGCAA
Prkcb-2	Prkcb	ENSMUSG00000052889	GTCCATGTCCAAGGAAGCCG
Prkcb-3	Prkcb	ENSMUSG00000052889	GCAGATTGCCACGGCTTCCT
Prkcb-4	Prkcb	ENSMUSG00000052889	TGCCACGGCTTCCTTGGACA
Prkcb-5	Prkcb	ENSMUSG00000052889	AAGCCGTGGCAATCTGCAAA
Prkcb-6	Prkcb	ENSMUSG00000052889	GTCAATCATGGAACACAATG
Prkcb-7	Prkcb	ENSMUSG00000052889	GTATCCCAAGTCCATGTCCA
Prkcb-8	Prkcb	ENSMUSG00000052889	GCTTCCTTGGACATGGACTT
Prkcb-9	Prkcb	ENSMUSG00000052889	CATTGTGTTCCATGATTGAC
Prkcb-10	Prkcb	ENSMUSG00000052889	ACCGTTTGAAGGGGAGGATG
Kdm3a-1	Kdm3a	ENSMUSG00000053470	GCACGCCGTACTCTTGATAG
Kdm3a-2	Kdm3a	ENSMUSG00000053470	TACCAGCTCTGATCGTGGAT
Kdm3a-3	Kdm3a	ENSMUSG00000053470	ACTTGGAGCGCGTTGCCGAG
Kdm3a-4	Kdm3a	ENSMUSG00000053470	CTTTCTTAGTAACGTCGGTG
Kdm3a-5	Kdm3a	ENSMUSG00000053470	TCGAATGGTCCCCGACAGCC
Kdm3a-6	Kdm3a	ENSMUSG00000053470	TAGTCGACACTCCCGACACT
Kdm3a-7	Kdm3a	ENSMUSG00000053470	AAACTTAAGGACTGGCCGCC
Kdm3a-8	Kdm3a	ENSMUSG00000053470	CTCAGTCTGTCCGCAGCCGA
Kdm3a-9	Kdm3a	ENSMUSG00000053470	AATCGCTTCCCCACCAATAC
Kdm3a-10	Kdm3a	ENSMUSG00000053470	CTACTTTGTACGGCCAGACC
Kdm4d-1	Kdm4d	ENSMUSG00000053914	TGCTTTGGTCACCCGCCGGG
Kdm4d-2	Kdm4d	ENSMUSG00000053914	GAAGCGTCTCCGGCTTCGCC
Kdm4d-3	Kdm4d	ENSMUSG00000053914	GCAAGGAACGTTACTTACCG
Kdm4d-4	Kdm4d	ENSMUSG00000053914	GGAGACTTAATAGTCGACTC
Kdm4d-5	Kdm4d	ENSMUSG00000053914	ATCGTGAGACCTGGCGAAGC
Kdm4d-6	Kdm4d	ENSMUSG00000053914	CTTGGGGCTTGAAGCGTCTC
Kdm4d-7	Kdm4d	ENSMUSG00000053914	GGTCGTCGTCCTTGTGAACT
Kdm4d-8	Kdm4d	ENSMUSG00000053914	CATAAATCGGTGACTCATAC
Kdm4d-9	Kdm4d	ENSMUSG00000053914	TCAGGAGCTCACCACCCGGC
Kdm4d-10	Kdm4d	ENSMUSG00000053914	GATCCTCACAAAGGCGTCCA
Kdm2a-1	Kdm2a	ENSMUSG00000054611	CCTGCTTGAGCTCAATTCGT
Kdm2a-2	Kdm2a	ENSMUSG00000054611	ACCTGGAGCTGTACGAGAAT
Kdm2a-3	Kdm2a	ENSMUSG00000054611	GGTGCTGTGATAAACGACTT
Kdm2a-4	Kdm2a	ENSMUSG00000054611	CACAAAGTTCTTTGCGGCTG
Kdm2a-5	Kdm2a	ENSMUSG00000054611	CAGGATTGCTTCATGCGTCC
Kdm2a-6	Kdm2a	ENSMUSG00000054611	ATCTTCATAGCGACGACGCA
Kdm2a-7	Kdm2a	ENSMUSG00000054611	GGCTAACTTGGGATCGCTAC
Kdm2a-8	Kdm2a	ENSMUSG00000054611	CCGTACCATGGTGCGCTCGG
Kdm2a-9	Kdm2a	ENSMUSG00000054611	GAGGTACGATCCCCGGATCT
Kdm2a-10	Kdm2a	ENSMUSG00000054611	GTAGAGTATATCCAGCGGGG
Smyd1-1	Smyd1	ENSMUSG00000055027	GCACGTGCGGTCGCAGTAAT
Smyd1-2	Smyd1	ENSMUSG00000055027	ACTTGCACTGCCCGCAGCGA
Smyd1-3	Smyd1	ENSMUSG00000055027	CGCCCGCATCATGTGGCGGG
Smyd1-4	Smyd1	ENSMUSG00000055027	AGAACGTGTCCACGTCTACT
Smyd1-5	Smyd1	ENSMUSG00000055027	CGGATGTCATCTTTGCGGAG
Smyd1-6	Smyd1	ENSMUSG00000055027	GTAAGTCATCCACGGACACC
Smyd1-7	Smyd1	ENSMUSG00000055027	AGGTTGGTGTCGGCGAACAC
Smyd1-8	Smyd1	ENSMUSG00000055027	TGAGCAGCCGAAGCACGTAG
Smyd1-9	Smyd1	ENSMUSG00000055027	ATAGACAAGGCTCGCTCCGA
Smyd1-10	Smyd1	ENSMUSG00000055027	ATGCTGGTCACATCGAAGTG
Smyd3-1	Smyd3	ENSMUSG00000055067	GTGGGGCCCGTTGAATACGA
Smyd3-2	Smyd3	ENSMUSG00000055067	TATCTGCAACGCGGAGATGC
Smyd3-3	Smyd3	ENSMUSG00000055067	GAGATGCAGGAGGTCGGCGT
Smyd3-4	Smyd3	ENSMUSG00000055067	TGTGGCTCCACTGCGCCCCG
Smyd3-5	Smyd3	ENSMUSG00000055067	GCTCTTCCGCTCCGACCCCT
Smyd3-6	Smyd3	ENSMUSG00000055067	CACGGAGTCGGGCGGATATC
Smyd3-7	Smyd3	ENSMUSG00000055067	AAGTTCACGACTGCCAACCG
Smyd3-8	Smyd3	ENSMUSG00000055067	ACGCAGCCCGTTTCCCCGGT
Smyd3-9	Smyd3	ENSMUSG00000055067	GTTCTACGCCATGCGCACCA
Smyd3-10	Smyd3	ENSMUSG00000055067	AATTGCTGTTTATGATCGCC
Kdm5d-1	Kdm5d	ENSMUSG00000056673	ATACCAAATTGAGACCCGTG
Kdm5d-2	Kdm5d	ENSMUSG00000056673	CGCTGAAGCAGCTCACTATT
Kdm5d-3	Kdm5d	ENSMUSG00000056673	CATCCCCACGAGAGCATATT
Kdm5d-4	Kdm5d	ENSMUSG00000056673	ATCGCGGAATTCCGCCCAAC
Kdm5d-5	Kdm5d	ENSMUSG00000056673	GCGGAATTCCGCGATCCTCT
Kdm5d-6	Kdm5d	ENSMUSG00000056673	ATGCCTGATTTCTCCGCAAT
Kdm5d-7	Kdm5d	ENSMUSG00000056673	GGTAAATGATCCGTTCGTAG
Kdm5d-8	Kdm5d	ENSMUSG00000056673	GGGCAACACGGGCCCACCGA
Kdm5d-9	Kdm5d	ENSMUSG00000056673	CACAATAGCGCCGGAGTCGG
Kdm5d-10	Kdm5d	ENSMUSG00000056673	TTTGCCGAATATGCTCTCGT
Setd3-1	Setd3	ENSMUSG00000056770	GGAATGCAACGCAAAAACAC
Setd3-2	Setd3	ENSMUSG00000056770	ATGGCCATCAAATTGCGCTT
Setd3-3	Setd3	ENSMUSG00000056770	GGCAGAGATGGGCGGCTCAG
Setd3-4	Setd3	ENSMUSG00000056770	CCCGCTTCGTCTTCGCGCAG
Setd3-5	Setd3	ENSMUSG00000056770	AGGTCACTCTCCTCGTATCT
Setd3-6	Setd3	ENSMUSG00000056770	ACGGTAGTACTCCCGGTTCA
Setd3-7	Setd3	ENSMUSG00000056770	GGCACCACTGCCCAGATACG
Setd3-8	Setd3	ENSMUSG00000056770	CAGGTCACTCTCCTCGTATC
Setd3-9	Setd3	ENSMUSG00000056770	GAAGAGTGCGGCCGTGAACC
Setd3-10	Setd3	ENSMUSG00000056770	TGGGCGTGAGTAAAAGTGAC
Jmjd6-1	Jmjd6	ENSMUSG00000056962	GTGATGGGGCCACCGCGTTC
Jmjd6-2	Jmjd6	ENSMUSG00000056962	TGGGATTCACATCGACCCTC
Jmjd6-3	Jmjd6	ENSMUSG00000056962	TGCGTTTCTCCCCCGCGTAT
Jmjd6-4	Jmjd6	ENSMUSG00000056962	GGAGGTCAACTGCGTCGGCC
Jmjd6-5	Jmjd6	ENSMUSG00000056962	GAGCAAGAAGCGCATCCGCG
Jmjd6-6	Jmjd6	ENSMUSG00000056962	CTCCGGCCGCGCACTTCGCT
Jmjd6-7	Jmjd6	ENSMUSG00000056962	AGCTCAAGGACTCGCTCGAC
Jmjd6-8	Jmjd6	ENSMUSG00000056962	AGTTCGTGGAGCGCTACGAG
Jmjd6-9	Jmjd6	ENSMUSG00000056962	CCAGAAGTTCAAGTGCGGCG
Jmjd6-10	Jmjd6	ENSMUSG00000056962	CGAGGATAATGACGGCTACT
Whsc1-1	Whsc1	ENSMUSG00000057406	TCAGGGTCTCACAATTGGGC
Whsc1-2	Whsc1	ENSMUSG00000057406	GCTCTCAATCTCCCCGAAAT
Whsc1-3	Whsc1	ENSMUSG00000057406	AGATTATTACTGGACGCATC
Whsc1-4	Whsc1	ENSMUSG00000057406	CCCGGTCCCCCTCCATGTAT
Whsc1-5	Whsc1	ENSMUSG00000057406	ACCGGGGCAGCCGCTACCAG
Whsc1-6	Whsc1	ENSMUSG00000057406	CTAAACATCGAGATGCCCGA
Whsc1-7	Whsc1	ENSMUSG00000057406	CTGGTTCTGCAACGATTGCC
Whsc1-8	Whsc1	ENSMUSG00000057406	TGGATGTTGAAGACGCGCCC
Whsc1-9	Whsc1	ENSMUSG00000057406	TTCTGCAACGATTGCCGGGC
Whsc1-10	Whsc1	ENSMUSG00000057406	GGACTTTCCCGAAGACCGGA
Las1l-1	Las1l	ENSMUSG00000057421	CATCGATGCAGCCGGTACCT
Las1l-2	Las1l	ENSMUSG00000057421	CGCTGAACCGAATTACAGTA
Las1l-3	Las1l	ENSMUSG00000057421	CGAAGTTCAACAATCCAGTC
Las1l-4	Las1l	ENSMUSG00000057421	CGATGAGCTTGCATCTTACC
Las1l-5	Las1l	ENSMUSG00000057421	TGGATCGCGTGTGGCGTGCG
Las1l-6	Las1l	ENSMUSG00000057421	GTTCTCCGAGTTGTCTACCG
Las1l-7	Las1l	ENSMUSG00000057421	CCAGGGGTATCGTCGTCTCT
Las1l-8	Las1l	ENSMUSG00000057421	TTCCCTCTAGGCCGGCTACC
Las1l-9	Las1l	ENSMUSG00000057421	GACATACTGGAGCCGTCAAC
Las1l-10	Las1l	ENSMUSG00000057421	ATGGACCGTTGAACTGATCG
Phf21a-1	Phf21a	ENSMUSG00000058318	ACGTGTCACACATCAGCAAC
Phf21a-2	Phf21a	ENSMUSG00000058318	CAGTGACCTTACTAGACGTC
Phf21a-3	Phf21a	ENSMUSG00000058318	TCCAAAATACAATGCGGTGC
Phf21a-4	Phf21a	ENSMUSG00000058318	CTAGACGTCTGGAGGTTGAC
Phf21a-5	Phf21a	ENSMUSG00000058318	GCATCTCCTTCTGCCGCGCC
Phf21a-6	Phf21a	ENSMUSG00000058318	ACGGCGGGGGCCCTCTCCAA
Phf21a-7	Phf21a	ENSMUSG00000058318	TGTCCATTGACAACACGGAC
Phf21a-8	Phf21a	ENSMUSG00000058318	CAGCAGGTGGGGTAACGGTA
Phf21a-9	Phf21a	ENSMUSG00000058318	CTGGGCCATGGGGAACGTTT
Phf21a-10	Phf21a	ENSMUSG00000058318	GGTCGACGCCATGCACAAGG
Max-1	Max	ENSMUSG00000059436	GCGGGCTCACCATAATGCAC
Max-2	Max	ENSMUSG00000059436	TGCACTGGAACGAAAACGTA
Max-3	Max	ENSMUSG00000059436	GATGGTGCCGCCCTTGGCGT
Max-4	Max	ENSMUSG00000059436	GAGCGATAACGATGACATCG
Max-5	Max	ENSMUSG00000059436	GGAGTCTGAACCCCCATCGA
Max-6	Max	ENSMUSG00000059436	CGCCCTTGGCGTTGGTGTAG
Max-7	Max	ENSMUSG00000059436	CGATAACGATGACATCGAGG
Max-8	Max	ENSMUSG00000059436	AGCCTCTACACCAACGCCAA
Max-9	Max	ENSMUSG00000059436	GAAGAGCATTCTGCCGCTTG
Max-10	Max	ENSMUSG00000059436	AGTATATCCAGTATATGCGA
Suv420h2-1	Suv420h2	ENSMUSG00000059851	TCATGTACTCCACCCGAAAA
Suv420h2-2	Suv420h2	ENSMUSG00000059851	CTGGGCACTCCTTTTTCGGG
Suv420h2-3	Suv420h2	ENSMUSG00000059851	GTCCCGTAGCACCTTCACAC
Suv420h2-4	Suv420h2	ENSMUSG00000059851	TGGTGTTGTCGTCGCAAGGT
Suv420h2-5	Suv420h2	ENSMUSG00000059851	ACCTAAGCGCCTCCGGCTAG
Suv420h2-6	Suv420h2	ENSMUSG00000059851	TCTCGGGCTGTCACTCGATC
Suv420h2-7	Suv420h2	ENSMUSG00000059851	GGTACTGGGCCCGGCGCTAT
Suv420h2-8	Suv420h2	ENSMUSG00000059851	TTCCGGGCCCTGACGCTAGG
Suv420h2-9	Suv420h2	ENSMUSG00000059851	CATGACTGACCACTAGCCGG
Suv420h2-10	Suv420h2	ENSMUSG00000059851	TTTCCTAAGGCAACGGGACC
Prmt7-1	Prmt7	ENSMUSG00000060098	TTGGTTCTTGACATTGGCAC
Prmt7-2	Prmt7	ENSMUSG00000060098	CGCCTAGACTCGTCCGGACA
Prmt7-3	Prmt7	ENSMUSG00000060098	GTCCGTGTCCGGACGAGTCT
Prmt7-4	Prmt7	ENSMUSG00000060098	AAGGACTCCGGATCCGCCAC
Prmt7-5	Prmt7	ENSMUSG00000060098	AGCTGTTTCCCGTCCGTGTC
Prmt7-6	Prmt7	ENSMUSG00000060098	GTCATGTAGCATGTCGGCAT
Prmt7-7	Prmt7	ENSMUSG00000060098	AGTCCTTGCGGTGACTGCGA
Prmt7-8	Prmt7	ENSMUSG00000060098	TGTGCTTGGCCAGACGCCAA
Prmt7-9	Prmt7	ENSMUSG00000060098	CTCTGGAACCGGCCTCGGTT
Prmt7-10	Prmt7	ENSMUSG00000060098	GGCCGTGCCAATCCTACCAC
Prdm6-1	Prdm6	ENSMUSG00000069378	CTCCAGTGTGGGTCCGGATG
Prdm6-2	Prdm6	ENSMUSG00000069378	AAGTGCAGACCGGCGTAGTG
Prdm6-3	Prdm6	ENSMUSG00000069378	GGGAGCCTAGTAAGTCGAGC
Prdm6-4	Prdm6	ENSMUSG00000069378	CTGCGTGTTCCTCACTACGC
Prdm6-5	Prdm6	ENSMUSG00000069378	GTGCGCGGACAACCGTAACG
Prdm6-6	Prdm6	ENSMUSG00000069378	GATTCCGGGCTCTCGGTTAT
Prdm6-7	Prdm6	ENSMUSG00000069378	GCATGGGGCACTCCCCGTTA
Prdm6-8	Prdm6	ENSMUSG00000069378	CACTCGCTGCGCCGGCTCGT
Prdm6-9	Prdm6	ENSMUSG00000069378	GCTTCGGGATCTGCCGCGGG
Prdm6-10	Prdm6	ENSMUSG00000069378	ATGGCATCTGTGCCGCGCAG
Setdb2-1	Setdb2	ENSMUSG00000071350	CGCAACCATAGTGGATCGTA
Setdb2-2	Setdb2	ENSMUSG00000071350	AGTGTCCTTACGATCCACTA
Setdb2-3	Setdb2	ENSMUSG00000071350	AGCAAGGACAGAACTAACGT
Setdb2-4	Setdb2	ENSMUSG00000071350	GTGTAAGCACGCAACCATAG
Setdb2-5	Setdb2	ENSMUSG00000071350	CATTCTCCATCCGATGACAA
Setdb2-6	Setdb2	ENSMUSG00000071350	GCATGTCCCTTGTCATCGGA
Setdb2-7	Setdb2	ENSMUSG00000071350	GTTTCGTAGATTCCGTCCAC
Setdb2-8	Setdb2	ENSMUSG00000071350	GTGAATTATAAAACGCCCTG
Setdb2-9	Setdb2	ENSMUSG00000071350	TTGGGTGATTCCGAGTCAAC
Setdb2-10	Setdb2	ENSMUSG00000071350	TACGGGATAGTACAGCCCTT
Prdm11-1	Prdm11	ENSMUSG00000075028	GCGCTGAAACTTTGCCCGGC
Prdm11-2	Prdm11	ENSMUSG00000075028	GCTGAAACTTTGCCCGGCCG
Prdm11-3	Prdm11	ENSMUSG00000075028	CCCGGCTCGCCGCCCCGCGT
Prdm11-4	Prdm11	ENSMUSG00000075028	TCGCGGGCTCCCACGCGGGG
Prdm11-5	Prdm11	ENSMUSG00000075028	CGCTGAAACTTTGCCCGGCC
Prdm11-6	Prdm11	ENSMUSG00000075028	TCCCACGCGGGGCGGCGAGC
Prdm11-7	Prdm11	ENSMUSG00000075028	AGTCGCCGCCGCGCTGCCGC
Prdm11-8	Prdm11	ENSMUSG00000075028	GGGCAAAGTTTCAGCGCCAG
Prdm11-9	Prdm11	ENSMUSG00000075028	CCCACGCGGGGCGGCGAGCC
Prdm11-10	Prdm11	ENSMUSG00000075028	TTTCAGCGCCAGCGGCAGCG
Prdm12-1	Prdm12	ENSMUSG00000079466	GTTGCAGAAGCGGCACACGA
Prdm12-2	Prdm12	ENSMUSG00000079466	CGAGCGTCCCTACAAGTGCC
Prdm12-3	Prdm12	ENSMUSG00000079466	GGATACGCATGTGCGAGCGC
Prdm12-4	Prdm12	ENSMUSG00000079466	CGAAGGGCTTGTCCAGCGTG
Prdm12-5	Prdm12	ENSMUSG00000079466	CGCCCGTGTGCAGGCGCACG
Prdm12-6	Prdm12	ENSMUSG00000079466	CGCCTAGCACGTTGCGCCAT
Prdm12-7	Prdm12	ENSMUSG00000079466	CACCCGGCGGACTCCGCGAC
Prdm12-8	Prdm12	ENSMUSG00000079466	AAAAACGGCCTTCACGGCCG
Prdm12-9	Prdm12	ENSMUSG00000079466	CGCTCTTCTGGTGCGCGCGC
Prdm12-10	Prdm12	ENSMUSG00000079466	TGCGCGAGTTGAAGCCGCGG
Hspa1a-1	Hspa1a	ENSMUSG00000091971	CTGGGGCGCTTCGAACTGAG
Hspa1a-2	Hspa1a	ENSMUSG00000091971	ATAGGATTCGAGCGCGTTCT
Hspa1a-3	Hspa1a	ENSMUSG00000091971	CTGTGCTCAGACCTGTTCCG
Hspa1a-4	Hspa1a	ENSMUSG00000091971	CGAACTGAGCGGCATCCCGC
Hspa1a-5	Hspa1a	ENSMUSG00000091971	TTCGGGGCCCAGGCGCCCAA
Hspa1a-6	Hspa1a	ENSMUSG00000091971	CTTCGGGGCCCAGGCGCCCA
Hspa1a-7	Hspa1a	ENSMUSG00000091971	AGAGGCTCCCTTGGGCGCCT
Hspa1a-8	Hspa1a	ENSMUSG00000091971	CAGAGGCTCCCTTGGGCGCC
Hspa1a-9	Hspa1a	ENSMUSG00000091971	CCTGAGCCAGAGGCTCCCTT
Hspa1a-10	Hspa1a	ENSMUSG00000091971	CCCAAGGGAGCCTCTGGCTC
PAXIP1-a-1	PAXIP1-a	ENSMUSG00000107068	CCAGAAACGGGAGGCGCGTC
PAXIP1-a-2	PAXIP1-a	ENSMUSG00000107068	ATAGAGCCGCTGGATCTCGG
PAXIP1-a-3	PAXIP1-a	ENSMUSG00000107068	AAGCAGAGATCCTACCCCGC
PAXIP1-a-4	PAXIP1-a	ENSMUSG00000107068	TCTGGGGTAGGCGGCCGGCG
PAXIP1-a-5	PAXIP1-a	ENSMUSG00000107068	CGTGCCCTGCAGCGATGAGG
PAXIP1-a-6	PAXIP1-a	ENSMUSG00000107068	TGCCGGCCAATGGGCAGTCC
PAXIP1-a-7	PAXIP1-a	ENSMUSG00000107068	TGCGAGCGACGAGCGTGCGG
PAXIP1-a-8	PAXIP1-a	ENSMUSG00000107068	TGTCTCGGCTAGTAAGGCCG
PAXIP1-a-9	PAXIP1-a	ENSMUSG00000107068	GAGGAGCAAATCCTCCGGAC
PAXIP1-a-10	PAXIP1-a	ENSMUSG00000107068	AGAGGTCTCTCCCGGTCCGG
NonTargetingControlGuideForMouse_0002		NonTargetingControlGuideForMouse_0002	GCTTTCACGGAGGTTCGACG
NonTargetingControlGuideForMouse_0003		NonTargetingControlGuideForMouse_0003	ATGTTGCAGTTCGGCTCGAT
NonTargetingControlGuideForMouse_0004		NonTargetingControlGuideForMouse_0004	ACGTGTAAGGCGAACGCCTT
NonTargetingControlGuideForMouse_0005		NonTargetingControlGuideForMouse_0005	GACTCCGGGTACTAAATGTC
NonTargetingControlGuideForMouse_0006		NonTargetingControlGuideForMouse_0006	CCGCGCCGTTAGGGAACGAG
NonTargetingControlGuideForMouse_0007		NonTargetingControlGuideForMouse_0007	ATTGTTCGACCGTCTACGGG
NonTargetingControlGuideForMouse_0008		NonTargetingControlGuideForMouse_0008	ACCCATCGGGTGCGATATGG
NonTargetingControlGuideForMouse_0009		NonTargetingControlGuideForMouse_0009	CGGGCGTCACCTGCTAGTAA
NonTargetingControlGuideForMouse_0010		NonTargetingControlGuideForMouse_0010	GCTTCTACTCGCAACGTATT
NonTargetingControlGuideForMouse_0011		NonTargetingControlGuideForMouse_0011	TACAGTTATACGTCGCGGTG
NonTargetingControlGuideForMouse_0012		NonTargetingControlGuideForMouse_0012	AAGCACAAGAACGGTCCGCC
NonTargetingControlGuideForMouse_0013		NonTargetingControlGuideForMouse_0013	CAGCCACCGCACCGGCGTAA
NonTargetingControlGuideForMouse_0014		NonTargetingControlGuideForMouse_0014	GTCAAGCCGAACGCTGCCGG
NonTargetingControlGuideForMouse_0015		NonTargetingControlGuideForMouse_0015	CCTTAGACCGGGTGTACCTC
NonTargetingControlGuideForMouse_0016		NonTargetingControlGuideForMouse_0016	AAGTCTATGCGGGGCTCGTA
