# Supplementary material for: Kdm4a is an activity downregulated barrier to generate engrams for memory separation
Source: Nat Commun. 2024 Jul 13;15:5887. doi: 10.1038/s41467-024-50218-y (PMC11246488; doi:10.1038/s41467-024-50218-y)
Supplement: Supplementary file 5 — Supplementary Data 2 [file 41467_2024_50218_MOESM5_ESM.xlsx]

## Sheet: gene summary
id	num	neg|score	neg|p-value	neg|fdr	neg|rank	neg|goodsgrna	neg|lfc	pos|score	pos|p-value	pos|fdr	pos|rank	pos|goodsgrna	pos|lfc
Kdm4d	9	0.39665	0.69305	0.951249	85	3	10.118	0.00072681	0.0048262	0.380742	1	5	10.118
Kdm4a	10	0.73764	0.9133	0.970976	103	2	2.6525	0.00093198	0.0064533	0.380742	2	8	2.6525
Kdm6a	9	0.80795	0.92983	0.970976	110	3	3.2344	0.003832	0.021396	0.700677	3	6	3.2344
Prmt5	9	0.20078	0.47156	0.951249	55	3	0.93281	0.0042776	0.023752	0.700677	4	5	0.93281
Cdc73	6	0.75084	0.86248	0.970976	105	2	1.5655	0.0085409	0.036978	0.821876	5	4	1.5655
Zmynd11	8	0.87643	0.94497	0.972089	114	1	2.7805	0.0090564	0.043805	0.821876	6	6	2.7805
Mecp2	8	0.78291	0.91451	0.970976	106	1	1.7351	0.010762	0.050783	0.821876	7	7	1.7351
Prdm16	9	0.062479	0.21478	0.951249	22	3	0.89226	0.012526	0.059517	0.821876	8	6	0.89226
Setmar	9	0.6253	0.84995	0.970976	98	2	0.60761	0.013716	0.064308	0.821876	9	4	0.60761
Fbl	10	0.095618	0.30178	0.951249	35	1	1.5663	0.014808	0.071445	0.821876	10	8	1.5663
Pagr1a	10	0.70051	0.89444	0.970976	101	2	1.6872	0.016027	0.076616	0.821876	11	6	1.6872
Mllt10	9	0.74649	0.90291	0.970976	104	1	1.9772	0.019973	0.086837	0.826266	12	6	1.9772
Ncoa6	9	0.43434	0.7201	0.970976	87	4	1.0275	0.021226	0.091029	0.826266	13	5	1.0275
Prmt8	9	0.48437	0.75553	0.970976	92	3	1.6067	0.028487	0.11669	0.858602	14	5	1.6067
NonTargetingControlGuideForMouse	14	0.28988	0.63785	0.951249	66	5	0.39171	0.034829	0.15978	0.858602	15	6	0.39171
Jmjd1c	10	0.36855	0.67345	0.951249	78	3	1.7446	0.040585	0.15615	0.858602	16	6	1.7446
Cit	10	0.025051	0.11181	0.783045	16	4	0.37614	0.04204	0.16065	0.858602	17	5	0.37614
Kmt2c	7	0.84899	0.92647	0.970976	113	1	1.9364	0.043376	0.14705	0.858602	18	5	1.9364
Suv420h1	7	0.25473	0.50662	0.951249	63	4	-4.0475	0.043829	0.14806	0.858602	19	3	-4.0475
Prdm1	8	0.55286	0.7927	0.970976	95	2	1.7918	0.045237	0.15872	0.858602	20	5	1.7918
Kdm5a	7	0.21397	0.45684	0.951249	56	2	0.81588	0.050742	0.16521	0.858602	21	4	0.81588
Max	9	0.17067	0.43183	0.951249	48	3	2.3831	0.051186	0.18309	0.858602	22	5	2.3831
Prmt7	10	0.32521	0.6313	0.951249	73	3	0.97145	0.052032	0.18982	0.858602	23	6	0.97145
Suv39h2	10	0.0047517	0.028413	0.783045	3	6	-5.6008	0.056922	0.20311	0.858602	24	3	-5.6008
Prdm6	9	0.35404	0.65511	0.951249	76	5	-0.83984	0.057384	0.19825	0.858602	25	3	-0.83984
Zhx1	10	0.25469	0.55968	0.951249	62	2	1.7962	0.058286	0.20695	0.858602	26	7	1.7962
Prdm11	10	0.37288	0.67768	0.951249	79	5	-1.4306	0.060208	0.21197	0.858602	27	4	-1.4306
Kmt2a	10	0.4731	0.7665	0.970976	91	2	1.2063	0.060262	0.21213	0.858602	28	7	1.2063
Ehmt2	10	0.060208	0.21346	0.951249	21	5	-3.6581	0.066151	0.22676	0.858602	29	4	-3.6581
Prdm13	10	0.17094	0.43282	0.951249	49	3	1.9805	0.068572	0.23284	0.858602	30	7	1.9805
Rbbp5	8	0.16711	0.4044	0.951249	46	5	-6.5043	0.07013	0.22693	0.858602	31	2	-6.5043
Kdm5c	9	0.79661	0.92468	0.970976	109	3	-0.040662	0.086077	0.26455	0.875327	32	3	-0.040662
Pogz	8	0.42343	0.69328	0.951249	86	3	1.375	0.090404	0.26705	0.875327	33	5	1.375
Sirt2	7	0.14149	0.35934	0.951249	42	3	-0.28715	0.092753	0.26075	0.875327	34	3	-0.28715
Phf21a	6	0.54883	0.75942	0.970976	94	3	0.91519	0.10064	0.25994	0.875327	35	3	0.91519
Prmt1	9	0.30437	0.59975	0.951249	69	2	1.2662	0.10978	0.31625	0.926895	36	6	1.2662
Mbd2	9	0.89972	0.96277	0.972089	115	2	1.3644	0.1099	0.31645	0.926895	37	5	1.3644
Jarid2	9	0.7076	0.88685	0.970976	102	3	0.013756	0.10994	0.31656	0.926895	38	3	0.013756
Rcor1	9	0.37563	0.67818	0.951249	80	4	1.2785	0.11153	0.31999	0.926895	39	5	1.2785
Prdm4	9	0.38661	0.68617	0.951249	82	2	1.2295	0.11911	0.33556	0.926895	40	6	1.2295
Setd1b	9	0.10218	0.30234	0.951249	36	3	1.1132	0.12519	0.34816	0.926895	41	6	1.1132
Kdm5d	8	0.94974	0.97425	0.974252	118	1	1.4289	0.13581	0.34831	0.926895	42	5	1.4289
Kdm7a	8	0.19116	0.44283	0.951249	53	4	-3.0851	0.14155	0.358	0.926895	43	4	-3.0851
Suv420h2	9	0.15072	0.39807	0.951249	44	4	-0.12417	0.17292	0.42615	0.926895	44	4	-0.12417
PAXIP1-a	1	0.82524	0.82619	0.970976	111	0	2.4755	0.17476	0.17485	0.858602	45	1	2.4755
Ash1l	9	0.012784	0.061763	0.783045	7	4	0.076936	0.17536	0.42909	0.926895	46	4	0.076936
Nsd1	9	0.15349	0.403	0.951249	45	5	-6.8209	0.17713	0.43169	0.926895	47	3	-6.8209
Kdm6b	10	0.032838	0.13692	0.807803	19	5	-0.073849	0.1794	0.44384	0.926895	48	4	-0.073849
Kdm3a	9	0.18431	0.44999	0.951249	52	4	1.1063	0.18483	0.44266	0.926895	49	5	1.1063
Taf7	7	0.83442	0.91947	0.970976	112	2	0.095253	0.18498	0.41181	0.926895	50	3	0.095253
Las1l	8	0.011388	0.053468	0.783045	6	6	-9.6312	0.18548	0.43154	0.926895	51	2	-9.6312
2410016O06Rik	10	0.31849	0.62489	0.951249	71	3	0.62	0.19175	0.4636	0.926895	52	5	0.62
Aebp2	9	0.46088	0.73929	0.970976	90	4	0.085801	0.19298	0.4533	0.926895	53	4	0.085801
Suv39h1	7	0.62585	0.82103	0.970976	99	3	-0.25821	0.19743	0.42839	0.926895	54	3	-0.25821
Kdm8	9	0.2253	0.50301	0.951249	59	5	-4.1642	0.21292	0.48072	0.926895	55	4	-4.1642
Kansl1	8	0.19129	0.44297	0.951249	54	3	0.21112	0.22117	0.48669	0.926895	56	3	0.21112
Ezh2	10	0.3542	0.6593	0.951249	77	4	-0.055055	0.22182	0.5106	0.926895	57	4	-0.055055
Smyd1	10	0.018861	0.088474	0.783045	11	6	-5.7525	0.22556	0.5161	0.926895	58	3	-5.7525
Hspa1a	9	0.53304	0.7897	0.970976	93	3	0.67929	0.2268	0.49941	0.926895	59	4	0.67929
Prmt6	10	0.44855	0.74523	0.970976	89	5	-0.34428	0.2331	0.5254	0.926895	60	4	-0.34428
Prmt10	8	0.074251	0.23789	0.951249	29	4	-0.0025429	0.23454	0.50412	0.926895	61	4	-0.0025429
Hr	9	0.78825	0.92114	0.970976	107	3	0.95736	0.23839	0.5144	0.926895	62	5	0.95736
Prdm9	10	0.11406	0.33819	0.951249	38	6	-7.5997	0.24056	0.53414	0.926895	63	2	-7.5997
Wdr82	7	0.21421	0.45718	0.951249	57	4	-7.4724	0.24069	0.4838	0.926895	64	2	-7.4724
Sirt1	9	0.32277	0.62092	0.951249	72	3	0.73762	0.24602	0.52457	0.926895	65	5	0.73762
Ehmt1	8	0.33954	0.61755	0.951249	75	4	-2.3601	0.24801	0.51839	0.926895	66	4	-2.3601
Setd7	9	0.38872	0.68768	0.951249	83	4	0.81311	0.25326	0.53341	0.926895	67	5	0.81311
Setd8	8	0.92019	0.96385	0.972089	117	1	0.89441	0.26158	0.53226	0.926895	68	4	0.89441
Kmt2e	10	0.020061	0.093235	0.783045	12	5	-4.4033	0.26258	0.5585	0.938892	69	3	-4.4033
Setdb2	10	0.31172	0.61807	0.951249	70	4	0.84739	0.2676	0.56393	0.938892	70	5	0.84739
Kmt2d	9	0.65633	0.86598	0.970976	100	3	0.34109	0.278	0.56493	0.938892	71	4	0.34109
Men1	10	0.11599	0.34131	0.951249	39	5	-4.0591	0.30488	0.60302	0.953514	72	3	-4.0591
Kdm4b	10	0.094851	0.29983	0.951249	34	4	0.27144	0.30654	0.6048	0.953514	73	5	0.27144
Hcfc2	10	0.26575	0.57278	0.951249	65	5	-0.36639	0.32364	0.62262	0.953514	74	4	-0.36639
Mbd1	10	0.38312	0.68702	0.951249	81	4	-0.23982	0.32892	0.62803	0.953514	75	4	-0.23982
Ubn1	10	0.17001	0.43141	0.951249	47	5	-3.471	0.34096	0.64014	0.953514	76	5	-3.471
Kdm4c	9	0.11791	0.33475	0.951249	40	6	-2.2984	0.37541	0.66712	0.953514	77	3	-2.2984
Setd3	10	0.085845	0.27762	0.951249	33	7	-4.1978	0.37671	0.67677	0.953514	78	3	-4.1978
Brca1	10	0.32921	0.63529	0.951249	74	5	-1.8699	0.37682	0.67686	0.953514	79	3	-1.8699
Kdm2b	10	0.069373	0.23603	0.951249	26	7	-5.3714	0.40126	0.70024	0.953514	80	2	-5.3714
Setdb1	8	0.29841	0.57854	0.951249	67	3	0.65824	0.4026	0.67115	0.953514	81	4	0.65824
Kdm5b	8	0.18189	0.42798	0.951249	51	5	-4.1501	0.40267	0.6712	0.953514	82	2	-4.1501
Supt6	9	0.010292	0.0524	0.783045	5	6	-3.5492	0.40846	0.692	0.953514	83	2	-3.5492
Prkcb	9	0.62085	0.84688	0.970976	97	4	-0.41575	0.41507	0.69672	0.953514	84	4	-0.41575
Setd6	10	0.015456	0.074479	0.783045	8	5	-0.34045	0.42535	0.72292	0.953514	85	4	-0.34045
Kmt2b	10	0.43868	0.73677	0.970976	88	5	-0.20869	0.42882	0.72605	0.953514	86	5	-0.20869
Rara	8	0.062956	0.20869	0.951249	23	5	-8.7252	0.4439	0.70833	0.953514	87	3	-8.7252
Dpy30	8	0.39085	0.66397	0.951249	84	3	-0.40084	0.44499	0.70926	0.953514	88	3	-0.40084
Piwil4	8	0.3018	0.58164	0.951249	68	4	-3.3986	0.45378	0.71717	0.953514	89	4	-3.3986
Kdm3b	9	0.063102	0.2163	0.951249	24	5	-6.7491	0.46502	0.73534	0.953514	90	3	-6.7491
Setd2	8	0.11901	0.32442	0.951249	41	5	-6.1668	0.47268	0.73374	0.953514	91	2	-6.1668
Suz12	10	0.17843	0.44513	0.951249	50	6	-4.6494	0.49909	0.77578	0.965968	92	4	-4.6494
Wdr77	9	0.017728	0.07992	0.783045	9	7	-8.7541	0.5212	0.77793	0.965968	93	1	-8.7541
Tex10	10	0.25315	0.55735	0.951249	61	4	0.82666	0.52219	0.78986	0.965968	94	4	0.82666
Prdm12	8	0.61634	0.8259	0.970976	96	2	-0.24505	0.53756	0.77357	0.965968	95	2	-0.24505
Prdm5	10	0.2553	0.56059	0.951249	64	4	0.44188	0.54495	0.80341	0.965968	96	3	0.44188
Phf8	8	0.071581	0.2308	0.951249	27	5	-8.7143	0.57343	0.79439	0.965968	97	3	-8.7143
Smyd2	7	0.79274	0.90083	0.970976	108	2	0.62293	0.60777	0.80635	0.965968	98	3	0.62293
Prpf31	8	0.0010107	0.0063035	0.743816	1	7	-9.5621	0.63251	0.82866	0.965968	99	1	-9.5621
Zranb3	8	0.91172	0.96002	0.972089	116	2	0.42672	0.63765	0.83152	0.965968	100	2	0.42672
Carm1	10	0.22001	0.50888	0.951249	58	6	-4.6205	0.63781	0.85853	0.965968	101	4	-4.6205
Smyd3	9	0.023267	0.099384	0.783045	14	5	-1.0218	0.6538	0.85644	0.965968	102	3	-1.0218
Setd5	10	0.023002	0.10432	0.783045	13	6	-4.7837	0.66711	0.87571	0.965968	103	4	-4.7837
Atf7ip	10	0.14838	0.39672	0.951249	43	6	-0.79853	0.66757	0.87599	0.965968	104	3	-0.79853
Ash2l	9	0.065814	0.22245	0.951249	25	4	-0.56779	0.66935	0.86323	0.965968	105	3	-0.56779
Mga	10	0.083082	0.27113	0.951249	32	6	-8.0157	0.67458	0.88022	0.965968	106	3	-8.0157
2210018M11Rik	9	0.22623	0.50423	0.951249	60	3	0.11301	0.71726	0.88519	0.965968	107	3	0.11301
Paxip1	9	0.10428	0.3069	0.951249	37	5	-0.7538	0.73897	0.89521	0.965968	108	3	-0.7538
Kdm1b	8	0.0039706	0.021166	0.783045	2	7	-9.6862	0.79653	0.91147	0.965968	109	1	-9.6862
Kdm2a	8	0.034731	0.13003	0.807544	20	6	-8.7769	0.80569	0.91448	0.965968	110	2	-8.7769
Whsc1	7	0.074193	0.22254	0.951249	28	5	-7.9866	0.8116	0.90485	0.965968	111	2	-7.9866
Kdm1a	10	0.018418	0.086737	0.783045	10	8	-8.6567	0.84236	0.94525	0.965968	112	2	-8.6567
Ezh1	8	0.028887	0.11302	0.783045	17	6	-9.1904	0.85611	0.93311	0.965968	113	2	-9.1904
Prmt2	10	0.076743	0.25552	0.951249	30	6	-4.3866	0.86014	0.95264	0.965968	114	3	-4.3866
Jmjd6	10	0.023556	0.10627	0.783045	15	6	-1.4609	0.86288	0.95377	0.965968	115	2	-1.4609
Mina	10	0.009802	0.051222	0.783045	4	8	-8.855	0.87108	0.95731	0.965968	116	1	-8.855
Pelp1	9	0.082529	0.25954	0.951249	31	6	-7.8002	0.89559	0.95778	0.965968	117	2	-7.8002
Phf2	8	0.030941	0.11945	0.783045	18	5	-9.533	0.94805	0.97031	0.970309	118	1	-9.533

## Sheet: sgRNA summary
sgrna	Gene	control_count	treatment_count	control_mean	treat_mean	LFC	control_var	adj_var	score	p.low	p.high	p.twosided	FDR	high_in_treatment
2210018M11Rik_1	2210018M11Rik	4927.1	3.2307	4927.1	3.2307	-10.186	12122000	8393000	3.6955	0.00010973	0.99989	0.00021947	0.00089698	FALSE
2210018M11Rik_10	2210018M11Rik	1770.5	3067.6	1770.5	3067.6	0.7926	841200	2072900	0.90089	0.7936	0.2064	0.41281	0.4715	TRUE
2210018M11Rik_2	2210018M11Rik	1144.2	1.6154	1144.2	1.6154	-8.7744	652790	1141800	3.3552	0.00039656	0.9996	0.00079312	0.0018411	FALSE
2210018M11Rik_3	2210018M11Rik	0	0	0.63322	0	-0.70772	0	41.017	0.89277	0.18599	0.81401	0.37198	0.42862	FALSE
2210018M11Rik_4	2210018M11Rik	981.5	0	981.5	0	-9.9403	481670	925860	3.3074	0.00047086	0.99953	0.00094173	0.0020419	FALSE
2210018M11Rik_5	2210018M11Rik	1105	1949.7	1105	1949.7	0.8187	356810	1088600	0.80967	0.75554	0.24446	0.48892	0.54828	TRUE
2210018M11Rik_6	2210018M11Rik	2695	2356.8	2695	2356.8	-0.19338	57188	3680300	0.30431	0.38044	0.61956	0.76089	0.79195	FALSE
2210018M11Rik_7	2210018M11Rik	945.4	1022.5	945.4	1022.5	0.11301	2973.6	879660	0.082224	0.44593	0.55407	0.89185	0.91128	TRUE
2210018M11Rik_8	2210018M11Rik	2096	2337.4	2096	2337.4	0.15723	29149	2610500	0.14944	0.51192	0.48808	0.97616	0.98034	TRUE
2210018M11Rik_9	2210018M11Rik	461.62	7713.3	461.62	7713.3	4.0596	26294000	330360	12.617	1	1.0826e-36	2.1653e-36	1.8405e-35	TRUE
2410016O06Rik_1	2410016O06Rik	2092.8	3.2307	2092.8	3.2307	-8.951	2183200	2605100	3.3654	0.00038219	0.99962	0.00076437	0.001841	FALSE
2410016O06Rik_10	2410016O06Rik	5232.3	4314.6	5232.3	4314.6	-0.27816	421100	9111300	0.37528	0.35373	0.64627	0.70745	0.74358	FALSE
2410016O06Rik_2	2410016O06Rik	3280.7	6107.7	3280.7	6107.7	0.8964	3995800	4814900	1.2883	0.89404	0.10596	0.21193	0.29843	TRUE
2410016O06Rik_3	2410016O06Rik	2661.4	15945	2661.4	15945	2.5824	88229000	3617800	6.9839	1	1.5621e-12	3.1241e-12	2.1183e-11	TRUE
2410016O06Rik_4	2410016O06Rik	2097.9	8464.5	2097.9	8464.5	2.012	20267000	2613700	3.938	0.99995	4.5499e-05	9.0999e-05	0.00042868	TRUE
2410016O06Rik_5	2410016O06Rik	1756.6	2229.2	1756.6	2229.2	0.34359	111690	2050700	0.33004	0.58351	0.41649	0.83298	0.8586	TRUE
2410016O06Rik_6	2410016O06Rik	1661.6	1.6154	1661.6	1.6154	-9.3122	1377700	1900700	3.475	0.00025539	0.99974	0.00051078	0.0014471	FALSE
2410016O06Rik_7	2410016O06Rik	889.05	4490.7	889.05	4490.7	2.3353	6485900	808810	4.0048	0.99996	3.7014e-05	7.4028e-05	0.00035443	TRUE
2410016O06Rik_8	2410016O06Rik	1263.3	8611.5	1263.3	8611.5	2.7681	26998000	1307100	6.4273	1	7.5024e-11	1.5005e-10	9.7241e-10	TRUE
2410016O06Rik_9	2410016O06Rik	2820.4	1.6154	2820.4	1.6154	-10.075	3972700	3916200	3.6565	0.00012787	0.99987	0.00025573	0.00101	FALSE
Aebp2_1	Aebp2	473.65	4187	473.65	4187	3.1413	6894500	342180	6.348	1	1.3787e-10	2.7573e-10	1.7771e-09	TRUE
Aebp2_10	Aebp2	633.22	0	633.22	0	-9.3089	200490	508770	3.1745	0.00075042	0.99925	0.0015008	0.0028533	FALSE
Aebp2_2	Aebp2	3027.4	145.38	3027.4	145.38	-4.3708	4153100	4314300	2.2922	0.010947	0.98905	0.021895	0.035571	FALSE
Aebp2_3	Aebp2	3102.8	5871.8	3102.8	5871.8	0.92002	3833800	4461700	1.3109	0.89781	0.10219	0.20438	0.28884	TRUE
Aebp2_4	Aebp2	1.2664	2310	1.2664	2310	9.9938	2665000	105.4	224.88	1	0	0	0	TRUE
Aebp2_5	Aebp2	962.5	16851	962.5	16851	4.1285	126230000	901470	16.735	1	4.3288e-63	8.6576e-63	7.8118e-62	TRUE
Aebp2_6	Aebp2	626.89	0	626.89	0	-9.2944	196500	501830	3.1715	0.00075819	0.99924	0.0015164	0.0028782	FALSE
Aebp2_7	Aebp2	1650.2	0	1650.2	0	-10.689	1361600	1882900	3.4728	0.00025756	0.99974	0.00051511	0.0014525	FALSE
Aebp2_8	Aebp2	0	0	0.63322	0	-0.70772	0	41.017	0.89277	0.18599	0.81401	0.37198	0.42862	FALSE
Aebp2_9	Aebp2	2251.1	2389.1	2251.1	2389.1	0.085801	9522.3	2878000	0.081347	0.48489	0.51511	0.96978	0.9756	TRUE
Ash1l_1	Ash1l	3662.6	4.8461	3662.6	4.8461	-9.2916	6689500	5596500	3.4673	0.00026289	0.99974	0.00052579	0.001472	FALSE
Ash1l_10	Ash1l	0	2011.1	0.63322	2011.1	10.267	2022300	41.017	313.92	1	0	0	0	TRUE
Ash1l_2	Ash1l	3085.1	6826.5	3085.1	6826.5	1.1456	6999200	4426900	1.7782	0.95943	0.040575	0.08115	0.12204	TRUE
Ash1l_3	Ash1l	610.43	1.6154	610.43	1.6154	-7.869	185330	483910	3.1636	0.00077911	0.99922	0.0015582	0.0029481	FALSE
Ash1l_4	Ash1l	0	0	0.63322	0	-0.70772	0	41.017	0.89277	0.18599	0.81401	0.37198	0.42862	FALSE
Ash1l_5	Ash1l	4387.6	4628	4387.6	4628	0.076936	28893	7163100	0.089818	0.51106	0.48894	0.97788	0.98123	TRUE
Ash1l_6	Ash1l	1250	3820.3	1250	3820.3	1.611	3303300	1288300	2.2645	0.98639	0.013613	0.027227	0.04387	TRUE
Ash1l_7	Ash1l	0.63322	4196.7	0.63322	4196.7	11.328	8803500	41.017	655.18	1	0	0	0	TRUE
Ash1l_8	Ash1l	5801	0	5801	0	-12.502	16826000	10491000	3.9352	4.1556e-05	0.99996	8.3112e-05	0.0003947	FALSE
Ash1l_9	Ash1l	956.8	0	956.8	0	-9.9036	457740	894180	3.2995	0.00048427	0.99952	0.00096853	0.0020724	FALSE
Ash2l_1	Ash2l	2338.5	3527.9	2338.5	3527.9	0.59304	707390	3031700	0.68312	0.72839	0.27161	0.54322	0.59606	TRUE
Ash2l_10	Ash2l	0	0	0.63322	0	-0.70772	0	41.017	0.89277	0.18599	0.81401	0.37198	0.42862	FALSE
Ash2l_2	Ash2l	0	21	0.63322	21	3.7517	220.49	41.017	3.1801	0.99864	0.001365	0.00273	0.0047511	TRUE
Ash2l_3	Ash2l	2223.9	0	2223.9	0	-11.12	2472800	2830500	3.5731	0.00017642	0.99982	0.00035285	0.0011725	FALSE
Ash2l_4	Ash2l	3689.2	3.2307	3689.2	3.2307	-9.7686	6793100	5652100	3.5778	0.00017327	0.99983	0.00034654	0.0011677	FALSE
Ash2l_5	Ash2l	1005.6	2537.7	1005.6	2537.7	1.3347	1173800	957010	1.5662	0.93084	0.069163	0.13833	0.20307	TRUE
Ash2l_6	Ash2l	1090.4	1.6154	1090.4	1.6154	-8.705	592740	1069000	3.3401	0.00041876	0.99958	0.00083752	0.0018784	FALSE
Ash2l_7	Ash2l	3872.2	2612	3872.2	2612	-0.56779	793970	6038700	0.63856	0.26155	0.73845	0.52311	0.58052	FALSE
Ash2l_8	Ash2l	2008.6	0	2008.6	0	-10.973	2017200	2462900	3.5383	0.00020134	0.9998	0.00040269	0.0012455	FALSE
Ash2l_9	Ash2l	944.14	4513.3	944.14	4513.3	2.2559	6369500	878050	3.809	0.99992	8.275e-05	0.0001655	0.00071837	TRUE
Atf7ip_1	Atf7ip	1155	2284.1	1155	2284.1	0.98312	637450	1156500	1.05	0.82895	0.17105	0.34211	0.42862	TRUE
Atf7ip_10	Atf7ip	4012.1	1972.4	4012.1	1972.4	-1.0241	2080300	6338800	0.98455	0.16242	0.83758	0.32484	0.42862	FALSE
Atf7ip_2	Atf7ip	2233.4	3393.9	2233.4	3393.9	0.60348	673360	2847100	0.68776	0.72905	0.27095	0.5419	0.59572	TRUE
Atf7ip_3	Atf7ip	2693.1	5064.2	2693.1	5064.2	0.9108	2810900	3676800	1.2365	0.88246	0.11754	0.23509	0.32595	TRUE
Atf7ip_4	Atf7ip	2312.5	1.6154	2312.5	1.6154	-9.7889	2670200	2985800	3.5865	0.00016755	0.99983	0.0003351	0.0011677	FALSE
Atf7ip_5	Atf7ip	1.8997	2768.7	1.8997	2768.7	9.8996	3827700	183.13	204.46	1	0	0	0	TRUE
Atf7ip_6	Atf7ip	2237.2	3.2307	2237.2	3.2307	-9.0472	2495300	2853700	3.3893	0.00035031	0.99965	0.00070063	0.0018222	FALSE
Atf7ip_7	Atf7ip	1155	1.6154	1155	1.6154	-8.7879	665150	1156500	3.3581	0.00039236	0.99961	0.00078472	0.001841	FALSE
Atf7ip_8	Atf7ip	2431.6	1.6154	2431.6	1.6154	-9.8613	2952400	3197800	3.604	0.00015669	0.99984	0.00031337	0.001131	FALSE
Atf7ip_9	Atf7ip	923.24	620.3	923.24	620.3	-0.57299	45887	851610	0.66539	0.2529	0.7471	0.5058	0.56398	FALSE
Brca1_1	Brca1	880.82	1975.6	880.82	1975.6	1.1645	599260	798600	1.2251	0.86838	0.13162	0.26324	0.36072	TRUE
Brca1_10	Brca1	939.07	3.2307	939.07	3.2307	-7.7957	437900	871620	3.0934	0.00098947	0.99901	0.0019789	0.0035332	FALSE
Brca1_2	Brca1	1163.2	1.6154	1163.2	1.6154	-8.7982	674680	1167700	3.3604	0.0003892	0.99961	0.0007784	0.001841	FALSE
Brca1_3	Brca1	13.931	0	13.931	0	-3.9002	97.036	2772.9	2.0614	0.019631	0.98037	0.039262	0.062151	FALSE
Brca1_4	Brca1	3586	4708.8	3586	4708.8	0.3929	630360	5437200	0.48153	0.66409	0.33591	0.67182	0.71252	TRUE
Brca1_5	Brca1	3437.1	3.2307	3437.1	3.2307	-9.6665	5895900	5131200	3.55	0.00019258	0.99981	0.00038516	0.0012261	FALSE
Brca1_6	Brca1	0.63322	3327.6	0.63322	3327.6	10.993	5534500	41.017	519.48	1	0	0	0	TRUE
Brca1_7	Brca1	1288	1.6154	1288	1.6154	-8.945	827370	1342100	3.3926	0.00034615	0.99965	0.00069229	0.0018111	FALSE
Brca1_8	Brca1	1935.1	2163	1935.1	2163	0.1605	25953	2340700	0.14892	0.50859	0.49141	0.98281	0.98533	TRUE
Brca1_9	Brca1	1088.5	11480	1088.5	11480	3.3975	53995000	1066500	10.063	1	4.7233e-24	9.4467e-24	7.5897e-23	TRUE
Carm1_1	Carm1	1017	1.6154	1017	1.6154	-8.6045	515460	971860	3.3184	0.00045272	0.99955	0.00090544	0.0019815	FALSE
Carm1_10	Carm1	3458.7	2224.3	3458.7	2224.3	-0.6366	761780	5175200	0.68953	0.24525	0.75475	0.49049	0.54899	FALSE
Carm1_2	Carm1	1869.3	12306	1869.3	12306	2.7181	54461000	2232500	6.9848	1	1.5941e-12	3.1882e-12	2.1493e-11	TRUE
Carm1_3	Carm1	1890.8	1.6154	1890.8	1.6154	-9.4985	1784500	2267700	3.518	0.00021744	0.99978	0.00043487	0.0013046	FALSE
Carm1_4	Carm1	4007	10384	4007	10384	1.3735	20330000	6327900	2.5348	0.99404	0.0059559	0.011912	0.019487	TRUE
Carm1_5	Carm1	537.61	0	537.61	0	-9.0731	144510	406820	3.126	0.00088591	0.99911	0.0017718	0.0032423	FALSE
Carm1_6	Carm1	3099	5246.7	3099	5246.7	0.75941	2306300	4454200	1.0176	0.83377	0.16623	0.33246	0.42862	TRUE
Carm1_7	Carm1	1165.8	1.6154	1165.8	1.6154	-8.8013	677620	1171200	3.361	0.00038824	0.99961	0.00077647	0.001841	FALSE
Carm1_8	Carm1	1183.5	3195.2	1183.5	3195.2	1.4321	2023400	1195600	1.8398	0.96176	0.038236	0.076472	0.11545	TRUE
Carm1_9	Carm1	2473.4	1.6154	2473.4	1.6154	-9.8858	3054800	3273100	3.6099	0.00015313	0.99985	0.00030626	0.0011191	FALSE
Cdc73_1	Cdc73	1068.3	2014.4	1068.3	2014.4	0.91443	447550	1039400	0.92798	0.79275	0.20725	0.4145	0.47297	TRUE
Cdc73_10	Cdc73	8219.9	1310.1	8219.9	1310.1	-2.6486	23873000	16890000	1.9747	0.024154	0.97585	0.048308	0.075453	FALSE
Cdc73_2	Cdc73	0	0	0.63322	0	-0.70772	0	41.017	0.89277	0.18599	0.81401	0.37198	0.42862	FALSE
Cdc73_3	Cdc73	0	0	0.63322	0	-0.70772	0	41.017	0.89277	0.18599	0.81401	0.37198	0.42862	FALSE
Cdc73_4	Cdc73	0.63322	9441.8	0.63322	9441.8	12.497	44568000	41.017	1474.2	1	0	0	0	TRUE
Cdc73_5	Cdc73	0	0	0.63322	0	-0.70772	0	41.017	0.89277	0.18599	0.81401	0.37198	0.42862	FALSE
Cdc73_6	Cdc73	986.56	7101.1	986.56	7101.1	2.8463	18694000	932390	6.3323	1	1.4261e-10	2.8523e-10	1.8183e-09	TRUE
Cdc73_7	Cdc73	1065.1	0	1065.1	0	-10.058	567200	1035200	3.3328	0.00042996	0.99957	0.00085992	0.001896	FALSE
Cdc73_8	Cdc73	1750.2	8138.2	1750.2	8138.2	2.2165	20403000	2040600	4.4718	1	4.3583e-06	8.7166e-06	4.4845e-05	TRUE
Cdc73_9	Cdc73	0	0	0.63322	0	-0.70772	0	41.017	0.89277	0.18599	0.81401	0.37198	0.42862	FALSE
Cit_1	Cit	2102.9	1807.6	2102.9	1807.6	-0.21823	43617	2622300	0.34212	0.36613	0.63387	0.73226	0.76486	FALSE
Cit_10	Cit	2413.2	4729.8	2413.2	4729.8	0.97052	2683200	3164900	1.3022	0.89433	0.10567	0.21135	0.29797	TRUE
Cit_2	Cit	2.5329	4015.8	2.5329	4015.8	10.151	8053100	271.05	243.76	1	0	0	0	TRUE
Cit_3	Cit	3295.9	1.6154	3295.9	1.6154	-10.3	5426300	4845400	3.7131	0.00010235	0.9999	0.00020471	0.0008515	FALSE
Cit_4	Cit	575.6	0	575.6	0	-9.1714	165660	446590	3.1462	0.00082705	0.99917	0.0016541	0.0031012	FALSE
Cit_5	Cit	0	7408	0.63322	7408	12.147	27439000	41.017	1156.6	1	0	0	0	TRUE
Cit_6	Cit	611.7	3.2307	611.7	3.2307	-7.1781	185110	485280	2.9564	0.0015565	0.99844	0.003113	0.0053621	FALSE
Cit_7	Cit	1635	9346.5	1635	9346.5	2.5144	29733000	1859200	5.6555	1	8.7829e-09	1.7566e-08	1.0051e-07	TRUE
Cit_8	Cit	3546.1	1.6154	3546.1	1.6154	-10.405	6281500	5354700	3.7403	9.1884e-05	0.99991	0.00018377	0.00077819	FALSE
Cit_9	Cit	0	58.153	0.63322	58.153	5.1787	1690.9	41.017	8.9812	1	2.4822e-19	4.9643e-19	3.8821e-18	TRUE
Dpy30_1	Dpy30	1803.4	4138.5	1803.4	4138.5	1.1979	2726400	2125800	1.6016	0.93876	0.061241	0.12248	0.18095	TRUE
Dpy30_10	Dpy30	0	0	0.63322	0	-0.70772	0	41.017	0.89277	0.18599	0.81401	0.37198	0.42862	FALSE
Dpy30_2	Dpy30	2067.5	1426.4	2067.5	1426.4	-0.53522	205520	2562100	0.60389	0.27296	0.72704	0.54591	0.59735	FALSE
Dpy30_3	Dpy30	825.09	0	825.09	0	-9.6902	340390	730390	3.2542	0.00056864	0.99943	0.0011373	0.0022346	FALSE
Dpy30_4	Dpy30	1052.4	6477.6	1052.4	6477.6	2.6206	14716000	1018500	5.3758	1	4.4771e-08	8.9541e-08	4.9778e-07	TRUE
Dpy30_5	Dpy30	1.8997	4891.3	1.8997	4891.3	10.72	11953000	183.13	361.31	1	0	0	0	TRUE
Dpy30_6	Dpy30	4798.6	4.8461	4798.6	4.8461	-9.6812	11490000	8095200	3.5797	0.000172	0.99983	0.000344	0.0011677	FALSE
Dpy30_7	Dpy30	2800.1	2327.7	2800.1	2327.7	-0.26646	111580	3877800	0.37125	0.35523	0.64477	0.71045	0.74474	FALSE
Dpy30_8	Dpy30	1301.3	0	1301.3	0	-10.347	846660	1361100	3.3959	0.00034203	0.99966	0.00068407	0.0018032	FALSE
Dpy30_9	Dpy30	0	0	0.63322	0	-0.70772	0	41.017	0.89277	0.18599	0.81401	0.37198	0.42862	FALSE
Ehmt1_1	Ehmt1	1672.3	4377.6	1672.3	4377.6	1.3877	3659300	1917500	1.9536	0.97138	0.028624	0.057249	0.088243	TRUE
Ehmt1_10	Ehmt1	2323.9	9362.6	2323.9	9362.6	2.0099	24772000	3006000	4.0598	0.99997	2.6993e-05	5.3985e-05	0.00026276	TRUE
Ehmt1_2	Ehmt1	1087.9	1.6154	1087.9	1.6154	-8.7016	589990	1065600	3.3394	0.00041986	0.99958	0.00083971	0.0018797	FALSE
Ehmt1_3	Ehmt1	1126.5	1.6154	1126.5	1.6154	-8.7519	632690	1117600	3.3503	0.00040364	0.9996	0.00080729	0.0018483	FALSE
Ehmt1_4	Ehmt1	0	0	0.63322	0	-0.70772	0	41.017	0.89277	0.18599	0.81401	0.37198	0.42862	FALSE
Ehmt1_5	Ehmt1	959.34	12.923	959.34	12.923	-6.108	447850	897420	2.6618	0.0038862	0.99611	0.0077724	0.012969	FALSE
Ehmt1_6	Ehmt1	0	0	0.63322	0	-0.70772	0	41.017	0.89277	0.18599	0.81401	0.37198	0.42862	FALSE
Ehmt1_7	Ehmt1	2446.8	8482.2	2446.8	8482.2	1.7931	18213000	3225100	3.3608	0.99957	0.00042546	0.00085093	0.001894	TRUE
Ehmt1_8	Ehmt1	909.31	8230.3	909.31	8230.3	3.1767	26798000	834100	8.016	1	6.5004e-16	1.3001e-15	9.5912e-15	TRUE
Ehmt1_9	Ehmt1	909.31	0	909.31	0	-9.8302	413420	834100	3.2839	0.00051199	0.99949	0.001024	0.0021216	FALSE
Ehmt2_1	Ehmt2	864.35	3.2307	864.35	3.2307	-7.6762	370760	778270	3.0665	0.0010828	0.99892	0.0021656	0.0038257	FALSE
Ehmt2_10	Ehmt2	5.699	9655	5.699	9655	10.493	46555000	819.02	337.17	1	0	0	0	TRUE
Ehmt2_2	Ehmt2	2011.1	3.2307	2011.1	3.2307	-8.8936	2015800	2467200	3.3512	0.0004023	0.9996	0.0008046	0.0018473	FALSE
Ehmt2_3	Ehmt2	0.63322	4799.2	0.63322	4799.2	11.521	11513000	41.017	749.26	1	0	0	0	TRUE
Ehmt2_4	Ehmt2	1220.9	1.6154	1220.9	1.6154	-8.8679	743280	1247500	3.3756	0.00036824	0.99963	0.00073649	0.001841	FALSE
Ehmt2_5	Ehmt2	3529	4529.5	3529	4529.5	0.36001	500510	5319400	0.4338	0.64545	0.35455	0.70911	0.74399	TRUE
Ehmt2_6	Ehmt2	2653.8	9.6922	2653.8	9.6922	-7.9559	3495800	3603700	3.1426	0.00083722	0.99916	0.0016744	0.0031176	FALSE
Ehmt2_7	Ehmt2	4654.2	1.6154	4654.2	1.6154	-10.798	10823000	7764300	3.8453	6.0203e-05	0.99994	0.00012041	0.00055387	FALSE
Ehmt2_8	Ehmt2	0	1589.5	0.63322	1589.5	9.9276	1263300	41.017	248.09	1	0	0	0	TRUE
Ehmt2_9	Ehmt2	3471.3	8299.7	3471.3	8299.7	1.2573	11657000	5201100	2.1172	0.98171	0.018294	0.036588	0.058075	TRUE
Ezh1_1	Ezh1	1904.1	329.53	1904.1	329.53	-2.527	1239600	2289600	1.6437	0.050123	0.94988	0.10025	0.14922	FALSE
Ezh1_10	Ezh1	2216.3	9173.6	2216.3	9173.6	2.0489	24202000	2817300	4.145	0.99998	1.8741e-05	3.7482e-05	0.00018551	TRUE
Ezh1_2	Ezh1	0	0	0.63322	0	-0.70772	0	41.017	0.89277	0.18599	0.81401	0.37198	0.42862	FALSE
Ezh1_3	Ezh1	4364.2	0	4364.2	0	-12.092	9523100	7110800	3.8199	6.6755e-05	0.99993	0.00013351	0.00060233	FALSE
Ezh1_4	Ezh1	1141.7	1.6154	1141.7	1.6154	-8.7712	649900	1138300	3.3545	0.00039756	0.9996	0.00079512	0.0018411	FALSE
Ezh1_5	Ezh1	2170.7	0	2170.7	0	-11.085	2356000	2738500	3.5647	0.00018211	0.99982	0.00036422	0.00119	FALSE
Ezh1_6	Ezh1	7090.2	8.0768	7090.2	8.0768	-9.6096	25078000	13801000	3.6246	0.00014471	0.99986	0.00028942	0.0010935	FALSE
Ezh1_7	Ezh1	2100.4	4414.8	2100.4	4414.8	1.0713	2678200	2618000	1.4304	0.91549	0.084515	0.16903	0.24418	TRUE
Ezh1_8	Ezh1	0	0	0.63322	0	-0.70772	0	41.017	0.89277	0.18599	0.81401	0.37198	0.42862	FALSE
Ezh1_9	Ezh1	964.4	0	964.4	0	-9.915	465030	903900	3.302	0.00048007	0.99952	0.00096014	0.0020665	FALSE
Ezh2_1	Ezh2	924.51	6521.2	924.51	6521.2	2.817	15662000	853200	6.0591	1	8.1349e-10	1.627e-09	9.8884e-09	TRUE
Ezh2_10	Ezh2	1.8997	4082	1.8997	4082	10.46	8323700	183.13	301.5	1	0	0	0	TRUE
Ezh2_2	Ezh2	856.12	0	856.12	0	-9.7434	366470	768170	3.2654	0.00054654	0.99945	0.0010931	0.0021801	FALSE
Ezh2_3	Ezh2	4163.5	3416.5	4163.5	3416.5	-0.28519	278980	6667800	0.38119	0.35153	0.64847	0.70306	0.7403	FALSE
Ezh2_4	Ezh2	2363.2	1.6154	2363.2	1.6154	-9.8201	2788500	3075600	3.5941	0.00016279	0.99984	0.00032557	0.0011608	FALSE
Ezh2_5	Ezh2	840.29	0	840.29	0	-9.7165	353040	748830	3.2597	0.00055762	0.99944	0.0011152	0.002206	FALSE
Ezh2_6	Ezh2	2071.9	4245.2	2071.9	4245.2	1.0345	2361500	2569600	1.3557	0.90288	0.097117	0.19423	0.27717	TRUE
Ezh2_7	Ezh2	3541	3998	3541	3998	0.17508	104430	5344200	0.19769	0.55011	0.44989	0.89979	0.91698	TRUE
Ezh2_8	Ezh2	0.63322	4280.7	0.63322	4280.7	11.356	9159500	41.017	668.3	1	0	0	0	TRUE
Ezh2_9	Ezh2	1379.2	1.6154	1379.2	1.6154	-9.0436	948820	1473600	3.4145	0.00031951	0.99968	0.00063902	0.0017192	FALSE
Fbl_1	Fbl	1147.4	3324.4	1147.4	3324.4	1.5339	2369700	1146100	2.0335	0.97553	0.024471	0.048943	0.076343	TRUE
Fbl_10	Fbl	4164.1	1.6154	4164.1	1.6154	-10.637	8663100	6669100	3.8016	7.1884e-05	0.99993	0.00014377	0.00064367	FALSE
Fbl_2	Fbl	2145.4	1668.7	2145.4	1668.7	-0.36234	113620	2694900	0.46543	0.32081	0.67919	0.64162	0.69048	FALSE
Fbl_3	Fbl	1911.7	3398.7	1911.7	3398.7	0.8298	1105600	2302100	0.98007	0.81753	0.18247	0.36495	0.42862	TRUE
Fbl_4	Fbl	921.34	3820.3	921.34	3820.3	2.0507	4202000	849210	3.1458	0.99902	0.00098426	0.0019685	0.0035199	TRUE
Fbl_5	Fbl	1943.4	10829	1943.4	10829	2.4777	39480000	2354300	5.7913	1	3.8922e-09	7.7843e-09	4.5428e-08	TRUE
Fbl_6	Fbl	2021.9	11721	2021.9	11721	2.5347	47037000	2485200	6.1525	1	4.2368e-10	8.4735e-10	5.2313e-09	TRUE
Fbl_7	Fbl	1202.5	3644.2	1202.5	3644.2	1.5988	2981100	1221900	2.2089	0.98423	0.015771	0.031542	0.050339	TRUE
Fbl_8	Fbl	2540.5	5897.7	2540.5	5897.7	1.2147	5635300	3395100	1.822	0.96263	0.037366	0.074731	0.11296	TRUE
Fbl_9	Fbl	531.28	2310	531.28	2310	2.1182	1581900	400290	2.8113	0.99691	0.0030854	0.0061709	0.010385	TRUE
Hcfc2_1	Hcfc2	2025.1	4.8461	2025.1	4.8461	-8.437	2040600	2490500	3.2396	0.00059852	0.9994	0.001197	0.0023325	FALSE
Hcfc2_10	Hcfc2	2341	11702	2341	11702	2.321	43811000	3036200	5.372	1	4.2755e-08	8.551e-08	4.7764e-07	TRUE
Hcfc2_2	Hcfc2	2109.9	13857	2109.9	13857	2.7147	68992000	2634200	7.2375	1	2.5302e-13	5.0604e-13	3.5544e-12	TRUE
Hcfc2_3	Hcfc2	2072.5	1.6154	2072.5	1.6154	-9.6309	2144400	2570700	3.5489	0.00019339	0.99981	0.00038677	0.0012262	FALSE
Hcfc2_4	Hcfc2	884.61	1.6154	884.61	1.6154	-8.4035	389840	803310	3.2754	0.00052754	0.99947	0.0010551	0.0021524	FALSE
Hcfc2_5	Hcfc2	1.2664	3605.5	1.2664	3605.5	10.636	6495200	105.4	351.07	1	0	0	0	TRUE
Hcfc2_6	Hcfc2	7910.9	8614.7	7910.9	8614.7	0.12295	247690	16028000	0.1758	0.55916	0.44084	0.88168	0.90245	TRUE
Hcfc2_7	Hcfc2	2230.2	4863.8	2230.2	4863.8	1.1246	3468000	2841600	1.5623	0.93484	0.065158	0.13032	0.19204	TRUE
Hcfc2_8	Hcfc2	3181.3	1757.5	3181.3	1757.5	-0.85573	1013600	4616600	0.84819	0.19816	0.80184	0.39633	0.454	FALSE
Hcfc2_9	Hcfc2	2207.4	1.6154	2207.4	1.6154	-9.7218	2432800	2802000	3.5705	0.00017815	0.99982	0.00035631	0.001174	FALSE
Hr_1	Hr	1579.9	3.2307	1579.9	3.2307	-8.5456	1242900	1774200	3.2669	0.00054358	0.99946	0.0010872	0.0021799	FALSE
Hr_10	Hr	1226.6	4808.9	1226.6	4808.9	1.9702	6416700	1255400	3.1972	0.9992	0.00080374	0.0016075	0.0030364	TRUE
Hr_2	Hr	796.6	35.538	796.6	35.538	-4.4482	289610	696140	2.2191	0.01324	0.98676	0.02648	0.042843	FALSE
Hr_3	Hr	1990.9	2915.7	1990.9	2915.7	0.55023	427690	2433300	0.5929	0.69232	0.30768	0.61535	0.66465	TRUE
Hr_4	Hr	2276.4	4421.2	2276.4	4421.2	0.95736	2300100	2922300	1.2546	0.88464	0.11536	0.23072	0.32093	TRUE
Hr_5	Hr	3157.9	1059.7	3157.9	1059.7	-1.5744	2201300	4570300	1.2794	0.10037	0.89963	0.20074	0.28404	FALSE
Hr_6	Hr	3662.6	7992.8	3662.6	7992.8	1.1256	9375400	5596500	1.8304	0.96423	0.035768	0.071535	0.10859	TRUE
Hr_7	Hr	0	0	0.63322	0	-0.70772	0	41.017	0.89277	0.18599	0.81401	0.37198	0.42862	FALSE
Hr_8	Hr	2299.2	10405	2299.2	10405	2.1775	32848000	2962400	4.7092	1	1.3677e-06	2.7353e-06	1.4388e-05	TRUE
Hr_9	Hr	2325.2	8810.2	2325.2	8810.2	1.9214	21027000	3008200	3.739	0.9999	0.00010152	0.00020304	0.00085057	TRUE
Hspa1a_1	Hspa1a	0	0	0.63322	0	-0.70772	0	41.017	0.89277	0.18599	0.81401	0.37198	0.42862	FALSE
Hspa1a_10	Hspa1a	2952.1	7165.7	2952.1	7165.7	1.2791	8877400	4168200	2.0639	0.97892	0.021077	0.042154	0.06655	TRUE
Hspa1a_2	Hspa1a	457.19	0	457.19	0	-8.8398	104510	326040	3.0785	0.0010402	0.99896	0.0020804	0.0036862	FALSE
Hspa1a_3	Hspa1a	0.63322	2163	0.63322	2163	10.372	2337800	41.017	337.63	1	0	0	0	TRUE
Hspa1a_4	Hspa1a	0	1528.1	0.63322	1528.1	9.8708	1167600	41.017	238.51	1	0	0	0	TRUE
Hspa1a_5	Hspa1a	4368.6	4.8461	4368.6	4.8461	-9.5458	9521300	7120700	3.5399	0.00020014	0.9998	0.00040028	0.0012421	FALSE
Hspa1a_6	Hspa1a	2121.3	3.2307	2121.3	3.2307	-8.9705	2243100	2653700	3.3702	0.00037554	0.99962	0.00075108	0.001841	FALSE
Hspa1a_7	Hspa1a	0	1.6154	0.63322	1.6154	0.67929	1.3047	41.017	0.15335	0.18599	0.81401	0.37198	0.42862	TRUE
Hspa1a_8	Hspa1a	2184.6	7257.8	2184.6	7257.8	1.7317	12869000	2762500	3.0523	0.99875	0.0012537	0.0025074	0.0043964	TRUE
Hspa1a_9	Hspa1a	3460.6	2852.7	3460.6	2852.7	-0.27858	184740	5179100	0.37673	0.35319	0.64681	0.70637	0.74312	FALSE
Jarid2_1	Jarid2	5524.3	3886.6	5524.3	3886.6	-0.50718	1341000	9812900	0.60605	0.27224	0.72776	0.54448	0.59689	FALSE
Jarid2_10	Jarid2	2802	3515	2802	3515	0.32696	254190	3881400	0.3619	0.61116	0.38884	0.77768	0.80798	TRUE
Jarid2_2	Jarid2	0	5590.8	0.63322	5590.8	11.741	15628000	41.017	872.85	1	0	0	0	TRUE
Jarid2_3	Jarid2	882.72	1.6154	882.72	1.6154	-8.4004	388170	800950	3.2748	0.00052877	0.99947	0.0010575	0.0021536	FALSE
Jarid2_4	Jarid2	2672.8	3.2307	2672.8	3.2307	-9.3038	3563400	3639000	3.4545	0.00027569	0.99972	0.00055138	0.0015218	FALSE
Jarid2_5	Jarid2	0	0	0.63322	0	-0.70772	0	41.017	0.89277	0.18599	0.81401	0.37198	0.42862	FALSE
Jarid2_6	Jarid2	2150.4	2171	2150.4	2171	0.013756	212.41	2703600	0.012535	0.45276	0.54724	0.90552	0.92123	TRUE
Jarid2_7	Jarid2	537.61	3548.9	537.61	3548.9	2.7205	4534100	406820	4.7213	1	1.4642e-06	2.9283e-06	1.5334e-05	TRUE
Jarid2_8	Jarid2	3331.4	6461.4	3331.4	6461.4	0.95552	4898600	4916800	1.4116	0.91534	0.084664	0.16933	0.24431	TRUE
Jarid2_9	Jarid2	899.18	9.6922	899.18	9.6922	-6.3956	395590	821430	2.7345	0.0031234	0.99688	0.0062467	0.010498	FALSE
Jmjd1c_1	Jmjd1c	1197.4	1.6154	1197.4	1.6154	-8.8399	714980	1214900	3.3695	0.00037653	0.99962	0.00075306	0.001841	FALSE
Jmjd1c_10	Jmjd1c	1156.3	1.6154	1156.3	1.6154	-8.7895	666610	1158200	3.3585	0.00039187	0.99961	0.00078374	0.001841	FALSE
Jmjd1c_2	Jmjd1c	1168.3	6299.9	1168.3	6299.9	2.4299	13167000	1174700	4.7347	1	1.2762e-06	2.5524e-06	1.3486e-05	TRUE
Jmjd1c_3	Jmjd1c	6502	4598.9	6502	4598.9	-0.49948	1810800	12260000	0.61193	0.27029	0.72971	0.54058	0.59494	FALSE
Jmjd1c_4	Jmjd1c	3.7993	7081.7	3.7993	7081.7	10.527	25049000	471.13	326.09	1	0	0	0	TRUE
Jmjd1c_5	Jmjd1c	0.63322	3484.3	0.63322	3484.3	11.059	6068100	41.017	543.95	1	0	0	0	TRUE
Jmjd1c_6	Jmjd1c	2256.8	4703.9	2256.8	4703.9	1.0592	2994200	2888000	1.44	0.91746	0.082536	0.16507	0.23905	TRUE
Jmjd1c_7	Jmjd1c	0	85.614	0.63322	85.614	5.7288	3664.9	41.017	13.269	1	3.2444e-40	6.4887e-40	5.5557e-39	TRUE
Jmjd1c_8	Jmjd1c	1315.2	8283.6	1315.2	8283.6	2.654	24279000	1381000	5.9297	1	1.7476e-09	3.4951e-09	2.0602e-08	TRUE
Jmjd1c_9	Jmjd1c	1172.7	1.6154	1172.7	1.6154	-8.8099	685760	1180800	3.3629	0.00038561	0.99961	0.00077122	0.001841	FALSE
Jmjd6_1	Jmjd6	3609.4	4330.8	3609.4	4330.8	0.26281	260210	5485800	0.308	0.59606	0.40394	0.80789	0.8342	TRUE
Jmjd6_10	Jmjd6	871.95	0	871.95	0	-9.7698	380150	787640	3.271	0.00053584	0.99946	0.0010717	0.0021661	FALSE
Jmjd6_2	Jmjd6	1616.6	1.6154	1616.6	1.6154	-9.2727	1304100	1830800	3.466	0.00026411	0.99974	0.00052821	0.0014752	FALSE
Jmjd6_3	Jmjd6	2121.3	6868.5	2121.3	6868.5	1.6946	11268000	2653700	2.9142	0.99803	0.0019735	0.003947	0.0067589	TRUE
Jmjd6_4	Jmjd6	2108.6	629.99	2108.6	629.99	-1.7413	1093200	2632100	1.3212	0.09322	0.90678	0.18644	0.2667	FALSE
Jmjd6_5	Jmjd6	871.95	0	871.95	0	-9.7698	380150	787640	3.271	0.00053584	0.99946	0.0010717	0.0021661	FALSE
Jmjd6_6	Jmjd6	4687.1	4529.5	4687.1	4529.5	-0.049353	12429	7839400	0.12125	0.45175	0.54825	0.90349	0.91996	FALSE
Jmjd6_7	Jmjd6	5288.7	1.6154	5288.7	1.6154	-10.982	13977000	9245700	3.8969	4.8715e-05	0.99995	9.7431e-05	0.00045532	FALSE
Jmjd6_8	Jmjd6	1.2664	0	1.2664	0	-1.1804	0.80195	105.4	1.2051	0.11409	0.88591	0.22817	0.31787	FALSE
Jmjd6_9	Jmjd6	3472.6	8941	3472.6	8941	1.3642	14952000	5203700	2.3972	0.99118	0.008825	0.01765	0.028755	TRUE
Kansl1_1	Kansl1	1236.7	1752.7	1236.7	1752.7	0.50273	133120	1269600	0.45792	0.62549	0.37451	0.74903	0.78098	TRUE
Kansl1_10	Kansl1	1185.4	1.6154	1185.4	1.6154	-8.8254	700670	1198200	3.3663	0.00038091	0.99962	0.00076181	0.001841	FALSE
Kansl1_2	Kansl1	0	2282.5	0.63322	2282.5	10.449	2604900	41.017	356.29	1	0	0	0	TRUE
Kansl1_3	Kansl1	4979	3.2307	4979	3.2307	-10.201	12379000	8514100	3.6999	0.00010784	0.99989	0.00021569	0.00088773	FALSE
Kansl1_4	Kansl1	4651	4398.6	4651	4398.6	-0.080482	31856	7757000	0.15812	0.43718	0.56282	0.87436	0.89652	FALSE
Kansl1_5	Kansl1	0	0	0.63322	0	-0.70772	0	41.017	0.89277	0.18599	0.81401	0.37198	0.42862	FALSE
Kansl1_6	Kansl1	0	32.307	0.63322	32.307	4.35	521.88	41.017	4.9456	1	7.0358e-07	1.4072e-06	7.5027e-06	TRUE
Kansl1_7	Kansl1	0	0	0.63322	0	-0.70772	0	41.017	0.89277	0.18599	0.81401	0.37198	0.42862	FALSE
Kansl1_8	Kansl1	967.57	0	967.57	0	-9.9197	468090	907950	3.303	0.00047834	0.99952	0.00095669	0.0020629	FALSE
Kansl1_9	Kansl1	0	137.31	0.63322	137.31	6.404	9426.4	41.017	21.34	1	4.4531e-101	8.9062e-101	8.2912e-100	TRUE
Kdm1a_1	Kdm1a	1098	0	1098	0	-10.102	602810	1079200	3.3423	0.0004155	0.99958	0.00083099	0.0018673	FALSE
Kdm1a_10	Kdm1a	2470.2	1140.4	2470.2	1140.4	-1.1144	884140	3267400	0.99973	0.15872	0.84128	0.31744	0.42862	FALSE
Kdm1a_2	Kdm1a	1167	0	1167	0	-10.19	680980	1172900	3.3614	0.00038776	0.99961	0.00077551	0.001841	FALSE
Kdm1a_3	Kdm1a	1146.8	1.6154	1146.8	1.6154	-8.7776	655690	1145200	3.3559	0.00039556	0.9996	0.00079113	0.0018411	FALSE
Kdm1a_4	Kdm1a	1898.4	1.6154	1898.4	1.6154	-9.5043	1798900	2280200	3.5193	0.00021634	0.99978	0.00043268	0.0013027	FALSE
Kdm1a_5	Kdm1a	2168.8	4.8461	2168.8	4.8461	-8.5359	2341300	2735200	3.2648	0.00054765	0.99945	0.0010953	0.0021801	FALSE
Kdm1a_6	Kdm1a	16.464	0	16.464	0	-4.1263	135.53	3483	2.1134	0.017285	0.98271	0.03457	0.054947	FALSE
Kdm1a_7	Kdm1a	2437.9	7403.2	2437.9	7403.2	1.6021	12327000	3209200	2.7717	0.99695	0.0030532	0.0061063	0.010291	TRUE
Kdm1a_8	Kdm1a	884.61	0	884.61	0	-9.7905	391270	803310	3.2754	0.00052754	0.99947	0.0010551	0.0021524	FALSE
Kdm1a_9	Kdm1a	1137.9	4584.4	1137.9	4584.4	2.0094	5939100	1133100	3.2377	0.9993	0.00070264	0.0014053	0.002689	TRUE
Kdm1b_1	Kdm1b	3974.8	1.6154	3974.8	1.6154	-10.57	7892900	6258300	3.7836	7.7277e-05	0.99992	0.00015455	0.00068412	FALSE
Kdm1b_10	Kdm1b	0	0	0.63322	0	-0.70772	0	41.017	0.89277	0.18599	0.81401	0.37198	0.42862	FALSE
Kdm1b_2	Kdm1b	932.11	0	932.11	0	-9.8659	434410	862800	3.2915	0.00049835	0.9995	0.00099669	0.0020977	FALSE
Kdm1b_3	Kdm1b	2422.1	4.8461	2422.1	4.8461	-8.6952	2921500	3180700	3.306	0.00047312	0.99953	0.00094624	0.0020456	FALSE
Kdm1b_4	Kdm1b	364.1	3380.9	364.1	3380.9	3.2115	4550700	238890	6.1723	1	4.3588e-10	8.7177e-10	5.3316e-09	TRUE
Kdm1b_5	Kdm1b	379.93	0	379.93	0	-8.5734	72175	253190	3.0247	0.0012443	0.99876	0.0024887	0.0043766	FALSE
Kdm1b_6	Kdm1b	4160.9	3.2307	4160.9	3.2307	-9.9421	8643200	6662200	3.6258	0.00014401	0.99986	0.00028802	0.0010935	FALSE
Kdm1b_7	Kdm1b	726.31	0	726.31	0	-9.5064	263760	613610	3.2156	0.00065091	0.99935	0.0013018	0.0025033	FALSE
Kdm1b_8	Kdm1b	0	0	0.63322	0	-0.70772	0	41.017	0.89277	0.18599	0.81401	0.37198	0.42862	FALSE
Kdm1b_9	Kdm1b	934.01	0	934.01	0	-9.8688	436180	865200	3.2921	0.00049724	0.9995	0.00099448	0.0020977	FALSE
Kdm2a_1	Kdm2a	0	0	0.63322	0	-0.70772	0	41.017	0.89277	0.18599	0.81401	0.37198	0.42862	FALSE
Kdm2a_10	Kdm2a	934.01	0	934.01	0	-9.8688	436180	865200	3.2921	0.00049724	0.9995	0.00099448	0.0020977	FALSE
Kdm2a_2	Kdm2a	1804.1	4563.4	1804.1	4563.4	1.3384	3807000	2126800	1.8921	0.96722	0.032781	0.065563	0.10027	TRUE
Kdm2a_3	Kdm2a	1149.9	0	1149.9	0	-10.169	661180	1149500	3.3567	0.00039433	0.99961	0.00078865	0.0018411	FALSE
Kdm2a_4	Kdm2a	2600.7	4.8461	2600.7	4.8461	-8.7977	3369100	3505400	3.333	0.00042963	0.99957	0.00085926	0.001896	FALSE
Kdm2a_5	Kdm2a	4150.8	3.2307	4150.8	3.2307	-9.9386	8601100	6640100	3.6249	0.00014456	0.99986	0.00028913	0.0010935	FALSE
Kdm2a_6	Kdm2a	0	0	0.63322	0	-0.70772	0	41.017	0.89277	0.18599	0.81401	0.37198	0.42862	FALSE
Kdm2a_7	Kdm2a	883.35	3135.4	883.35	3135.4	1.8264	2535900	801740	2.5152	0.9929	0.0070985	0.014197	0.023194	TRUE
Kdm2a_8	Kdm2a	2107.4	255.23	2107.4	255.23	-3.0406	1715200	2629900	1.8382	0.033016	0.96698	0.066031	0.10072	FALSE
Kdm2a_9	Kdm2a	4621.9	9.6922	4621.9	9.6922	-8.7561	10636000	7690700	3.3771	0.00036621	0.99963	0.00073241	0.001841	FALSE
Kdm2b_1	Kdm2b	4406.6	3.2307	4406.6	3.2307	-10.025	9694900	7205500	3.6492	0.00013153	0.99987	0.00026307	0.0010286	FALSE
Kdm2b_10	Kdm2b	9678.8	4487.5	9678.8	4487.5	-1.1088	13475000	21115000	1.2071	0.1137	0.8863	0.2274	0.31787	FALSE
Kdm2b_2	Kdm2b	1200.6	0	1200.6	0	-10.231	720710	1219300	3.3703	0.00037539	0.99962	0.00075078	0.001841	FALSE
Kdm2b_3	Kdm2b	4532.6	5644.1	4532.6	5644.1	0.31633	617650	7488500	0.40615	0.64011	0.35989	0.71977	0.75316	TRUE
Kdm2b_4	Kdm2b	2326.5	1.6154	2326.5	1.6154	-9.7975	2702500	3010400	3.5886	0.00016622	0.99983	0.00033244	0.0011677	FALSE
Kdm2b_5	Kdm2b	2077	1.6154	2077	1.6154	-9.634	2153600	2578200	3.5497	0.00019285	0.99981	0.00038571	0.0012261	FALSE
Kdm2b_6	Kdm2b	2284	8475.8	2284	8475.8	1.8913	19169000	2935700	3.6138	0.99983	0.00016605	0.0003321	0.0011677	TRUE
Kdm2b_7	Kdm2b	3347.2	1689.7	3347.2	1689.7	-0.98581	1373800	4948700	0.94092	0.17337	0.82663	0.34675	0.42862	FALSE
Kdm2b_8	Kdm2b	887.78	0	887.78	0	-9.7957	394080	807240	3.2765	0.0005255	0.99947	0.001051	0.0021515	FALSE
Kdm2b_9	Kdm2b	3.1661	9529	3.1661	9529	11.16	45371000	367.43	496.96	1	0	0	0	TRUE
Kdm3a_1	Kdm3a	0	536.3	0.63322	536.3	8.3619	143810	41.017	83.64	1	0	0	0	TRUE
Kdm3a_10	Kdm3a	0	0	0.63322	0	-0.70772	0	41.017	0.89277	0.18599	0.81401	0.37198	0.42862	FALSE
Kdm3a_2	Kdm3a	1514.7	0	1514.7	0	-10.566	1147100	1674900	3.4448	0.00028578	0.99971	0.00057156	0.0015592	FALSE
Kdm3a_3	Kdm3a	378.67	0	378.67	0	-8.5686	71695	252040	3.0238	0.0012483	0.99875	0.0024966	0.004384	FALSE
Kdm3a_4	Kdm3a	1200	1.6154	1200	1.6154	-8.843	718020	1218400	3.3702	0.00037562	0.99962	0.00075123	0.001841	FALSE
Kdm3a_5	Kdm3a	968.2	3460.1	968.2	3460.1	1.8364	3104800	908770	2.614	0.99471	0.0052947	0.010589	0.017446	TRUE
Kdm3a_6	Kdm3a	2258.1	5527.8	2258.1	5527.8	1.2912	5345400	2890200	1.9233	0.97002	0.029982	0.059964	0.091946	TRUE
Kdm3a_7	Kdm3a	3468.8	1.6154	3468.8	1.6154	-10.374	6010700	5195900	3.7321	9.4942e-05	0.99991	0.00018988	0.0008012	FALSE
Kdm3a_8	Kdm3a	2145.4	4619.9	2145.4	4619.9	1.1063	3061700	2694900	1.5074	0.92718	0.072818	0.14564	0.21301	TRUE
Kdm3a_9	Kdm3a	1219	4256.5	1219	4256.5	1.8032	4613200	1244800	2.7225	0.99624	0.0037552	0.0075105	0.01255	TRUE
Kdm3b_1	Kdm3b	0.63322	2679.9	0.63322	2679.9	10.681	3589200	41.017	418.34	1	0	0	0	TRUE
Kdm3b_10	Kdm3b	7469.5	10555	7469.5	10555	0.49875	4759300	14819000	0.80145	0.78288	0.21712	0.43423	0.49308	TRUE
Kdm3b_2	Kdm3b	5145.6	46.845	5145.6	46.845	-6.7491	12999000	8905500	2.9679	0.001499	0.9985	0.002998	0.0051792	FALSE
Kdm3b_3	Kdm3b	2977.4	3.2307	2977.4	3.2307	-9.4594	4422900	4217200	3.4949	0.00023708	0.99976	0.00047416	0.0013699	FALSE
Kdm3b_4	Kdm3b	2145.4	3.2307	2145.4	3.2307	-8.9868	2294400	2694900	3.3743	0.00037007	0.99963	0.00074014	0.001841	FALSE
Kdm3b_5	Kdm3b	0	0	0.63322	0	-0.70772	0	41.017	0.89277	0.18599	0.81401	0.37198	0.42862	FALSE
Kdm3b_6	Kdm3b	3519.5	4.8461	3519.5	4.8461	-9.2341	6176300	5299900	3.4512	0.00027906	0.99972	0.00055812	0.0015296	FALSE
Kdm3b_7	Kdm3b	2144.7	5175.6	2144.7	5175.6	1.2705	4593100	2693800	1.8467	0.96417	0.035825	0.071651	0.10859	TRUE
Kdm3b_8	Kdm3b	2213.8	0	2213.8	0	-11.113	2450400	2812900	3.5715	0.00017748	0.99982	0.00035497	0.001174	FALSE
Kdm3b_9	Kdm3b	1210.1	1001.5	1210.1	1001.5	-0.27267	21751	1232500	0.42992	0.33363	0.66637	0.66725	0.71075	FALSE
Kdm4a_1	Kdm4a	1254.4	8377.3	1254.4	8377.3	2.7385	25367000	1294600	6.2603	1	2.2218e-10	4.4436e-10	2.8023e-09	TRUE
Kdm4a_10	Kdm4a	959.97	14874	959.97	14874	3.9523	96803000	898230	14.681	1	5.0227e-49	1.0045e-48	8.7935e-48	TRUE
Kdm4a_2	Kdm4a	0	168	0.63322	168	6.6931	14112	41.017	26.133	1	1.4436e-150	2.8872e-150	2.7534e-149	TRUE
Kdm4a_3	Kdm4a	1024.6	8078.4	1024.6	8078.4	2.9778	24878000	981790	7.119	1	6.4014e-13	1.2803e-12	8.8339e-12	TRUE
Kdm4a_4	Kdm4a	1652.7	9795.5	1652.7	9795.5	2.5666	33153000	1886800	5.928	1	1.7317e-09	3.4633e-09	2.0518e-08	TRUE
Kdm4a_5	Kdm4a	1084.1	3.2307	1084.1	3.2307	-8.0027	584120	1060500	3.1404	0.00084372	0.99916	0.0016874	0.003122	FALSE
Kdm4a_6	Kdm4a	2746.9	4253.2	2746.9	4253.2	0.63056	1134500	3777500	0.77501	0.76209	0.23791	0.47582	0.53615	TRUE
Kdm4a_7	Kdm4a	5.0658	6844.3	5.0658	6844.3	10.14	23387000	697.47	258.97	1	0	0	0	TRUE
Kdm4a_8	Kdm4a	2427.2	11679	2427.2	11679	2.2661	42799000	3189800	5.1802	1	1.214e-07	2.4279e-07	1.3371e-06	TRUE
Kdm4a_9	Kdm4a	1820.5	0	1820.5	0	-10.831	1657100	2153400	3.5053	0.00022805	0.99977	0.0004561	0.0013409	FALSE
Kdm4b_1	Kdm4b	4297.7	6.4614	4297.7	6.4614	-9.1702	9207300	6963200	3.4561	0.00027401	0.99973	0.00054801	0.0015161	FALSE
Kdm4b_10	Kdm4b	2140.3	3.2307	2140.3	3.2307	-8.9834	2283500	2686200	3.3734	0.00037121	0.99963	0.00074242	0.001841	FALSE
Kdm4b_2	Kdm4b	555.34	8346.6	555.34	8346.6	3.9073	30352000	425260	11.948	1	4.1626e-33	8.3252e-33	7.0255e-32	TRUE
Kdm4b_3	Kdm4b	3028.1	4.8461	3028.1	4.8461	-9.0172	4570000	4315500	3.3916	0.00034739	0.99965	0.00069478	0.0018111	FALSE
Kdm4b_4	Kdm4b	0.63322	3536	0.63322	3536	11.081	6249500	41.017	552.02	1	0	0	0	TRUE
Kdm4b_5	Kdm4b	1267.7	4894.5	1267.7	4894.5	1.9481	6576900	1313300	3.1647	0.9991	0.00089653	0.0017931	0.0032697	TRUE
Kdm4b_6	Kdm4b	1658.4	1.6154	1658.4	1.6154	-9.3095	1372500	1895700	3.4744	0.00025599	0.99974	0.00051198	0.0014471	FALSE
Kdm4b_7	Kdm4b	1019.5	1835	1019.5	1835	0.84734	332570	975170	0.82587	0.75922	0.24078	0.48157	0.54107	TRUE
Kdm4b_8	Kdm4b	1177.2	4477.8	1177.2	4477.8	1.9266	5447000	1186900	3.0296	0.99858	0.0014234	0.0028468	0.0049399	TRUE
Kdm4b_9	Kdm4b	4027.9	3261.4	4027.9	3261.4	-0.30446	293790	6373000	0.40034	0.34445	0.65555	0.68891	0.72735	FALSE
Kdm4c_1	Kdm4c	916.91	6661.7	916.91	6661.7	2.8597	16502000	843640	6.2546	1	2.3697e-10	4.7394e-10	2.9729e-09	TRUE
Kdm4c_10	Kdm4c	1.2664	5031.8	1.2664	5031.8	11.117	12653000	105.4	490	1	0	0	0	TRUE
Kdm4c_2	Kdm4c	3901.9	8.0768	3901.9	8.0768	-8.7482	7581000	6102200	3.3539	0.00039836	0.9996	0.00079672	0.0018411	FALSE
Kdm4c_3	Kdm4c	1363.3	1.6154	1363.3	1.6154	-9.027	927140	1450500	3.4108	0.00032388	0.99968	0.00064777	0.001729	FALSE
Kdm4c_4	Kdm4c	1949.1	6862	1949.1	6862	1.8153	12069000	2363700	3.1955	0.99922	0.0007775	0.001555	0.0029467	TRUE
Kdm4c_5	Kdm4c	911.21	0	911.21	0	-9.8332	415150	836480	3.2845	0.00051083	0.99949	0.0010217	0.0021211	FALSE
Kdm4c_6	Kdm4c	1.2664	0	1.2664	0	-1.1804	0.80195	105.4	1.2051	0.11409	0.88591	0.22817	0.31787	FALSE
Kdm4c_7	Kdm4c	2276.4	461.99	2276.4	461.99	-2.2984	1646100	2922300	1.5711	0.05808	0.94192	0.11616	0.17226	FALSE
Kdm4c_8	Kdm4c	566.74	0	566.74	0	-9.1491	160590	437220	3.1416	0.00084012	0.99916	0.0016802	0.0031196	FALSE
Kdm4c_9	Kdm4c	0	0	0.63322	0	-0.70772	0	41.017	0.89277	0.18599	0.81401	0.37198	0.42862	FALSE
Kdm4d_1	Kdm4d	0	6235.3	0.63322	6235.3	11.899	19439000	41.017	973.49	1	0	0	0	TRUE
Kdm4d_10	Kdm4d	1036.6	0	1036.6	0	-10.019	537260	997580	3.3243	0.00044319	0.99956	0.00088638	0.0019434	FALSE
Kdm4d_2	Kdm4d	1113.8	0	1113.8	0	-10.123	620320	1100500	3.3467	0.00040884	0.99959	0.00081768	0.0018624	FALSE
Kdm4d_3	Kdm4d	0.63322	8369.2	0.63322	8369.2	12.323	35016000	41.017	1306.7	1	0	0	0	TRUE
Kdm4d_4	Kdm4d	0	0	0.63322	0	-0.70772	0	41.017	0.89277	0.18599	0.81401	0.37198	0.42862	FALSE
Kdm4d_5	Kdm4d	5.0658	6739.3	5.0658	6739.3	10.118	22675000	697.47	254.99	1	0	0	0	TRUE
Kdm4d_6	Kdm4d	2497.4	0	2497.4	0	-11.287	3118600	3316700	3.6133	0.00015114	0.99985	0.00030228	0.0011115	FALSE
Kdm4d_7	Kdm4d	1.2664	3177.4	1.2664	3177.4	10.454	5043900	105.4	309.37	1	0	0	0	TRUE
Kdm4d_8	Kdm4d	2.5329	8346.6	2.5329	8346.6	11.206	34811000	271.05	506.82	1	0	0	0	TRUE
Kdm4d_9	Kdm4d	8863.2	7916.9	8863.2	7916.9	-0.16288	447810	18722000	0.24997	0.4013	0.5987	0.80261	0.82948	FALSE
Kdm5a_1	Kdm5a	0	0	0.63322	0	-0.70772	0	41.017	0.89277	0.18599	0.81401	0.37198	0.42862	FALSE
Kdm5a_10	Kdm5a	1.2664	4918.8	1.2664	4918.8	11.084	12091000	105.4	478.99	1	0	0	0	TRUE
Kdm5a_2	Kdm5a	2959.1	1.6154	2959.1	1.6154	-10.144	4373200	4181700	3.6737	0.00011952	0.99988	0.00023903	0.00095695	FALSE
Kdm5a_3	Kdm5a	1181	0	1181	0	-10.207	697340	1192100	3.3651	0.00038254	0.99962	0.00076508	0.001841	FALSE
Kdm5a_4	Kdm5a	1444.4	6456.6	1444.4	6456.6	2.1595	12561000	1569600	4.0007	0.99996	3.607e-05	7.2141e-05	0.00034681	TRUE
Kdm5a_5	Kdm5a	0	0	0.63322	0	-0.70772	0	41.017	0.89277	0.18599	0.81401	0.37198	0.42862	FALSE
Kdm5a_6	Kdm5a	2395.5	4217.7	2395.5	4217.7	0.81588	1660200	3133100	1.0295	0.83374	0.16626	0.33252	0.42862	TRUE
Kdm5a_7	Kdm5a	0	4427.7	0.63322	4427.7	11.405	9802300	41.017	691.25	1	0	0	0	TRUE
Kdm5a_8	Kdm5a	0	0	0.63322	0	-0.70772	0	41.017	0.89277	0.18599	0.81401	0.37198	0.42862	FALSE
Kdm5a_9	Kdm5a	2883.1	3452	2883.1	3452	0.25975	161850	4035600	0.28322	0.57971	0.42029	0.84058	0.86567	TRUE
Kdm5b_1	Kdm5b	0	0	0.63322	0	-0.70772	0	41.017	0.89277	0.18599	0.81401	0.37198	0.42862	FALSE
Kdm5b_10	Kdm5b	1.2664	4547.2	1.2664	4547.2	10.971	10333000	105.4	442.8	1	0	0	0	TRUE
Kdm5b_2	Kdm5b	2966	2364.9	2966	2364.9	-0.32664	180680	4195100	0.42467	0.33554	0.66446	0.67108	0.71247	FALSE
Kdm5b_3	Kdm5b	0	0	0.63322	0	-0.70772	0	41.017	0.89277	0.18599	0.81401	0.37198	0.42862	FALSE
Kdm5b_4	Kdm5b	1603.3	361.84	1603.3	361.84	-2.1446	770640	1810200	1.4796	0.069487	0.93051	0.13897	0.20377	FALSE
Kdm5b_5	Kdm5b	2025.7	1.6154	2025.7	1.6154	-9.5979	2048400	2491600	3.5412	0.00019917	0.9998	0.00039833	0.0012397	FALSE
Kdm5b_6	Kdm5b	70.288	0	70.288	0	-6.1556	2470.2	25266	2.5431	0.005493	0.99451	0.010986	0.018048	FALSE
Kdm5b_7	Kdm5b	2463.2	1.6154	2463.2	1.6154	-9.8799	3029800	3254800	3.6085	0.00015398	0.99985	0.00030796	0.0011219	FALSE
Kdm5b_8	Kdm5b	576.87	0	576.87	0	-9.1746	166390	447940	3.1468	0.00082521	0.99917	0.0016504	0.0031012	FALSE
Kdm5b_9	Kdm5b	2127	4477.8	2127	4477.8	1.0736	2763100	2663400	1.4404	0.91715	0.082846	0.16569	0.23965	TRUE
Kdm5c_1	Kdm5c	0	0	0.63322	0	-0.70772	0	41.017	0.89277	0.18599	0.81401	0.37198	0.42862	FALSE
Kdm5c_10	Kdm5c	5128.5	4172.5	5128.5	4172.5	-0.29757	456980	8865100	0.39535	0.34629	0.65371	0.69259	0.73058	FALSE
Kdm5c_2	Kdm5c	0.63322	4960.8	0.63322	4960.8	11.569	12301000	41.017	774.48	1	0	0	0	TRUE
Kdm5c_3	Kdm5c	0	3051.4	0.63322	3051.4	10.868	4655600	41.017	476.35	1	0	0	0	TRUE
Kdm5c_4	Kdm5c	1285.4	0	1285.4	0	-10.329	826190	1338500	3.392	0.00034694	0.99965	0.00069388	0.0018111	FALSE
Kdm5c_5	Kdm5c	2414.5	8947.5	2414.5	8947.5	1.8893	21340000	3167100	3.671	0.99987	0.0001324	0.00026479	0.0010286	TRUE
Kdm5c_6	Kdm5c	1.2664	0	1.2664	0	-1.1804	0.80195	105.4	1.2051	0.11409	0.88591	0.22817	0.31787	FALSE
Kdm5c_7	Kdm5c	2426.5	6.4614	2426.5	6.4614	-8.3458	2928300	3188700	3.2251	0.00062966	0.99937	0.0012593	0.0024336	FALSE
Kdm5c_8	Kdm5c	4411.7	5175.6	4411.7	5175.6	0.23035	291800	7216800	0.28437	0.5914	0.4086	0.81721	0.84308	TRUE
Kdm5c_9	Kdm5c	3358	3264.6	3358	3264.6	-0.040662	4357.1	4970500	0.13379	0.44678	0.55322	0.89357	0.91223	FALSE
Kdm5d_1	Kdm5d	0	0	0.63322	0	-0.70772	0	41.017	0.89277	0.18599	0.81401	0.37198	0.42862	FALSE
Kdm5d_10	Kdm5d	0	0	0.63322	0	-0.70772	0	41.017	0.89277	0.18599	0.81401	0.37198	0.42862	FALSE
Kdm5d_2	Kdm5d	1607.1	6041.4	1607.1	6041.4	1.9098	9831600	1816100	3.2905	0.99943	0.00056606	0.0011321	0.0022282	TRUE
Kdm5d_3	Kdm5d	6455.7	8164	6455.7	8164	0.33865	1459100	12141000	0.49027	0.67773	0.32227	0.64455	0.69235	TRUE
Kdm5d_4	Kdm5d	1389.3	3.2307	1389.3	3.2307	-8.3603	960590	1488400	3.2231	0.00063401	0.99937	0.001268	0.0024463	FALSE
Kdm5d_5	Kdm5d	1126.5	3450.4	1126.5	3450.4	1.614	2700300	1117600	2.1982	0.9837	0.016304	0.032609	0.05197	TRUE
Kdm5d_6	Kdm5d	1697	2497.3	1697	2497.3	0.5571	320240	1956300	0.57218	0.68045	0.31955	0.6391	0.6884	TRUE
Kdm5d_7	Kdm5d	3.7993	3807.4	3.7993	3807.4	9.6321	7233700	471.13	175.24	1	0	0	0	TRUE
Kdm5d_8	Kdm5d	3.7993	10151	3.7993	10151	11.047	51482000	471.13	467.49	1	0	0	0	TRUE
Kdm5d_9	Kdm5d	952.37	2256.7	952.37	2256.7	1.2437	850580	888530	1.3837	0.90137	0.09863	0.19726	0.28047	TRUE
Kdm6a_1	Kdm6a	0.63322	3117.6	0.63322	3117.6	10.899	4857900	41.017	486.7	1	0	0	0	TRUE
Kdm6a_10	Kdm6a	2444.2	7610	2444.2	7610	1.6381	13342000	3220600	2.8785	0.99781	0.0021874	0.0043748	0.0074372	TRUE
Kdm6a_2	Kdm6a	2493.6	41.999	2493.6	41.999	-5.8584	3005300	3309800	2.6522	0.0039979	0.996	0.0079958	0.013304	FALSE
Kdm6a_3	Kdm6a	0.63322	1623.4	0.63322	1623.4	9.958	1316700	41.017	253.39	1	0	0	0	TRUE
Kdm6a_4	Kdm6a	1661.6	15646	1661.6	15646	3.2344	97787000	1900700	10.144	1	1.993e-24	3.986e-24	3.2469e-23	TRUE
Kdm6a_5	Kdm6a	4842.3	2250.2	4842.3	2250.2	-1.1053	3359400	8196100	1.0635	0.14377	0.85623	0.28754	0.39264	FALSE
Kdm6a_6	Kdm6a	0	0	0.63322	0	-0.70772	0	41.017	0.89277	0.18599	0.81401	0.37198	0.42862	FALSE
Kdm6a_7	Kdm6a	0.63322	4842.8	0.63322	4842.8	11.534	11724000	41.017	756.07	1	0	0	0	TRUE
Kdm6a_8	Kdm6a	0.63322	3135.4	0.63322	3135.4	10.907	4913400	41.017	489.47	1	0	0	0	TRUE
Kdm6a_9	Kdm6a	1163.9	494.3	1163.9	494.3	-1.2338	224160	1168600	1.0458	0.14783	0.85217	0.29566	0.40279	FALSE
Kdm6b_1	Kdm6b	2210	4.8461	2210	4.8461	-8.563	2431300	2806300	3.2718	0.00053433	0.99947	0.0010687	0.0021661	FALSE
Kdm6b_10	Kdm6b	7641.8	3.2307	7641.8	3.2307	-10.819	29174000	15288000	3.89	5.0127e-05	0.99995	0.00010025	0.00046666	FALSE
Kdm6b_2	Kdm6b	3055.3	256.84	3055.3	256.84	-3.5672	3915700	4368600	2.0573	0.019827	0.98017	0.039654	0.062687	FALSE
Kdm6b_3	Kdm6b	2802	3960.9	2802	3960.9	0.4992	671460	3881400	0.5882	0.69844	0.30156	0.60312	0.65264	TRUE
Kdm6b_4	Kdm6b	2899.5	11073	2899.5	11073	1.9328	33405000	4067200	4.053	0.99997	2.7341e-05	5.4683e-05	0.00026505	TRUE
Kdm6b_5	Kdm6b	1859.1	0	1859.1	0	-10.861	1728200	2216000	3.5123	0.00022212	0.99978	0.00044423	0.0013226	FALSE
Kdm6b_6	Kdm6b	2636.1	1683.2	2636.1	1683.2	-0.64689	454020	3570900	0.68859	0.24554	0.75446	0.49108	0.54913	FALSE
Kdm6b_7	Kdm6b	1.2664	3725	1.2664	3725	10.683	6933200	105.4	362.71	1	0	0	0	TRUE
Kdm6b_8	Kdm6b	1179.1	12243	1179.1	12243	3.3751	61203000	1189500	10.144	1	2.0424e-24	4.0848e-24	3.3045e-23	TRUE
Kdm6b_9	Kdm6b	2549.4	17313	2549.4	17313	2.7632	108990000	3411300	7.9937	1	7.1477e-16	1.4295e-15	1.0415e-14	TRUE
Kdm7a_1	Kdm7a	1.2664	3301.8	1.2664	3301.8	10.509	5446700	105.4	321.49	1	0	0	0	TRUE
Kdm7a_10	Kdm7a	0	0	0.63322	0	-0.70772	0	41.017	0.89277	0.18599	0.81401	0.37198	0.42862	FALSE
Kdm7a_2	Kdm7a	2025.7	4266.2	2025.7	4266.2	1.0742	2509900	2491600	1.4194	0.91348	0.086519	0.17304	0.24935	TRUE
Kdm7a_3	Kdm7a	4147.6	9.6922	4147.6	9.6922	-8.5999	8561200	6633100	3.3295	0.00043508	0.99956	0.00087017	0.0019114	FALSE
Kdm7a_4	Kdm7a	0	0	0.63322	0	-0.70772	0	41.017	0.89277	0.18599	0.81401	0.37198	0.42862	FALSE
Kdm7a_5	Kdm7a	3308.6	6096.4	3308.6	6096.4	0.88153	3885800	4870800	1.2631	0.88933	0.11067	0.22135	0.31095	TRUE
Kdm7a_6	Kdm7a	2299.9	0	2299.9	0	-11.168	2644700	2963500	3.5846	0.00016877	0.99983	0.00033755	0.0011677	FALSE
Kdm7a_7	Kdm7a	3989.3	29.076	3989.3	29.076	-7.0517	7841700	6289700	2.9899	0.0013952	0.9986	0.0027905	0.0048492	FALSE
Kdm7a_8	Kdm7a	3415.6	3.2307	3415.6	3.2307	-9.6574	5822200	5087400	3.5476	0.00019438	0.99981	0.00038875	0.0012291	FALSE
Kdm7a_9	Kdm7a	1.2664	4545.6	1.2664	4545.6	10.97	10326000	105.4	442.64	1	0	0	0	TRUE
Kdm8_1	Kdm8	2028.2	0	2028.2	0	-10.987	2056800	2495900	3.5416	0.00019885	0.9998	0.00039769	0.0012397	FALSE
Kdm8_10	Kdm8	1175.3	0	1175.3	0	-10.2	690620	1184300	3.3636	0.00038466	0.99962	0.00076932	0.001841	FALSE
Kdm8_2	Kdm8	621.19	3051.4	621.19	3051.4	2.2945	2953000	495610	3.452	0.99966	0.00034292	0.00068583	0.0018038	TRUE
Kdm8_3	Kdm8	2148.5	12034	2148.5	12034	2.4852	48865000	2700300	6.016	1	9.883e-10	1.9766e-09	1.189e-08	TRUE
Kdm8_4	Kdm8	497.08	0	497.08	0	-8.9602	123540	365510	3.103	0.00095787	0.99904	0.0019157	0.0034455	FALSE
Kdm8_5	Kdm8	2189.1	121.15	2189.1	121.15	-4.1642	2138100	2770200	2.193	0.014154	0.98585	0.028309	0.04555	FALSE
Kdm8_6	Kdm8	828.89	0	828.89	0	-9.6968	343530	734980	3.2556	0.00056585	0.99943	0.0011317	0.0022282	FALSE
Kdm8_7	Kdm8	2256.8	7648.7	2256.8	7648.7	1.7605	14536000	2888000	3.1728	0.99917	0.00083136	0.0016627	0.0031057	TRUE
Kdm8_8	Kdm8	0	3905.9	0.63322	3905.9	11.224	7628200	41.017	609.78	1	0	0	0	TRUE
Kdm8_9	Kdm8	0	0	0.63322	0	-0.70772	0	41.017	0.89277	0.18599	0.81401	0.37198	0.42862	FALSE
Kmt2a_1	Kmt2a	3040.7	3.2307	3040.7	3.2307	-9.4898	4613200	4340200	3.5029	0.00023009	0.99977	0.00046018	0.0013494	FALSE
Kmt2a_10	Kmt2a	1288	2541	1288	2541	0.97971	784980	1342100	1.0816	0.83882	0.16118	0.32236	0.42862	TRUE
Kmt2a_2	Kmt2a	5155.7	7131.8	5155.7	7131.8	0.46802	1952500	8929500	0.66129	0.73458	0.26542	0.53084	0.58578	TRUE
Kmt2a_3	Kmt2a	1472.9	0	1472.9	0	-10.525	1084700	1612100	3.4357	0.00029553	0.9997	0.00059105	0.0016049	FALSE
Kmt2a_4	Kmt2a	0.63322	6686	0.63322	6686	11.999	22347000	41.017	1043.9	1	0	0	0	TRUE
Kmt2a_5	Kmt2a	2331.5	6296.7	2331.5	6296.7	1.4329	7861200	3019400	2.2819	0.98764	0.012357	0.024715	0.040042	TRUE
Kmt2a_6	Kmt2a	1104.3	2172.7	1104.3	2172.7	0.97563	570650	1087700	1.0243	0.82128	0.17872	0.35745	0.42862	TRUE
Kmt2a_7	Kmt2a	1132.8	4064.2	1132.8	4064.2	1.8421	4296600	1126200	2.7622	0.99665	0.0033489	0.0066978	0.011224	TRUE
Kmt2a_8	Kmt2a	1198.1	4237.1	1198.1	4237.1	1.8215	4617800	1215800	2.7562	0.99661	0.0033943	0.0067886	0.01136	TRUE
Kmt2a_9	Kmt2a	4912.6	17310	4912.6	17310	1.8169	76851000	8359100	4.288	0.99999	9.4338e-06	1.8868e-05	9.6225e-05	TRUE
Kmt2b_1	Kmt2b	1156.3	1.6154	1156.3	1.6154	-8.7895	666610	1158200	3.3585	0.00039187	0.99961	0.00078374	0.001841	FALSE
Kmt2b_10	Kmt2b	5014.5	6.4614	5014.5	6.4614	-9.3927	12540000	8597000	3.523	0.00021336	0.99979	0.00042673	0.0012901	FALSE
Kmt2b_2	Kmt2b	1265.2	4755.6	1265.2	4755.6	1.9094	6091600	1309800	3.0499	0.99868	0.0013225	0.0026449	0.0046168	TRUE
Kmt2b_3	Kmt2b	1309.5	7172.2	1309.5	7172.2	2.4525	17186000	1372800	5.0036	1	3.2403e-07	6.4805e-07	3.5193e-06	TRUE
Kmt2b_4	Kmt2b	2608.9	4369.5	2608.9	4369.5	0.74383	1550000	3520600	0.93836	0.81038	0.18962	0.37923	0.43612	TRUE
Kmt2b_5	Kmt2b	4339.5	2190.4	4339.5	2190.4	-0.98599	2309200	7055900	0.96767	0.1666	0.8334	0.33321	0.42862	FALSE
Kmt2b_6	Kmt2b	2244.8	4.8461	2244.8	4.8461	-8.5855	2508700	2866900	3.2776	0.00052346	0.99948	0.0010469	0.0021469	FALSE
Kmt2b_7	Kmt2b	3101.5	11752	3101.5	11752	1.9215	37413000	4459200	4.0964	0.99998	2.2587e-05	4.5174e-05	0.00022079	TRUE
Kmt2b_8	Kmt2b	6082.8	9021.8	6082.8	9021.8	0.56861	4318900	11193000	0.87847	0.80337	0.19663	0.39326	0.45137	TRUE
Kmt2b_9	Kmt2b	10.132	0	10.132	0	-3.4766	51.325	1795.6	1.9605	0.024969	0.97503	0.049938	0.077791	FALSE
Kmt2c_1	Kmt2c	0	0	0.63322	0	-0.70772	0	41.017	0.89277	0.18599	0.81401	0.37198	0.42862	FALSE
Kmt2c_10	Kmt2c	2120	11957	2120	11957	2.4951	48382000	2651500	6.041	1	8.4754e-10	1.6951e-09	1.0249e-08	TRUE
Kmt2c_2	Kmt2c	1790.1	8936.2	1790.1	8936.2	2.319	25533000	2104400	4.9261	1	4.7057e-07	9.4113e-07	5.0409e-06	TRUE
Kmt2c_3	Kmt2c	2123.2	5283.8	2123.2	5283.8	1.3149	4994800	2656900	1.939	0.97095	0.029048	0.058096	0.089431	TRUE
Kmt2c_4	Kmt2c	0	0	0.63322	0	-0.70772	0	41.017	0.89277	0.18599	0.81401	0.37198	0.42862	FALSE
Kmt2c_5	Kmt2c	2034.6	3174.2	2034.6	3174.2	0.64142	649380	2506500	0.71983	0.73816	0.26184	0.52368	0.5806	TRUE
Kmt2c_6	Kmt2c	1130.3	4880	1130.3	4880	2.1092	7030100	1122800	3.5387	0.99977	0.00023461	0.00046922	0.0013652	TRUE
Kmt2c_7	Kmt2c	0	0	0.63322	0	-0.70772	0	41.017	0.89277	0.18599	0.81401	0.37198	0.42862	FALSE
Kmt2c_8	Kmt2c	1141.7	4372.8	1141.7	4372.8	1.9364	5219900	1138300	3.0284	0.99857	0.001433	0.002866	0.0049658	TRUE
Kmt2c_9	Kmt2c	1098.6	0	1098.6	0	-10.103	603510	1080100	3.3424	0.00041523	0.99958	0.00083045	0.0018673	FALSE
Kmt2d_1	Kmt2d	953.64	6904	953.64	6904	2.8546	17704000	890140	6.3069	1	1.6864e-10	3.3728e-10	2.1385e-09	TRUE
Kmt2d_10	Kmt2d	997.33	4258.1	997.33	4258.1	2.093	5316300	946320	3.352	0.99953	0.00047347	0.00094694	0.0020456	TRUE
Kmt2d_2	Kmt2d	2280.2	6716.7	2280.2	6716.7	1.5581	9840900	2929000	2.5922	0.99475	0.0052473	0.010495	0.017338	TRUE
Kmt2d_3	Kmt2d	0	0	0.63322	0	-0.70772	0	41.017	0.89277	0.18599	0.81401	0.37198	0.42862	FALSE
Kmt2d_4	Kmt2d	3197.8	2476.3	3197.8	2476.3	-0.36873	260240	4649300	0.46162	0.32218	0.67782	0.64436	0.69235	FALSE
Kmt2d_5	Kmt2d	2880.5	3649.1	2880.5	3649.1	0.34109	295340	4030800	0.38281	0.62034	0.37966	0.75933	0.79102	TRUE
Kmt2d_6	Kmt2d	5055.7	3125.7	5055.7	3125.7	-0.69354	1862300	8693600	0.76277	0.2228	0.7772	0.4456	0.50452	FALSE
Kmt2d_7	Kmt2d	3290.9	3.2307	3290.9	3.2307	-9.6038	5404300	4835200	3.5332	0.00020528	0.99979	0.00041056	0.0012607	FALSE
Kmt2d_8	Kmt2d	1106.2	0	1106.2	0	-10.113	611890	1090300	3.3446	0.00041201	0.99959	0.00082402	0.0018636	FALSE
Kmt2d_9	Kmt2d	1310.1	9414.3	1310.1	9414.3	2.8442	32839000	1373800	6.9144	1	2.7061e-12	5.4122e-12	3.6277e-11	TRUE
Kmt2e_1	Kmt2e	899.18	8448.3	899.18	8448.3	3.2306	28495000	821430	8.3294	1	4.8406e-17	9.6813e-17	7.2332e-16	TRUE
Kmt2e_10	Kmt2e	4295.2	4324.3	4295.2	4324.3	0.0097566	424.93	6957600	0.011052	0.47738	0.52262	0.95475	0.96452	TRUE
Kmt2e_2	Kmt2e	915.64	0	915.64	0	-9.8402	419200	842050	3.286	0.00050814	0.99949	0.0010163	0.0021211	FALSE
Kmt2e_3	Kmt2e	2206.2	8290	2206.2	8290	1.9094	18507000	2799800	3.636	0.99985	0.00015278	0.00030557	0.0011191	TRUE
Kmt2e_4	Kmt2e	0	4209.6	0.63322	4209.6	11.332	8860500	41.017	657.2	1	0	0	0	TRUE
Kmt2e_5	Kmt2e	2962.9	0	2962.9	0	-11.533	4389300	4189000	3.6742	0.0001193	0.99988	0.0002386	0.00095695	FALSE
Kmt2e_6	Kmt2e	1562.2	3.2307	1562.2	3.2307	-8.5294	1215100	1747000	3.2631	0.00055106	0.99945	0.0011021	0.0021875	FALSE
Kmt2e_7	Kmt2e	2374	0	2374	0	-11.214	2817800	3094700	3.5956	0.0001618	0.99984	0.00032361	0.0011577	FALSE
Kmt2e_8	Kmt2e	5007.5	1.6154	5007.5	1.6154	-10.903	12530000	8580700	3.8747	5.3389e-05	0.99995	0.00010678	0.00049311	FALSE
Kmt2e_9	Kmt2e	3739.2	3085.3	3739.2	3085.3	-0.27722	213760	5757100	0.37416	0.35414	0.64586	0.70828	0.74379	FALSE
Las1l_1	Las1l	940.34	1.6154	940.34	1.6154	-8.4916	440600	873230	3.2942	0.00049357	0.99951	0.00098715	0.0020977	FALSE
Las1l_10	Las1l	930.84	0	930.84	0	-9.8639	433230	861200	3.291	0.00049909	0.9995	0.00099818	0.0020977	FALSE
Las1l_2	Las1l	0	3259.8	0.63322	3259.8	10.963	5313100	41.017	508.89	1	0	0	0	TRUE
Las1l_3	Las1l	847.25	0	847.25	0	-9.7284	358920	757320	3.2622	0.0005527	0.99945	0.0011054	0.0021902	FALSE
Las1l_4	Las1l	0	0	0.63322	0	-0.70772	0	41.017	0.89277	0.18599	0.81401	0.37198	0.42862	FALSE
Las1l_5	Las1l	2543.7	0	2543.7	0	-11.313	3235100	3400900	3.6198	0.00014743	0.99985	0.00029485	0.001098	FALSE
Las1l_6	Las1l	3135.7	3.2307	3135.7	3.2307	-9.5341	4906300	4526500	3.5147	0.00022016	0.99978	0.00044033	0.0013143	FALSE
Las1l_7	Las1l	2320.1	1.6154	2320.1	1.6154	-9.7936	2687800	2999200	3.5877	0.00016682	0.99983	0.00033364	0.0011677	FALSE
Las1l_8	Las1l	1.2664	2466.7	1.2664	2466.7	10.088	3039100	105.4	240.14	1	0	0	0	TRUE
Las1l_9	Las1l	0	0	0.63322	0	-0.70772	0	41.017	0.89277	0.18599	0.81401	0.37198	0.42862	FALSE
Max_1	Max	861.82	6658.5	861.82	6658.5	2.9483	16801000	775160	6.5839	1	2.7399e-11	5.4799e-11	3.591e-10	TRUE
Max_10	Max	0.63322	744.68	0.63322	744.68	8.8347	276800	41.017	116.18	1	0	0	0	TRUE
Max_2	Max	0	0	0.63322	0	-0.70772	0	41.017	0.89277	0.18599	0.81401	0.37198	0.42862	FALSE
Max_3	Max	6787.5	6009.1	6787.5	6009.1	-0.1757	302950	13002000	0.26241	0.3965	0.6035	0.79301	0.82028	FALSE
Max_4	Max	541.41	2828.5	541.41	2828.5	2.3831	2615400	410750	3.5686	0.99978	0.00022409	0.00044818	0.0013276	TRUE
Max_5	Max	1259.5	8330.4	1259.5	8330.4	2.7246	24999000	1301700	6.1976	1	3.3141e-10	6.6282e-10	4.1137e-09	TRUE
Max_6	Max	504.68	2839.8	504.68	2839.8	2.49	2726400	373160	3.8226	0.99992	8.2984e-05	0.00016597	0.00071837	TRUE
Max_7	Max	2223.9	1.6154	2223.9	1.6154	-9.7325	2469200	2830500	3.5731	0.00017642	0.99982	0.00035285	0.0011725	FALSE
Max_8	Max	2275.2	1.6154	2275.2	1.6154	-9.7654	2584500	2920100	3.5809	0.0001712	0.99983	0.0003424	0.0011677	FALSE
Max_9	Max	6591.9	3542.5	6591.9	3542.5	-0.89574	4649400	12492000	0.96099	0.16828	0.83172	0.33656	0.42862	FALSE
Mbd1_1	Mbd1	1128.4	4505.2	1128.4	4505.2	1.9964	5701500	1120200	3.1905	0.99917	0.00082885	0.0016577	0.0031012	TRUE
Mbd1_10	Mbd1	1203.8	0	1203.8	0	-10.235	724520	1223700	3.3712	0.00037426	0.99963	0.00074852	0.001841	FALSE
Mbd1_2	Mbd1	1144.2	0	1144.2	0	-10.161	654640	1141800	3.3552	0.00039656	0.9996	0.00079312	0.0018411	FALSE
Mbd1_3	Mbd1	4544	12288	4544	12288	1.435	29985000	7514200	2.825	0.99752	0.0024847	0.0049695	0.0084115	TRUE
Mbd1_4	Mbd1	3031.2	3222.6	3031.2	3222.6	0.088304	18316	4321700	0.092067	0.50051	0.49949	0.99897	0.99948	TRUE
Mbd1_5	Mbd1	3518.2	2373	3518.2	2373	-0.56795	655780	5297300	0.6347	0.26281	0.73719	0.52562	0.58166	FALSE
Mbd1_6	Mbd1	2393.6	3.2307	2393.6	3.2307	-9.1447	2856900	3129700	3.4138	0.00032026	0.99968	0.00064052	0.0017193	FALSE
Mbd1_7	Mbd1	392.6	9826.2	392.6	9826.2	4.642	44497000	264790	18.333	1	2.9227e-75	5.8454e-75	5.3567e-74	TRUE
Mbd1_8	Mbd1	1.2664	3187.1	1.2664	3187.1	10.458	5074800	105.4	310.32	1	0	0	0	TRUE
Mbd1_9	Mbd1	4332.5	124.38	4332.5	124.38	-5.1111	8854200	7040400	2.5491	0.0053993	0.9946	0.010799	0.017766	FALSE
Mbd2_1	Mbd2	822.56	2119.4	822.56	2119.4	1.3644	840830	727320	1.5206	0.92291	0.077088	0.15418	0.22494	TRUE
Mbd2_10	Mbd2	1298.1	24146	1298.1	24146	4.2163	261020000	1356500	19.617	1	6.3615e-86	1.2723e-85	1.1751e-84	TRUE
Mbd2_2	Mbd2	530.64	0	530.64	0	-9.0543	140790	399630	3.1222	0.00089755	0.9991	0.0017951	0.0032697	FALSE
Mbd2_3	Mbd2	0.63322	4471.3	0.63322	4471.3	11.419	9993500	41.017	698.06	1	0	0	0	TRUE
Mbd2_4	Mbd2	3289.6	25917	3289.6	25917	2.9775	256000000	4832700	10.293	1	4.0669e-25	8.1338e-25	6.719e-24	TRUE
Mbd2_5	Mbd2	199.47	0	199.47	0	-7.6472	19893	105000	2.8401	0.0022548	0.99775	0.0045095	0.0076551	FALSE
Mbd2_6	Mbd2	5460.3	4337.2	5460.3	4337.2	-0.33213	630630	9658000	0.43282	0.33257	0.66743	0.66515	0.70929	FALSE
Mbd2_7	Mbd2	2729.8	3009.4	2729.8	3009.4	0.14062	39083	3745500	0.14446	0.51937	0.48063	0.96126	0.96869	TRUE
Mbd2_8	Mbd2	0	0	0.63322	0	-0.70772	0	41.017	0.89277	0.18599	0.81401	0.37198	0.42862	FALSE
Mbd2_9	Mbd2	897.91	4754	897.91	4754	2.4032	7434700	819850	4.2587	0.99999	1.2248e-05	2.4495e-05	0.00012279	TRUE
Mecp2_1	Mecp2	2515.8	5198.2	2515.8	5198.2	1.0467	3597700	3350100	1.4655	0.92201	0.077987	0.15597	0.22699	TRUE
Mecp2_10	Mecp2	844.72	4535.9	844.72	4535.9	2.4235	6812500	754230	4.2503	0.99999	1.279e-05	2.5581e-05	0.00012769	TRUE
Mecp2_2	Mecp2	3103.4	5106.1	3103.4	5106.1	0.71819	2005400	4462900	0.948	0.81534	0.18466	0.36932	0.42862	TRUE
Mecp2_3	Mecp2	1.2664	2893.1	1.2664	2893.1	10.318	4181400	105.4	281.68	1	0	0	0	TRUE
Mecp2_4	Mecp2	0	0	0.63322	0	-0.70772	0	41.017	0.89277	0.18599	0.81401	0.37198	0.42862	FALSE
Mecp2_5	Mecp2	1.2664	4508.5	1.2664	4508.5	10.958	10157000	105.4	439.02	1	0	0	0	TRUE
Mecp2_6	Mecp2	2743.8	5198.2	2743.8	5198.2	0.92162	3012200	3771600	1.2638	0.88803	0.11197	0.22394	0.31384	TRUE
Mecp2_7	Mecp2	72.821	6522.8	72.821	6522.8	6.4655	20801000	26517	39.609	1	0	0	0	TRUE
Mecp2_8	Mecp2	0	0	0.63322	0	-0.70772	0	41.017	0.89277	0.18599	0.81401	0.37198	0.42862	FALSE
Mecp2_9	Mecp2	1241.8	0	1241.8	0	-10.279	770980	1276700	3.381	0.00036111	0.99964	0.00072223	0.001841	FALSE
Men1_1	Men1	1838.3	1.6154	1838.3	1.6154	-9.4579	1686600	2182100	3.5085	0.0002253	0.99977	0.00045059	0.0013285	FALSE
Men1_10	Men1	5467.3	11689	5467.3	11689	1.0961	19353000	9674800	2.0002	0.97633	0.023672	0.047345	0.074146	TRUE
Men1_2	Men1	4195.7	3.2307	4195.7	3.2307	-9.9542	8788600	6738500	3.6292	0.00014214	0.99986	0.00028429	0.0010862	FALSE
Men1_3	Men1	1005.6	0	1005.6	0	-9.9752	505580	957010	3.3149	0.00045842	0.99954	0.00091683	0.0019953	FALSE
Men1_4	Men1	1850.3	0	1850.3	0	-10.854	1711800	2201600	3.5107	0.00022346	0.99978	0.00044691	0.0013272	FALSE
Men1_5	Men1	1.2664	6356.4	1.2664	6356.4	11.454	20194000	105.4	619.02	1	0	0	0	TRUE
Men1_6	Men1	901.71	1.6154	901.71	1.6154	-8.4311	405090	824590	3.2813	0.00051669	0.99948	0.0010334	0.0021341	FALSE
Men1_7	Men1	4411.7	6230.4	4411.7	6230.4	0.49791	1653900	7216800	0.67702	0.73761	0.26239	0.52477	0.58126	TRUE
Men1_8	Men1	4189.4	9320.6	4189.4	9320.6	1.1535	13165000	6724600	1.9787	0.97473	0.025265	0.05053	0.078298	TRUE
Men1_9	Men1	8035	9981.3	8035	9981.3	0.3129	1894100	16373000	0.48101	0.67715	0.32285	0.64571	0.69297	TRUE
Mga_1	Mga	1070.1	0	1070.1	0	-10.065	572610	1042000	3.3342	0.00042768	0.99957	0.00085535	0.0018958	FALSE
Mga_10	Mga	1105	3101.5	1105	3101.5	1.4881	1993000	1088600	1.9136	0.96745	0.03255	0.065101	0.099691	TRUE
Mga_2	Mga	1555.8	1.6154	1555.8	1.6154	-9.2174	1207800	1737400	3.4535	0.00027669	0.99972	0.00055338	0.0015237	FALSE
Mga_3	Mga	526.84	1.6154	526.84	1.6154	-7.657	137930	395730	3.1201	0.00090402	0.9991	0.001808	0.0032881	FALSE
Mga_4	Mga	3770.2	9173.6	3770.2	9173.6	1.2826	14598000	5822500	2.2393	0.98664	0.013357	0.026714	0.043163	TRUE
Mga_5	Mga	0	870.68	0.63322	870.68	9.0599	379040	41.017	135.85	1	0	0	0	TRUE
Mga_6	Mga	1966.2	0	1966.2	0	-10.942	1932900	2392100	3.5311	0.00020691	0.99979	0.00041383	0.0012608	FALSE
Mga_7	Mga	866.88	1.6154	866.88	1.6154	-8.3744	374350	781390	3.2692	0.00053922	0.99946	0.0010784	0.0021661	FALSE
Mga_8	Mga	5001.8	4090.1	5001.8	4090.1	-0.29026	415650	8567400	0.38735	0.34925	0.65075	0.6985	0.73615	FALSE
Mga_9	Mga	807.99	0	807.99	0	-9.66	326430	709790	3.2478	0.00058151	0.99942	0.001163	0.0022775	FALSE
Mina_1	Mina	569.27	0	569.27	0	-9.1555	162030	439900	3.1429	0.00083635	0.99916	0.0016727	0.0031176	FALSE
Mina_10	Mina	6619.1	8.0768	6619.1	8.0768	-9.5105	21853000	12563000	3.5915	0.00016439	0.99984	0.00032879	0.0011677	FALSE
Mina_2	Mina	7365.7	14.538	7365.7	14.538	-8.889	27020000	14538000	3.4886	0.00024276	0.99976	0.00048552	0.0013959	FALSE
Mina_3	Mina	3941.2	0	3941.2	0	-11.945	7766500	6186200	3.7804	7.8294e-05	0.99992	0.00015659	0.00069051	FALSE
Mina_4	Mina	670.59	5140.1	670.59	5140.1	2.9364	9988200	550210	6.0255	1	1.0318e-09	2.0636e-09	1.235e-08	TRUE
Mina_5	Mina	940.97	1.6154	940.97	1.6154	-8.4925	441200	874030	3.2944	0.00049321	0.99951	0.00098642	0.0020977	FALSE
Mina_6	Mina	1223.4	1.6154	1223.4	1.6154	-8.8708	746370	1251000	3.3763	0.00036737	0.99963	0.00073474	0.001841	FALSE
Mina_7	Mina	1902.2	155.07	1902.2	155.07	-3.6081	1526200	2286400	2.013	0.022057	0.97794	0.044114	0.069457	FALSE
Mina_8	Mina	1196.8	1.6154	1196.8	1.6154	-8.8392	714230	1214000	3.3693	0.00037676	0.99962	0.00075351	0.001841	FALSE
Mina_9	Mina	3437.8	2694.4	3437.8	2694.4	-0.35139	276290	5132500	0.4454	0.32802	0.67198	0.65603	0.70212	FALSE
Mllt10_1	Mllt10	1096.1	755.99	1096.1	755.99	-0.53537	57842	1076700	0.6292	0.26461	0.73539	0.52922	0.58453	FALSE
Mllt10_10	Mllt10	995.43	3922.1	995.43	3922.1	1.9772	4282700	943860	3.0124	0.99847	0.0015294	0.0030589	0.0052765	TRUE
Mllt10_2	Mllt10	0	2928.6	0.63322	2928.6	10.809	4288500	41.017	457.18	1	0	0	0	TRUE
Mllt10_3	Mllt10	1626.8	0	1626.8	0	-10.669	1323200	1846500	3.4681	0.0002621	0.99974	0.0005242	0.001471	FALSE
Mllt10_4	Mllt10	795.33	8101	795.33	8101	3.3468	26687000	694630	8.7656	1	1.1187e-18	2.2373e-18	1.738e-17	TRUE
Mllt10_5	Mllt10	151.34	1642.8	151.34	1642.8	3.4317	1112300	72014	5.5579	1	1.9133e-08	3.8267e-08	2.1685e-07	TRUE
Mllt10_6	Mllt10	987.2	4166	987.2	4166	2.0761	5052400	933210	3.2906	0.99941	0.00059046	0.0011809	0.0023087	TRUE
Mllt10_7	Mllt10	2094.1	7362.8	2094.1	7362.8	1.8135	13880000	2607200	3.263	0.99939	0.00061067	0.0012213	0.0023719	TRUE
Mllt10_8	Mllt10	0	0	0.63322	0	-0.70772	0	41.017	0.89277	0.18599	0.81401	0.37198	0.42862	FALSE
Mllt10_9	Mllt10	4497.8	3500.5	4497.8	3500.5	-0.36157	497320	7410000	0.45724	0.32375	0.67625	0.6475	0.69425	FALSE
Ncoa6_1	Ncoa6	213.4	0	213.4	0	-7.7441	22769	115150	2.8593	0.0021226	0.99788	0.0042452	0.0072274	FALSE
Ncoa6_10	Ncoa6	1495	5729.7	1495	5729.7	1.9376	8966100	1645300	3.3014	0.99945	0.00054785	0.0010957	0.0021801	TRUE
Ncoa6_2	Ncoa6	1114.5	2272.8	1114.5	2272.8	1.0275	670870	1101400	1.1037	0.84244	0.15756	0.31512	0.42733	TRUE
Ncoa6_3	Ncoa6	0.63322	8797.2	0.63322	8797.2	12.395	38690000	41.017	1373.5	1	0	0	0	TRUE
Ncoa6_4	Ncoa6	2235.3	0	2235.3	0	-11.127	2498200	2850400	3.5748	0.00017524	0.99982	0.00035048	0.0011713	FALSE
Ncoa6_5	Ncoa6	1192.4	0	1192.4	0	-10.221	710860	1207900	3.3682	0.00037836	0.99962	0.00075672	0.001841	FALSE
Ncoa6_6	Ncoa6	1086	3.2307	1086	3.2307	-8.0052	586170	1063100	3.1409	0.00084206	0.99916	0.0016841	0.0031208	FALSE
Ncoa6_7	Ncoa6	878.92	10432	878.92	10432	3.5676	45631000	796250	10.706	1	5.7056e-27	1.1411e-26	9.4931e-26	TRUE
Ncoa6_8	Ncoa6	0	0	0.63322	0	-0.70772	0	41.017	0.89277	0.18599	0.81401	0.37198	0.42862	FALSE
Ncoa6_9	Ncoa6	1192.4	3644.2	1192.4	3644.2	1.611	3005900	1207900	2.231	0.98509	0.014915	0.029829	0.0478	TRUE
NonTargetingControlGuideForMouse_0002	NonTargetingControlGuideForMouse	2433.5	4364.7	2433.5	4364.7	0.8426	1864800	3201200	1.0794	0.84645	0.15355	0.30711	0.41694	TRUE
NonTargetingControlGuideForMouse_0003	NonTargetingControlGuideForMouse	4337.6	4679.7	4337.6	4679.7	0.1095	58518	7051700	0.12883	0.52704	0.47296	0.94591	0.95817	TRUE
NonTargetingControlGuideForMouse_0004	NonTargetingControlGuideForMouse	4.4326	8186.6	4.4326	8186.6	10.558	33474000	581.34	339.35	1	0	0	0	TRUE
NonTargetingControlGuideForMouse_0005	NonTargetingControlGuideForMouse	0	0	0.63322	0	-0.70772	0	41.017	0.89277	0.18599	0.81401	0.37198	0.42862	FALSE
NonTargetingControlGuideForMouse_0006	NonTargetingControlGuideForMouse	2341	25.846	2341	25.846	-6.4469	2680000	3036200	2.7867	0.0026622	0.99734	0.0053244	0.0089993	FALSE
NonTargetingControlGuideForMouse_0007	NonTargetingControlGuideForMouse	2.5329	4479.4	2.5329	4479.4	10.309	10021000	271.05	271.92	1	0	0	0	TRUE
NonTargetingControlGuideForMouse_0008	NonTargetingControlGuideForMouse	2157.4	0	2157.4	0	-11.076	2327200	2715600	3.5626	0.00018357	0.99982	0.00036715	0.0011901	FALSE
NonTargetingControlGuideForMouse_0009	NonTargetingControlGuideForMouse	1162.6	1770.4	1162.6	1770.4	0.60632	184730	1166900	0.5627	0.66614	0.33386	0.66773	0.71075	TRUE
NonTargetingControlGuideForMouse_0010	NonTargetingControlGuideForMouse	0.63322	2894.7	0.63322	2894.7	10.792	4187900	41.017	451.89	1	0	0	0	TRUE
NonTargetingControlGuideForMouse_0011	NonTargetingControlGuideForMouse	2024.4	2289	2024.4	2289	0.1771	34992	2489500	0.16767	0.51856	0.48144	0.96288	0.96949	TRUE
NonTargetingControlGuideForMouse_0012	NonTargetingControlGuideForMouse	5216.5	8.0768	5216.5	8.0768	-9.167	13564000	9073700	3.481	0.00024976	0.99975	0.00049952	0.0014248	FALSE
NonTargetingControlGuideForMouse_0013	NonTargetingControlGuideForMouse	6127.1	9365.9	6127.1	9365.9	0.61213	5244800	11305000	0.96328	0.82636	0.17364	0.34729	0.42862	TRUE
NonTargetingControlGuideForMouse_0014	NonTargetingControlGuideForMouse	1942.7	663.91	1942.7	663.91	-1.5476	817690	2353300	1.2215	0.11096	0.88904	0.22191	0.31137	FALSE
NonTargetingControlGuideForMouse_0015	NonTargetingControlGuideForMouse	5654.7	6.4614	5654.7	6.4614	-9.566	15951000	10131000	3.5767	0.00017401	0.99983	0.00034802	0.0011677	FALSE
NonTargetingControlGuideForMouse_0016	NonTargetingControlGuideForMouse	0.63322	6115.7	0.63322	6115.7	11.871	18697000	41.017	954.82	1	0	0	0	TRUE
Nsd1_1	Nsd1	3164.2	3481.1	3164.2	3481.1	0.13765	50205	4582800	0.14802	0.52579	0.47421	0.94842	0.95905	TRUE
Nsd1_10	Nsd1	0	4553.7	0.63322	4553.7	11.445	10368000	41.017	710.92	1	0	0	0	TRUE
Nsd1_2	Nsd1	761.77	1902.9	761.77	1902.9	1.3196	651080	654900	1.4101	0.90413	0.095869	0.19174	0.27394	TRUE
Nsd1_3	Nsd1	1206.3	0	1206.3	0	-10.238	727570	1227200	3.3718	0.00037336	0.99963	0.00074671	0.001841	FALSE
Nsd1_4	Nsd1	0	0	0.63322	0	-0.70772	0	41.017	0.89277	0.18599	0.81401	0.37198	0.42862	FALSE
Nsd1_5	Nsd1	1165.8	1.6154	1165.8	1.6154	-8.8013	677620	1171200	3.361	0.00038824	0.99961	0.00077647	0.001841	FALSE
Nsd1_6	Nsd1	1068.9	1.6154	1068.9	1.6154	-8.6762	569530	1040300	3.3339	0.00042825	0.99957	0.00085649	0.0018958	FALSE
Nsd1_7	Nsd1	1728.1	1.6154	1728.1	1.6154	-9.3688	1490300	2005400	3.488	0.00024334	0.99976	0.00048668	0.0013959	FALSE
Nsd1_8	Nsd1	853.59	4382.5	853.59	4382.5	2.3588	6226500	765060	4.0345	0.99997	3.275e-05	6.55e-05	0.00031618	TRUE
Nsd1_9	Nsd1	2851.4	24.23	2851.4	24.23	-6.8209	3996500	3975200	2.8936	0.0019042	0.9981	0.0038084	0.0065311	FALSE
Pagr1a_1	Pagr1a	2175.8	14493	2175.8	14493	2.7352	75857000	2747200	7.4314	1	5.9356e-14	1.1871e-13	8.3885e-13	TRUE
Pagr1a_10	Pagr1a	1129.7	0	1129.7	0	-10.143	638080	1121900	3.3512	0.00040236	0.9996	0.00080473	0.0018473	FALSE
Pagr1a_2	Pagr1a	6103	6598.7	6103	6598.7	0.11265	122870	11244000	0.14783	0.54306	0.45694	0.91389	0.92813	TRUE
Pagr1a_3	Pagr1a	3090.8	17504	3090.8	17504	2.5013	103870000	4438000	6.8417	1	4.2117e-12	8.4234e-12	5.5823e-11	TRUE
Pagr1a_4	Pagr1a	2543	16674	2543	16674	2.7125	99838000	3399700	7.6638	1	9.855e-15	1.971e-14	1.4097e-13	TRUE
Pagr1a_5	Pagr1a	2925.5	4401.9	2925.5	4401.9	0.58926	1089800	4117000	0.72761	0.74774	0.25226	0.50453	0.56309	TRUE
Pagr1a_6	Pagr1a	3858.9	8365.9	3858.9	8365.9	1.1161	10157000	6010300	1.8384	0.96498	0.035022	0.070045	0.10657	TRUE
Pagr1a_7	Pagr1a	1213.9	11757	1213.9	11757	3.2747	55574000	1237800	9.4762	1	1.5289e-21	3.0578e-21	2.44e-20	TRUE
Pagr1a_8	Pagr1a	1433	1.6154	1433	1.6154	-9.0988	1024400	1552700	3.4268	0.00030536	0.99969	0.00061071	0.0016506	FALSE
Pagr1a_9	Pagr1a	7024.4	33611	7024.4	33611	2.2583	353420000	13626000	7.2025	1	3.0436e-13	6.0873e-13	4.2502e-12	TRUE
Paxip1_1	Paxip1	0	0	0.63322	0	-0.70772	0	41.017	0.89277	0.18599	0.81401	0.37198	0.42862	FALSE
Paxip1_10	Paxip1	1159.4	0	1159.4	0	-10.18	672140	1162500	3.3593	0.00039065	0.99961	0.00078131	0.001841	FALSE
Paxip1_2	Paxip1	1129	4581.2	1129	4581.2	2.0197	5958600	1121100	3.2604	0.99935	0.00064927	0.0012985	0.0025011	TRUE
Paxip1_3	Paxip1	4248.9	4094.9	4248.9	4094.9	-0.053249	11858	6855500	0.1316	0.44765	0.55235	0.8953	0.91321	FALSE
Paxip1_4	Paxip1	1182.9	1.6154	1182.9	1.6154	-8.8223	697670	1194700	3.3656	0.00038184	0.99962	0.00076368	0.001841	FALSE
Paxip1_5	Paxip1	1812.9	3246.9	1812.9	3246.9	0.84038	1028100	2141100	0.97998	0.81672	0.18328	0.36657	0.42862	TRUE
Paxip1_6	Paxip1	2059.2	1.6154	2059.2	1.6154	-9.6216	2116900	2548200	3.5468	0.000195	0.99981	0.00039	0.0012298	FALSE
Paxip1_7	Paxip1	1573.6	0	1573.6	0	-10.621	1238100	1764500	3.4572	0.00027292	0.99973	0.00054584	0.0015161	FALSE
Paxip1_8	Paxip1	3495.4	2072.5	3495.4	2072.5	-0.7538	1012300	5250400	0.78044	0.21757	0.78243	0.43513	0.49363	FALSE
Paxip1_9	Paxip1	883.35	7317.6	883.35	7317.6	3.0489	20700000	801740	7.1859	1	3.9836e-13	7.9672e-13	5.5299e-12	TRUE
PAXIP1-a_6	PAXIP1-a	2577.9	14341	2577.9	14341	2.4755	69188000	3463500	6.3208	1	1.4189e-10	2.8377e-10	1.8183e-09	TRUE
Pelp1_1	Pelp1	1184.8	1.6154	1184.8	1.6154	-8.8246	699920	1197400	3.3661	0.00038114	0.99962	0.00076228	0.001841	FALSE
Pelp1_10	Pelp1	0	0	0.63322	0	-0.70772	0	41.017	0.89277	0.18599	0.81401	0.37198	0.42862	FALSE
Pelp1_2	Pelp1	2336.6	1.6154	2336.6	1.6154	-9.8038	2726100	3028400	3.5901	0.00016526	0.99983	0.00033052	0.0011677	FALSE
Pelp1_3	Pelp1	1323.4	3479.5	1323.4	3479.5	1.3939	2324300	1392800	1.8269	0.96103	0.038967	0.077934	0.1175	TRUE
Pelp1_4	Pelp1	1534.3	1.6154	1534.3	1.6154	-9.1973	1174600	1704600	3.449	0.00028138	0.99972	0.00056277	0.0015388	FALSE
Pelp1_5	Pelp1	3287.1	2171	3287.1	2171	-0.59819	622760	4827600	0.65685	0.25564	0.74436	0.51127	0.56901	FALSE
Pelp1_6	Pelp1	921.98	2259.9	921.98	2259.9	1.2925	895000	850010	1.4512	0.9128	0.087203	0.17441	0.2504	TRUE
Pelp1_7	Pelp1	581.93	1.6154	581.93	1.6154	-7.8002	168380	453320	3.1494	0.00081793	0.99918	0.0016359	0.003085	FALSE
Pelp1_8	Pelp1	2059.2	250.38	2059.2	250.38	-3.0349	1636000	2548200	1.8339	0.033334	0.96667	0.066668	0.10156	FALSE
Pelp1_9	Pelp1	1379.8	1.6154	1379.8	1.6154	-9.0443	949690	1474500	3.4146	0.00031934	0.99968	0.00063868	0.0017192	FALSE
Phf2_1	Phf2	2875.5	2264.7	2875.5	2264.7	-0.34432	186500	4021100	0.44121	0.32953	0.67047	0.65906	0.70472	FALSE
Phf2_10	Phf2	3004	7836.1	3004	7836.1	1.3829	11675000	4268700	2.3388	0.98956	0.010435	0.020871	0.033955	TRUE
Phf2_2	Phf2	1191.7	0	1191.7	0	-10.22	710110	1207000	3.368	0.00037859	0.99962	0.00075718	0.001841	FALSE
Phf2_3	Phf2	2854.6	1.6154	2854.6	1.6154	-10.093	4069700	3981200	3.6608	0.00012573	0.99987	0.00025145	0.00099709	FALSE
Phf2_4	Phf2	4088.1	4382.5	4088.1	4382.5	0.10029	43327	6503400	0.11543	0.5198	0.4802	0.96041	0.96867	TRUE
Phf2_5	Phf2	3300.4	1.6154	3300.4	1.6154	-10.302	5440900	4854300	3.7136	0.00010215	0.9999	0.00020431	0.0008515	FALSE
Phf2_6	Phf2	853.59	0	853.59	0	-9.7391	364310	765060	3.2645	0.00054828	0.99945	0.0010966	0.0021801	FALSE
Phf2_7	Phf2	0	0	0.63322	0	-0.70772	0	41.017	0.89277	0.18599	0.81401	0.37198	0.42862	FALSE
Phf2_8	Phf2	1678.7	1.6154	1678.7	1.6154	-9.327	1406300	1927500	3.4784	0.0002522	0.99975	0.0005044	0.0014326	FALSE
Phf2_9	Phf2	0	0	0.63322	0	-0.70772	0	41.017	0.89277	0.18599	0.81401	0.37198	0.42862	FALSE
Phf21a_1	Phf21a	1.2664	7096.3	1.2664	7096.3	11.613	25170000	105.4	691.09	1	0	0	0	TRUE
Phf21a_10	Phf21a	0	0	0.63322	0	-0.70772	0	41.017	0.89277	0.18599	0.81401	0.37198	0.42862	FALSE
Phf21a_2	Phf21a	0	0	0.63322	0	-0.70772	0	41.017	0.89277	0.18599	0.81401	0.37198	0.42862	FALSE
Phf21a_3	Phf21a	1108.8	717.22	1108.8	717.22	-0.62777	76659	1093700	0.69055	0.24492	0.75508	0.48985	0.5488	FALSE
Phf21a_4	Phf21a	0	0	0.63322	0	-0.70772	0	41.017	0.89277	0.18599	0.81401	0.37198	0.42862	FALSE
Phf21a_5	Phf21a	1110	6558.4	1110	6558.4	2.5616	14842000	1095400	5.2057	1	1.1296e-07	2.2592e-07	1.25e-06	TRUE
Phf21a_6	Phf21a	1660.9	9131.6	1660.9	9131.6	2.4582	27905000	1899700	5.4202	1	3.3595e-08	6.7189e-08	3.771e-07	TRUE
Phf21a_7	Phf21a	0	0	0.63322	0	-0.70772	0	41.017	0.89277	0.18599	0.81401	0.37198	0.42862	FALSE
Phf21a_8	Phf21a	3370	79.153	3370	79.153	-5.3943	5414900	4994800	2.577	0.0049829	0.99502	0.0099659	0.016488	FALSE
Phf21a_9	Phf21a	2334.1	6.4614	2334.1	6.4614	-8.2898	2708900	3023900	3.2102	0.00066323	0.99934	0.0013265	0.0025466	FALSE
Phf8_1	Phf8	0	0	0.63322	0	-0.70772	0	41.017	0.89277	0.18599	0.81401	0.37198	0.42862	FALSE
Phf8_10	Phf8	933.37	0	933.37	0	-9.8679	435590	864400	3.2919	0.00049761	0.9995	0.00099521	0.0020977	FALSE
Phf8_2	Phf8	1880	8038	1880	8038	2.0955	18960000	2250100	4.1052	0.99998	2.2568e-05	4.5137e-05	0.00022079	TRUE
Phf8_3	Phf8	3958.9	4.8461	3958.9	4.8461	-9.4038	7817400	6224300	3.499	0.0002335	0.99977	0.000467	0.0013627	FALSE
Phf8_4	Phf8	890.95	2235.7	890.95	2235.7	1.3263	904120	811170	1.493	0.91927	0.080734	0.16147	0.23441	TRUE
Phf8_5	Phf8	0	0	0.63322	0	-0.70772	0	41.017	0.89277	0.18599	0.81401	0.37198	0.42862	FALSE
Phf8_6	Phf8	1521.6	4.8461	1521.6	4.8461	-8.0249	1150300	1685400	3.1369	0.00085386	0.99915	0.0017077	0.0031473	FALSE
Phf8_7	Phf8	818.76	7721.4	818.76	7721.4	3.2358	23823000	722740	8.1194	1	2.8138e-16	5.6277e-16	4.178e-15	TRUE
Phf8_8	Phf8	1944.6	1.6154	1944.6	1.6154	-9.539	1887700	2356400	3.5274	0.00020984	0.99979	0.00041967	0.001272	FALSE
Phf8_9	Phf8	2453.1	0	2453.1	0	-11.261	3008900	3236500	3.6071	0.00015484	0.99985	0.00030968	0.0011246	FALSE
Piwil4_1	Piwil4	1193	2187.2	1193	2187.2	0.87394	494220	1208700	0.90429	0.78756	0.21244	0.42487	0.48433	TRUE
Piwil4_10	Piwil4	0	0	0.63322	0	-0.70772	0	41.017	0.89277	0.18599	0.81401	0.37198	0.42862	FALSE
Piwil4_2	Piwil4	1125.2	0	1125.2	0	-10.137	633080	1115900	3.3499	0.00040416	0.9996	0.00080832	0.0018483	FALSE
Piwil4_3	Piwil4	4133.7	11.308	4133.7	11.308	-8.3921	8497000	6602700	3.2847	0.00051053	0.99949	0.0010211	0.0021211	FALSE
Piwil4_4	Piwil4	1190.5	4.8461	1190.5	4.8461	-7.671	702840	1205200	3.0514	0.001139	0.99886	0.0022779	0.0040181	FALSE
Piwil4_5	Piwil4	2529.7	0	2529.7	0	-11.305	3199800	3375500	3.6178	0.00014853	0.99985	0.00029706	0.0010992	FALSE
Piwil4_6	Piwil4	2042.1	8802.1	2042.1	8802.1	2.1072	22848000	2519300	4.2589	0.99999	1.14e-05	2.28e-05	0.00011478	TRUE
Piwil4_7	Piwil4	0	0	0.63322	0	-0.70772	0	41.017	0.89277	0.18599	0.81401	0.37198	0.42862	FALSE
Piwil4_8	Piwil4	7510	20019	7510	20019	1.4144	78239000	14929000	3.2375	0.99938	0.00061898	0.001238	0.0023963	TRUE
Piwil4_9	Piwil4	1500.1	4180.5	1500.1	4180.5	1.478	3592400	1652900	2.0849	0.97889	0.021108	0.042216	0.066558	TRUE
Pogz_1	Pogz	1960.5	1.6154	1960.5	1.6154	-9.5507	1918500	2382700	3.5301	0.00020768	0.99979	0.00041536	0.0012622	FALSE
Pogz_10	Pogz	0	0	0.63322	0	-0.70772	0	41.017	0.89277	0.18599	0.81401	0.37198	0.42862	FALSE
Pogz_2	Pogz	1165.8	4577.9	1165.8	4577.9	1.9725	5821400	1171200	3.1529	0.99906	0.00094055	0.0018811	0.0034051	TRUE
Pogz_3	Pogz	1232.9	1.6154	1232.9	1.6154	-8.882	758020	1264300	3.3787	0.00036411	0.99964	0.00072822	0.001841	FALSE
Pogz_4	Pogz	0	0	0.63322	0	-0.70772	0	41.017	0.89277	0.18599	0.81401	0.37198	0.42862	FALSE
Pogz_5	Pogz	2684.2	6413	2684.2	6413	1.2562	6951700	3660200	1.949	0.97211	0.027889	0.055778	0.086088	TRUE
Pogz_6	Pogz	286.85	1.6154	286.85	1.6154	-6.7822	40680	172480	2.9438	0.001621	0.99838	0.003242	0.0055761	FALSE
Pogz_7	Pogz	17.73	4511.7	17.73	4511.7	7.9125	10098000	3853.7	72.392	1	0	0	0	TRUE
Pogz_8	Pogz	1069.5	5493.8	1069.5	5493.8	2.3598	9787300	1041100	4.3361	0.99999	8.5056e-06	1.7011e-05	8.7136e-05	TRUE
Pogz_9	Pogz	1015.7	2862.4	1015.7	2862.4	1.4939	1705200	970210	1.8749	0.96418	0.035823	0.071647	0.10859	TRUE
Prdm1_1	Prdm1	1141.1	7534	1141.1	7534	2.722	20435000	1137400	5.9943	1	1.1914e-09	2.3828e-09	1.4188e-08	TRUE
Prdm1_10	Prdm1	4053.3	3510.2	4053.3	3510.2	-0.20749	147480	6427800	0.30235	0.38119	0.61881	0.76239	0.7928	FALSE
Prdm1_2	Prdm1	1209.5	2198.5	1209.5	2198.5	0.86162	489100	1231600	0.89122	0.78378	0.21622	0.43244	0.49153	TRUE
Prdm1_3	Prdm1	2123.8	0	2123.8	0	-11.053	2255300	2658000	3.5573	0.00018736	0.99981	0.00037472	0.0012042	FALSE
Prdm1_4	Prdm1	0	4183.8	0.63322	4183.8	11.323	8752000	41.017	653.16	1	0	0	0	TRUE
Prdm1_5	Prdm1	1146.8	8157.6	1146.8	8157.6	2.8295	24576000	1145200	6.5513	1	3.3244e-11	6.6488e-11	4.3328e-10	TRUE
Prdm1_6	Prdm1	3720.8	8.0768	3720.8	8.0768	-8.6796	6892300	5718500	3.3338	0.00042829	0.99957	0.00085658	0.0018958	FALSE
Prdm1_7	Prdm1	0	0	0.63322	0	-0.70772	0	41.017	0.89277	0.18599	0.81401	0.37198	0.42862	FALSE
Prdm1_8	Prdm1	2.5329	7855.5	2.5329	7855.5	11.119	30834000	271.05	476.99	1	0	0	0	TRUE
Prdm1_9	Prdm1	0	0	0.63322	0	-0.70772	0	41.017	0.89277	0.18599	0.81401	0.37198	0.42862	FALSE
Prdm11_1	Prdm11	2700.1	550.84	2700.1	550.84	-2.2912	2309600	3689800	1.5878	0.056169	0.94383	0.11234	0.16701	FALSE
Prdm11_10	Prdm11	2519	1.6154	2519	1.6154	-9.9122	3168500	3355800	3.6164	0.00014939	0.99985	0.00029879	0.0011021	FALSE
Prdm11_2	Prdm11	5062.6	3410	5062.6	3410	-0.56997	1365600	8709900	0.65684	0.25564	0.74436	0.51129	0.56901	FALSE
Prdm11_3	Prdm11	2199.8	3495.6	2199.8	3495.6	0.66792	839570	2788800	0.77595	0.75844	0.24156	0.48313	0.54231	TRUE
Prdm11_4	Prdm11	0.63322	6771.6	0.63322	6771.6	12.018	22923000	41.017	1057.2	1	0	0	0	TRUE
Prdm11_5	Prdm11	544.57	0	544.57	0	-9.0916	148280	414030	3.1298	0.00087455	0.99913	0.0017491	0.0032058	FALSE
Prdm11_6	Prdm11	776.97	0	776.97	0	-9.6036	301840	672810	3.2359	0.00060624	0.99939	0.0012125	0.0023586	FALSE
Prdm11_7	Prdm11	2579.8	4930.1	2579.8	4930.1	0.93411	2762000	3467000	1.2623	0.88722	0.11278	0.22556	0.31574	TRUE
Prdm11_8	Prdm11	0.63322	3275.9	0.63322	3275.9	10.97	5363800	41.017	511.41	1	0	0	0	TRUE
Prdm11_9	Prdm11	1209.5	3.2307	1209.5	3.2307	-8.1604	727490	1231600	3.1766	0.00074506	0.99925	0.0014901	0.0028375	FALSE
Prdm12_1	Prdm12	1305.7	1961	1305.7	1961	0.58642	214730	1367400	0.56042	0.66864	0.33136	0.66273	0.70735	TRUE
Prdm12_2	Prdm12	0	0	0.63322	0	-0.70772	0	41.017	0.89277	0.18599	0.81401	0.37198	0.42862	FALSE
Prdm12_3	Prdm12	4269.8	3258.2	4269.8	3258.2	-0.39001	511720	6901600	0.48341	0.3144	0.6856	0.62881	0.67793	FALSE
Prdm12_4	Prdm12	4359.8	4067.5	4359.8	4067.5	-0.10009	42713	7101000	0.18359	0.42717	0.57283	0.85433	0.87752	FALSE
Prdm12_5	Prdm12	1111.9	3230.7	1111.9	3230.7	1.5379	2244600	1098000	2.0221	0.97477	0.025225	0.050451	0.078298	TRUE
Prdm12_6	Prdm12	2577.2	760.83	2577.2	760.83	-1.7588	1649600	3462300	1.3479	0.088849	0.91115	0.1777	0.25482	FALSE
Prdm12_7	Prdm12	1.8997	3742.8	1.8997	3742.8	10.334	6997100	183.13	276.43	1	0	0	0	TRUE
Prdm12_8	Prdm12	1971.9	1.6154	1971.9	1.6154	-9.5591	1940900	2401600	3.5321	0.00020615	0.99979	0.0004123	0.0012608	FALSE
Prdm12_9	Prdm12	5858	4117.5	5858	4117.5	-0.50851	1514500	10632000	0.61179	0.27034	0.72966	0.54067	0.59494	FALSE
Prdm13_1	Prdm13	657.92	2654	657.92	2654	2.0106	1992200	536070	2.7263	0.99607	0.0039265	0.007853	0.013085	TRUE
Prdm13_10	Prdm13	3682.8	1.6154	3682.8	1.6154	-10.46	6775700	5638900	3.7546	8.6814e-05	0.99991	0.00017363	0.0007433	FALSE
Prdm13_2	Prdm13	995.43	6602	995.43	6602	2.7283	15717000	943860	5.7709	1	4.6542e-09	9.3084e-09	5.3787e-08	TRUE
Prdm13_3	Prdm13	4255.3	9550	4255.3	9550	1.1661	14017000	6869500	2.0201	0.97712	0.022879	0.045759	0.071758	TRUE
Prdm13_4	Prdm13	1063.2	3.2307	1063.2	3.2307	-7.9746	561750	1032700	3.1339	0.00086235	0.99914	0.0017247	0.003171	FALSE
Prdm13_5	Prdm13	3128.1	12093	3128.1	12093	1.9504	40181000	4511500	4.2205	0.99999	1.3112e-05	2.6224e-05	0.00013034	TRUE
Prdm13_6	Prdm13	0.63322	5770.1	0.63322	5770.1	11.787	16643000	41.017	900.85	1	0	0	0	TRUE
Prdm13_7	Prdm13	0	6.4614	0.63322	6.4614	2.1917	20.875	41.017	0.91003	0.66368	0.33632	0.67264	0.71274	TRUE
Prdm13_8	Prdm13	1328.5	19638	1328.5	19638	3.8848	167620000	1400100	15.474	1	3.0098e-54	6.0197e-54	5.3493e-53	TRUE
Prdm13_9	Prdm13	10.765	0	10.765	0	-3.5564	57.941	1950.4	1.9799	0.023856	0.97614	0.047712	0.074622	FALSE
Prdm16_1	Prdm16	1635	3269.5	1635	3269.5	0.99934	1335800	1859200	1.1987	0.86966	0.13034	0.26068	0.35848	TRUE
Prdm16_10	Prdm16	0	6437.2	0.63322	6437.2	11.945	20719000	41.017	1005	1	0	0	0	TRUE
Prdm16_2	Prdm16	2322	4028.7	2322	4028.7	0.79466	1456400	3002600	0.98492	0.82159	0.17841	0.35682	0.42862	TRUE
Prdm16_3	Prdm16	1111.9	0	1111.9	0	-10.12	618210	1098000	3.3462	0.00040963	0.99959	0.00081926	0.0018624	FALSE
Prdm16_4	Prdm16	0	4637.7	0.63322	4637.7	11.472	10754000	41.017	724.04	1	0	0	0	TRUE
Prdm16_5	Prdm16	4541.5	0	4541.5	0	-12.149	10313000	7508500	3.8356	6.2636e-05	0.99994	0.00012527	0.000574	FALSE
Prdm16_6	Prdm16	2748.8	5102.9	2748.8	5102.9	0.89226	2770900	3781100	1.2106	0.87732	0.12268	0.24535	0.33899	TRUE
Prdm16_7	Prdm16	1162.6	0	1162.6	0	-10.184	675820	1166900	3.3602	0.00038944	0.99961	0.00077888	0.001841	FALSE
Prdm16_8	Prdm16	0	0	0.63322	0	-0.70772	0	41.017	0.89277	0.18599	0.81401	0.37198	0.42862	FALSE
Prdm16_9	Prdm16	2498.7	12555	2498.7	12555	2.3285	50560000	3319000	5.5197	1	1.8559e-08	3.7118e-08	2.1136e-07	TRUE
Prdm4_1	Prdm4	6040.3	4335.6	6040.3	4335.6	-0.47829	1453000	11087000	0.58514	0.27923	0.72077	0.55846	0.6088	FALSE
Prdm4_10	Prdm4	0	0	0.63322	0	-0.70772	0	41.017	0.89277	0.18599	0.81401	0.37198	0.42862	FALSE
Prdm4_2	Prdm4	1652.7	4479.4	1652.7	4479.4	1.4379	3995000	1886800	2.0578	0.97764	0.022363	0.044727	0.070328	TRUE
Prdm4_3	Prdm4	2475.3	4.8461	2475.3	4.8461	-8.7265	3051500	3276600	3.3142	0.00045948	0.99954	0.00091895	0.0019962	FALSE
Prdm4_4	Prdm4	0.63322	2578.1	0.63322	2578.1	10.625	3321700	41.017	402.45	1	0	0	0	TRUE
Prdm4_5	Prdm4	1204.4	2240.5	1204.4	2240.5	0.89496	536760	1224500	0.93631	0.79745	0.20255	0.40511	0.4636	TRUE
Prdm4_6	Prdm4	1730	4057.8	1730	4057.8	1.2295	2709400	2008400	1.6426	0.94349	0.056514	0.11303	0.16782	TRUE
Prdm4_7	Prdm4	1165.1	4275.9	1165.1	4275.9	1.8748	4838300	1170300	2.8755	0.99765	0.0023476	0.0046953	0.0079589	TRUE
Prdm4_8	Prdm4	4084.3	3.2307	4084.3	3.2307	-9.9153	8327600	6495200	3.6183	0.00014825	0.99985	0.0002965	0.0010992	FALSE
Prdm4_9	Prdm4	2643.7	8596.9	2643.7	8596.9	1.7009	17720000	3585000	3.1442	0.99909	0.0009064	0.0018128	0.0032917	TRUE
Prdm5_1	Prdm5	2017.5	4295.2	2017.5	4295.2	1.0898	2594200	2477800	1.447	0.91784	0.082157	0.16431	0.23824	TRUE
Prdm5_10	Prdm5	2816.6	287.53	2816.6	287.53	-3.2876	3198000	3909000	1.9561	0.025229	0.97477	0.050458	0.078298	FALSE
Prdm5_2	Prdm5	1044.2	4913.9	1044.2	4913.9	2.2334	7487400	1007600	3.8551	0.99993	6.7965e-05	0.00013593	0.00061091	TRUE
Prdm5_3	Prdm5	4863.2	3.2307	4863.2	3.2307	-10.167	11809000	8244500	3.69	0.00011212	0.99989	0.00022425	0.00091333	FALSE
Prdm5_4	Prdm5	4.4326	8396.6	4.4326	8396.6	10.594	35215000	581.34	348.06	1	0	0	0	TRUE
Prdm5_5	Prdm5	574.97	0	574.97	0	-9.1698	165290	445920	3.1459	0.00082797	0.99917	0.0016559	0.0031012	FALSE
Prdm5_6	Prdm5	4316.7	5510	4316.7	5510	0.35205	711980	7005300	0.45085	0.65627	0.34373	0.68747	0.72649	TRUE
Prdm5_7	Prdm5	1172.1	1.6154	1172.1	1.6154	-8.8091	685020	1179900	3.3628	0.00038585	0.99961	0.00077169	0.001841	FALSE
Prdm5_8	Prdm5	2070	3162.9	2070	3162.9	0.61136	597170	2566400	0.68219	0.7255	0.2745	0.54901	0.60012	TRUE
Prdm5_9	Prdm5	3130.7	4526.2	3130.7	4526.2	0.5317	973810	4516500	0.65668	0.72495	0.27505	0.55009	0.60024	TRUE
Prdm6_1	Prdm6	3317.5	4695.8	3317.5	4695.8	0.50118	949970	4888700	0.62341	0.71443	0.28557	0.57114	0.6209	TRUE
Prdm6_10	Prdm6	0	0	0.63322	0	-0.70772	0	41.017	0.89277	0.18599	0.81401	0.37198	0.42862	FALSE
Prdm6_2	Prdm6	0	3397.1	0.63322	3397.1	11.023	5770100	41.017	530.33	1	0	0	0	TRUE
Prdm6_3	Prdm6	880.82	3.2307	880.82	3.2307	-7.7034	385080	798600	3.0726	0.001061	0.99894	0.0021219	0.0037541	FALSE
Prdm6_4	Prdm6	530.01	6946	530.01	6946	3.7096	20583000	398980	10.158	1	1.9181e-24	3.8362e-24	3.1467e-23	TRUE
Prdm6_5	Prdm6	1206.9	0	1206.9	0	-10.238	728340	1228100	3.372	0.00037313	0.99963	0.00074626	0.001841	FALSE
Prdm6_6	Prdm6	1.2664	8498.4	1.2664	8498.4	11.873	36101000	105.4	827.66	1	0	0	0	TRUE
Prdm6_7	Prdm6	3685.4	1552.4	3685.4	1552.4	-1.2468	2274900	5644200	1.116	0.13221	0.86779	0.26441	0.36191	FALSE
Prdm6_8	Prdm6	2906.5	1623.4	2906.5	1623.4	-0.83984	823130	4080500	0.8317	0.20279	0.79721	0.40558	0.46369	FALSE
Prdm6_9	Prdm6	3054.7	72.691	3054.7	72.691	-5.3739	4446100	4367400	2.5576	0.0052693	0.99473	0.010539	0.017386	FALSE
Prdm9_1	Prdm9	2331.5	2111.3	2331.5	2111.3	-0.1431	24257	3019400	0.26569	0.39524	0.60476	0.79048	0.81911	FALSE
Prdm9_10	Prdm9	0.63322	4295.2	0.63322	4295.2	11.361	9221800	41.017	670.57	1	0	0	0	TRUE
Prdm9_2	Prdm9	1804.1	1.6154	1804.1	1.6154	-9.4308	1624400	2126800	3.5023	0.00023066	0.99977	0.00046131	0.0013494	FALSE
Prdm9_3	Prdm9	789	1.6154	789	1.6154	-8.2387	309990	687090	3.2406	0.00059644	0.9994	0.0011929	0.0023282	FALSE
Prdm9_4	Prdm9	768.1	0	768.1	0	-9.587	294990	662350	3.2325	0.00061366	0.99939	0.0012273	0.0023796	FALSE
Prdm9_5	Prdm9	1189.8	1.6154	1189.8	1.6154	-8.8307	705930	1204400	3.3675	0.00037928	0.99962	0.00075857	0.001841	FALSE
Prdm9_6	Prdm9	2578.5	3513.4	2578.5	3513.4	0.44619	437030	3464700	0.50228	0.66441	0.33559	0.67117	0.71247	TRUE
Prdm9_7	Prdm9	1129.7	8.0768	1129.7	8.0768	-6.9608	628990	1121900	2.8753	0.0020184	0.99798	0.0040367	0.0068924	FALSE
Prdm9_8	Prdm9	2366.4	17540	2366.4	17540	2.8893	115110000	3081200	8.6441	1	2.9765e-18	5.9531e-18	4.594e-17	TRUE
Prdm9_9	Prdm9	933.37	0	933.37	0	-9.8679	435590	864400	3.2919	0.00049761	0.9995	0.00099521	0.0020977	FALSE
Prkcb_1	Prkcb	3943.7	2376.2	3943.7	2376.2	-0.73067	1228600	6191600	0.77114	0.22031	0.77969	0.44063	0.49938	FALSE
Prkcb_10	Prkcb	3688.5	1463.5	3688.5	1463.5	-1.333	2475400	5650800	1.167	0.12161	0.87839	0.24321	0.33642	FALSE
Prkcb_2	Prkcb	1172.7	4823.5	1172.7	4823.5	2.0393	6663900	1180800	3.3597	0.99955	0.00045383	0.00090765	0.0019823	TRUE
Prkcb_3	Prkcb	4457.3	6.4614	4457.3	6.4614	-9.2228	9904800	7318900	3.4717	0.00025856	0.99974	0.00051713	0.0014547	FALSE
Prkcb_4	Prkcb	1192.4	4650.6	1192.4	4650.6	1.9627	5979800	1207900	3.1467	0.99904	0.00095903	0.0019181	0.0034455	TRUE
Prkcb_5	Prkcb	867.52	1.6154	867.52	1.6154	-8.3754	374890	782170	3.2694	0.00053879	0.99946	0.0010776	0.0021661	FALSE
Prkcb_6	Prkcb	0	0	0.63322	0	-0.70772	0	41.017	0.89277	0.18599	0.81401	0.37198	0.42862	FALSE
Prkcb_7	Prkcb	3692.3	7262.7	3692.3	7262.7	0.97577	6373600	5658700	1.5009	0.92903	0.070973	0.14195	0.20787	TRUE
Prkcb_8	Prkcb	767.47	575.07	767.47	575.07	-0.41575	18509	661600	0.5751	0.28261	0.71739	0.56522	0.61561	FALSE
Prkcb_9	Prkcb	0	1428	0.63322	1428	9.773	1019600	41.017	222.87	1	0	0	0	TRUE
Prmt1_1	Prmt1	2584.8	3.2307	2584.8	3.2307	-9.2555	3332300	3476300	3.4421	0.00028865	0.99971	0.0005773	0.0015712	FALSE
Prmt1_10	Prmt1	3.1661	6905.7	3.1661	6905.7	10.695	23822000	367.43	360.1	1	0	0	0	TRUE
Prmt1_2	Prmt1	1660.9	8222.2	1660.9	8222.2	2.3068	21525000	1899700	4.7604	1	1.0905e-06	2.181e-06	1.1576e-05	TRUE
Prmt1_3	Prmt1	4815	7634.2	4815	7634.2	0.66482	3973800	8133200	0.98852	0.83083	0.16917	0.33835	0.42862	TRUE
Prmt1_4	Prmt1	0.63322	1969.1	0.63322	1969.1	10.236	1937500	41.017	307.36	1	0	0	0	TRUE
Prmt1_5	Prmt1	1238	4783.1	1238	4783.1	1.9491	6284000	1271400	3.1441	0.99904	0.00096438	0.0019288	0.0034594	TRUE
Prmt1_6	Prmt1	5481.8	6472.7	5481.8	6472.7	0.23968	490960	9710100	0.318	0.60942	0.39058	0.78116	0.81089	TRUE
Prmt1_7	Prmt1	4421.8	3.2307	4421.8	3.2307	-10.03	9761900	7239400	3.6506	0.00013081	0.99987	0.00026163	0.0010264	FALSE
Prmt1_8	Prmt1	1982	4768.5	1982	4768.5	1.2662	3882400	2418500	1.7918	0.9593	0.040701	0.081403	0.12226	TRUE
Prmt1_9	Prmt1	0	0	0.63322	0	-0.70772	0	41.017	0.89277	0.18599	0.81401	0.37198	0.42862	FALSE
Prmt10_1	Prmt10	3340.9	11484	3340.9	11484	1.781	33152000	4935900	3.6651	0.99987	0.00013241	0.00026482	0.0010286	TRUE
Prmt10_10	Prmt10	4147	2011.1	4147	2011.1	-1.0437	2281000	6631800	1.0016	0.15827	0.84173	0.31655	0.42862	FALSE
Prmt10_2	Prmt10	3675.9	3.2307	3675.9	3.2307	-9.7634	6744100	5624300	3.5763	0.00017422	0.99983	0.00034843	0.0011677	FALSE
Prmt10_3	Prmt10	0	0	0.63322	0	-0.70772	0	41.017	0.89277	0.18599	0.81401	0.37198	0.42862	FALSE
Prmt10_4	Prmt10	1628	3345.4	1628	3345.4	1.0386	1474700	1848400	1.2632	0.88325	0.11675	0.23351	0.32415	TRUE
Prmt10_5	Prmt10	0.63322	3999.6	0.63322	3999.6	11.258	7996000	41.017	624.41	1	0	0	0	TRUE
Prmt10_6	Prmt10	2248.6	1.6154	2248.6	1.6154	-9.7484	2524400	2873600	3.5769	0.00017388	0.99983	0.00034776	0.0011677	FALSE
Prmt10_7	Prmt10	0	0	0.63322	0	-0.70772	0	41.017	0.89277	0.18599	0.81401	0.37198	0.42862	FALSE
Prmt10_8	Prmt10	1105	4700.7	1105	4700.7	2.0879	6464600	1088600	3.4463	0.99967	0.00033222	0.00066444	0.0017622	TRUE
Prmt10_9	Prmt10	1769.2	1.6154	1769.2	1.6154	-9.4027	1562200	2070900	3.4958	0.00023633	0.99976	0.00047267	0.001369	FALSE
Prmt2_1	Prmt2	1181	7954	1181	7954	2.7507	22937000	1192100	6.2034	1	3.2124e-10	6.4248e-10	4.0086e-09	TRUE
Prmt2_10	Prmt2	2995.2	3.2307	2995.2	3.2307	-9.468	4475800	4251500	3.4972	0.00023509	0.99976	0.00047018	0.0013652	FALSE
Prmt2_2	Prmt2	5077.8	8191.5	5077.8	8191.5	0.68981	4847400	8745700	1.0529	0.84723	0.15277	0.30554	0.41529	TRUE
Prmt2_3	Prmt2	5294.4	4.8461	5294.4	4.8461	-9.8231	13990000	9259300	3.6223	0.00014602	0.99985	0.00029203	0.0010944	FALSE
Prmt2_4	Prmt2	2167.5	3689.5	2167.5	3689.5	0.76709	1158200	2733000	0.92062	0.80265	0.19735	0.39471	0.45258	TRUE
Prmt2_5	Prmt2	4022.2	2035.4	4022.2	2035.4	-0.98237	1973900	6360700	0.9565	0.16941	0.83059	0.33882	0.42862	FALSE
Prmt2_6	Prmt2	3926	5405	3926	5405	0.46113	1093700	6153600	0.59621	0.70791	0.29209	0.58419	0.6339	TRUE
Prmt2_7	Prmt2	1253.2	1.6154	1253.2	1.6154	-8.9055	783170	1292800	3.3839	0.00035732	0.99964	0.00071465	0.001841	FALSE
Prmt2_8	Prmt2	935.91	3.2307	935.91	3.2307	-7.7909	434940	867610	3.0923	0.00099313	0.99901	0.0019863	0.0035409	FALSE
Prmt2_9	Prmt2	3765.2	3.2307	3765.2	3.2307	-9.798	7076000	5811800	3.5858	0.000168	0.99983	0.00033601	0.0011677	FALSE
Prmt5_1	Prmt5	2156.8	1.6154	2156.8	1.6154	-9.6883	2322300	2714500	3.5625	0.00018364	0.99982	0.00036729	0.0011901	FALSE
Prmt5_10	Prmt5	1443.1	2755.8	1443.1	2755.8	0.93281	861570	1567700	1.0484	0.83183	0.16817	0.33635	0.42862	TRUE
Prmt5_2	Prmt5	2745.7	4.8461	2745.7	4.8461	-8.876	3756000	3775200	3.3537	0.00039868	0.9996	0.00079736	0.0018411	FALSE
Prmt5_3	Prmt5	5594.5	4125.6	5594.5	4125.6	-0.43931	1078900	9983900	0.54187	0.29395	0.70605	0.58791	0.63735	FALSE
Prmt5_4	Prmt5	2.5329	10240	2.5329	10240	11.501	52400000	271.05	621.81	1	0	0	0	TRUE
Prmt5_5	Prmt5	2691.2	0	2691.2	0	-11.395	3621300	3673200	3.6397	0.00013647	0.99986	0.00027294	0.0010548	FALSE
Prmt5_6	Prmt5	0	0	0.63322	0	-0.70772	0	41.017	0.89277	0.18599	0.81401	0.37198	0.42862	FALSE
Prmt5_7	Prmt5	0.63322	10300	0.63322	10300	12.623	53034000	41.017	1608.1	1	0	0	0	TRUE
Prmt5_8	Prmt5	1800.9	13065	1800.9	13065	2.8582	63440000	2121700	7.7331	1	5.8827e-15	1.1765e-14	8.4668e-14	TRUE
Prmt5_9	Prmt5	2247.3	4640.9	2247.3	4640.9	1.0459	2864700	2871400	1.4126	0.91308	0.086921	0.17384	0.2499	TRUE
Prmt6_1	Prmt6	2350.5	5453.5	2350.5	5453.5	1.2138	4814100	3053100	1.7758	0.95841	0.041593	0.083186	0.12478	TRUE
Prmt6_10	Prmt6	2042.1	3918.9	2042.1	3918.9	0.94001	1761000	2519300	1.1824	0.86843	0.13157	0.26314	0.36072	TRUE
Prmt6_2	Prmt6	0.63322	4300.1	0.63322	4300.1	11.363	9242600	41.017	671.32	1	0	0	0	TRUE
Prmt6_3	Prmt6	20.263	0	20.263	0	-4.4103	205.3	4624.2	2.177	0.01474	0.98526	0.02948	0.047304	FALSE
Prmt6_4	Prmt6	3114.8	3581.3	3114.8	3581.3	0.20125	108770	4485300	0.22023	0.55576	0.44424	0.88849	0.90863	TRUE
Prmt6_5	Prmt6	2298.6	150.23	2298.6	150.23	-3.9266	2307800	2961300	2.129	0.016628	0.98337	0.033255	0.052929	FALSE
Prmt6_6	Prmt6	1224	1.6154	1224	1.6154	-8.8716	747140	1251900	3.3764	0.00036715	0.99963	0.0007343	0.001841	FALSE
Prmt6_7	Prmt6	884.61	9349.7	884.61	9349.7	3.4003	35829000	803310	9.4447	1	2.1252e-21	4.2505e-21	3.3688e-20	TRUE
Prmt6_8	Prmt6	13.931	0	13.931	0	-3.9002	97.036	2772.9	2.0614	0.019631	0.98037	0.039262	0.062151	FALSE
Prmt6_9	Prmt6	6238.5	3366.4	6238.5	3366.4	-0.8898	4124500	11587000	0.9474	0.17172	0.82828	0.34344	0.42862	FALSE
Prmt7_1	Prmt7	0.63322	3742.8	0.63322	3742.8	11.163	7001900	41.017	584.31	1	0	0	0	TRUE
Prmt7_10	Prmt7	564.84	6230.4	564.84	6230.4	3.4611	16050000	435220	8.588	1	5.505e-18	1.101e-17	8.441e-17	TRUE
Prmt7_2	Prmt7	1253.8	164.77	1253.8	164.77	-2.9202	592980	1293700	1.7586	0.039321	0.96068	0.078643	0.11842	FALSE
Prmt7_3	Prmt7	2084.6	14961	2084.6	14961	2.8428	82907000	2591100	7.9996	1	6.9167e-16	1.3833e-15	1.0142e-14	TRUE
Prmt7_4	Prmt7	5417.2	5737.8	5417.2	5737.8	0.082914	51366	9554100	0.10369	0.52226	0.47774	0.95547	0.96452	TRUE
Prmt7_5	Prmt7	2315.1	4363.1	2315.1	4363.1	0.914	2097200	2990300	1.1843	0.87013	0.12987	0.25974	0.3576	TRUE
Prmt7_6	Prmt7	2787.5	0	2787.5	0	-11.445	3885000	3853900	3.6522	0.00012998	0.99987	0.00025996	0.0010233	FALSE
Prmt7_7	Prmt7	2831.1	14.538	2831.1	14.538	-7.5099	3966600	3936700	3.0485	0.00115	0.99885	0.0023	0.0040509	FALSE
Prmt7_8	Prmt7	2074.4	4233.9	2074.4	4233.9	1.0289	2331500	2573900	1.346	0.90116	0.098841	0.19768	0.28073	TRUE
Prmt7_9	Prmt7	953.64	15603	953.64	15603	4.0308	107300000	890140	15.527	1	1.3537e-54	2.7074e-54	2.4242e-53	TRUE
Prmt8_1	Prmt8	2487.9	7579.3	2487.9	7579.3	1.6067	12961000	3299500	2.8029	0.99723	0.0027687	0.0055375	0.009346	TRUE
Prmt8_10	Prmt8	3285.8	1109.8	3285.8	1109.8	-1.5651	2367600	4825100	1.2796	0.10034	0.89966	0.20068	0.28404	FALSE
Prmt8_2	Prmt8	2302.4	1.6154	2302.4	1.6154	-9.7825	2646800	2968000	3.585	0.00016853	0.99983	0.00033705	0.0011677	FALSE
Prmt8_3	Prmt8	876.38	8863.5	876.38	8863.5	3.3368	31897000	793110	8.9685	1	1.7941e-19	3.5881e-19	2.8248e-18	TRUE
Prmt8_4	Prmt8	11.398	49986	11.398	49986	11.977	1248700000	2108.6	1088.3	1	0	0	0	TRUE
Prmt8_5	Prmt8	11.398	0	11.398	0	-3.632	64.958	2108.6	1.9981	0.02285	0.97715	0.045701	0.071758	FALSE
Prmt8_6	Prmt8	0	495.92	0.63322	495.92	8.2491	122970	41.017	77.334	1	0	0	0	TRUE
Prmt8_7	Prmt8	0	0	0.63322	0	-0.70772	0	41.017	0.89277	0.18599	0.81401	0.37198	0.42862	FALSE
Prmt8_8	Prmt8	4031.7	5582.7	4031.7	5582.7	0.46946	1202700	6381200	0.61396	0.71462	0.28538	0.57077	0.6209	TRUE
Prmt8_9	Prmt8	0	273	0.63322	273	7.3903	37263	41.017	42.527	1	0	0	0	TRUE
Prpf31_1	Prpf31	3713.9	1.6154	3713.9	1.6154	-10.472	6890400	5703900	3.7578	8.5721e-05	0.99991	0.00017144	0.00073934	FALSE
Prpf31_2	Prpf31	80.42	4300.1	80.42	4300.1	5.7232	8902800	30367	24.215	1	1.148e-129	2.2961e-129	2.172e-128	TRUE
Prpf31_3	Prpf31	6524.1	4.8461	6524.1	4.8461	-10.124	21250000	12317000	3.716	0.00010119	0.9999	0.00020238	0.00085057	FALSE
Prpf31_4	Prpf31	1222.8	3.2307	1222.8	3.2307	-8.1762	743620	1250100	3.1802	0.00073575	0.99926	0.0014715	0.0028112	FALSE
Prpf31_5	Prpf31	4670	8.0768	4670	8.0768	-9.0073	10867000	7800400	3.4317	0.00029994	0.9997	0.00059988	0.0016251	FALSE
Prpf31_6	Prpf31	1109.4	0	1109.4	0	-10.117	615400	1094500	3.3455	0.00041069	0.99959	0.00082137	0.0018636	FALSE
Prpf31_7	Prpf31	1047.4	4.8461	1047.4	4.8461	-7.4864	543410	1011800	3.0076	0.0013165	0.99868	0.002633	0.0046029	FALSE
Prpf31_8	Prpf31	3149	1.6154	3149	1.6154	-10.234	4953100	4552700	3.6964	0.00010935	0.99989	0.0002187	0.00089698	FALSE
Rara_1	Rara	547.11	0	547.11	0	-9.0983	149660	416670	3.1312	0.00087048	0.99913	0.001741	0.0031958	FALSE
Rara_10	Rara	2032	0	2032	0	-10.989	2064500	2502300	3.5422	0.00019837	0.9998	0.00039674	0.0012397	FALSE
Rara_2	Rara	1163.2	4046.5	1163.2	4046.5	1.7976	4156500	1167700	2.6682	0.99556	0.0044388	0.0088775	0.014708	TRUE
Rara_3	Rara	853.59	1.6154	853.59	1.6154	-8.3521	362930	765060	3.2645	0.00054828	0.99945	0.0010966	0.0021801	FALSE
Rara_4	Rara	1857.9	11007	1857.9	11007	2.5661	41854000	2214000	6.1489	1	4.3635e-10	8.727e-10	5.3316e-09	TRUE
Rara_5	Rara	0	0	0.63322	0	-0.70772	0	41.017	0.89277	0.18599	0.81401	0.37198	0.42862	FALSE
Rara_6	Rara	4407.9	1.6154	4407.9	1.6154	-10.719	9707600	7208300	3.8238	6.5705e-05	0.99993	0.00013141	0.00059745	FALSE
Rara_7	Rara	0	0	0.63322	0	-0.70772	0	41.017	0.89277	0.18599	0.81401	0.37198	0.42862	FALSE
Rara_8	Rara	828.89	0	828.89	0	-9.6968	343530	734980	3.2556	0.00056585	0.99943	0.0011317	0.0022282	FALSE
Rara_9	Rara	0	387.69	0.63322	387.69	7.8947	75150	41.017	60.435	1	0	0	0	TRUE
Rbbp5_1	Rbbp5	2211.9	3379.3	2211.9	3379.3	0.61126	681500	2809600	0.6965	0.73188	0.26812	0.53625	0.59118	TRUE
Rbbp5_10	Rbbp5	820.03	0	820.03	0	-9.6813	336220	724270	3.2523	0.0005724	0.99943	0.0011448	0.0022456	FALSE
Rbbp5_2	Rbbp5	0.63322	2780	0.63322	2780	10.734	3862500	41.017	433.98	1	0	0	0	TRUE
Rbbp5_3	Rbbp5	0	0	0.63322	0	-0.70772	0	41.017	0.89277	0.18599	0.81401	0.37198	0.42862	FALSE
Rbbp5_4	Rbbp5	869.42	0	869.42	0	-9.7656	377940	784510	3.2701	0.00053752	0.99946	0.001075	0.0021661	FALSE
Rbbp5_5	Rbbp5	871.32	0	871.32	0	-9.7687	379600	786860	3.2708	0.00053626	0.99946	0.0010725	0.0021661	FALSE
Rbbp5_6	Rbbp5	0.63322	6411.4	0.63322	6411.4	11.939	20549000	41.017	1001	1	0	0	0	TRUE
Rbbp5_7	Rbbp5	0	0	0.63322	0	-0.70772	0	41.017	0.89277	0.18599	0.81401	0.37198	0.42862	FALSE
Rbbp5_8	Rbbp5	1127.8	111.46	1127.8	111.46	-3.3273	516450	1119400	1.8903	0.029358	0.97064	0.058717	0.09015	FALSE
Rbbp5_9	Rbbp5	2194.8	0	2194.8	0	-11.101	2408500	2780000	3.5685	0.0001795	0.99982	0.000359	0.0011796	FALSE
Rcor1_1	Rcor1	1159.4	1.6154	1159.4	1.6154	-8.7934	670270	1162500	3.3593	0.00039065	0.99961	0.00078131	0.001841	FALSE
Rcor1_10	Rcor1	349.54	7538.9	349.54	7538.9	4.4269	25843000	225940	15.125	1	7.2054e-52	1.4411e-51	1.271e-50	TRUE
Rcor1_2	Rcor1	5637.6	13677	5637.6	13677	1.2785	32318000	10089000	2.5311	0.99409	0.0059093	0.011819	0.019362	TRUE
Rcor1_3	Rcor1	2847	6.4614	2847	6.4614	-8.5763	4034300	3966800	3.2874	0.00050567	0.99949	0.0010113	0.0021146	FALSE
Rcor1_4	Rcor1	2434.7	6547	2434.7	6547	1.4267	8455500	3203500	2.2976	0.98818	0.011819	0.023638	0.038351	TRUE
Rcor1_5	Rcor1	497.08	0	497.08	0	-8.9602	123540	365510	3.103	0.00095787	0.99904	0.0019157	0.0034455	FALSE
Rcor1_6	Rcor1	2384.7	1.6154	2384.7	1.6154	-9.8332	2839600	3113900	3.5972	0.00016083	0.99984	0.00032165	0.0011574	FALSE
Rcor1_7	Rcor1	1175.9	4080.4	1175.9	4080.4	1.7941	4218100	1185100	2.668	0.99556	0.0044363	0.0088726	0.014708	TRUE
Rcor1_8	Rcor1	0	0	0.63322	0	-0.70772	0	41.017	0.89277	0.18599	0.81401	0.37198	0.42862	FALSE
Rcor1_9	Rcor1	0	2759	0.63322	2759	10.723	3806100	41.017	430.7	1	0	0	0	TRUE
Setd1b_1	Setd1b	4761.9	3133.8	4761.9	3133.8	-0.60345	1325300	8010700	0.68147	0.24779	0.75221	0.49558	0.55363	FALSE
Setd1b_10	Setd1b	4120.4	1.6154	4120.4	1.6154	-10.622	8482200	6573700	3.7975	7.3079e-05	0.99993	0.00014616	0.00064941	FALSE
Setd1b_2	Setd1b	1208.8	2209.8	1208.8	2209.8	0.86978	500990	1230700	0.9023	0.7872	0.2128	0.4256	0.48469	TRUE
Setd1b_3	Setd1b	1136.6	4346.9	1136.6	4346.9	1.9343	5153000	1131400	3.0181	0.99852	0.0014833	0.0029667	0.0051326	TRUE
Setd1b_4	Setd1b	0	0	0.63322	0	-0.70772	0	41.017	0.89277	0.18599	0.81401	0.37198	0.42862	FALSE
Setd1b_5	Setd1b	2363.2	3.2307	2363.2	3.2307	-9.1262	2784700	3075600	3.4092	0.00032578	0.99967	0.00065155	0.001733	FALSE
Setd1b_6	Setd1b	1814.2	9162.3	1814.2	9162.3	2.3358	26997000	2143100	5.0194	1	2.9042e-07	5.8084e-07	3.169e-06	TRUE
Setd1b_7	Setd1b	1.8997	7125.3	1.8997	7125.3	11.263	25372000	183.13	526.39	1	0	0	0	TRUE
Setd1b_8	Setd1b	1097.4	5825	1097.4	5825	2.4071	11175000	1078400	4.5526	1	3.0996e-06	6.1992e-06	3.2034e-05	TRUE
Setd1b_9	Setd1b	4452.8	9634	4452.8	9634	1.1132	13422000	7308900	1.9165	0.9709	0.029102	0.058203	0.089479	TRUE
Setd2_1	Setd2	2073.2	11341	2073.2	11341	2.4511	42950000	2571800	5.7794	1	4.156e-09	8.3119e-09	4.8267e-08	TRUE
Setd2_10	Setd2	1061.3	0	1061.3	0	-10.053	563160	1030200	3.3316	0.00043168	0.99957	0.00086336	0.0019	FALSE
Setd2_2	Setd2	0	0	0.63322	0	-0.70772	0	41.017	0.89277	0.18599	0.81401	0.37198	0.42862	FALSE
Setd2_3	Setd2	2135.2	1.6154	2135.2	1.6154	-9.6738	2276200	2677500	3.5591	0.00018606	0.99981	0.00037212	0.0011992	FALSE
Setd2_4	Setd2	1093.6	7227.1	1093.6	7227.1	2.7232	18810000	1073300	5.9205	1	1.8781e-09	3.7562e-09	2.203e-08	TRUE
Setd2_5	Setd2	3838.6	1.6154	3838.6	1.6154	-10.52	7361300	5967300	3.7703	8.1524e-05	0.99992	0.00016305	0.00071099	FALSE
Setd2_6	Setd2	894.11	0	894.11	0	-9.8059	399720	815110	3.2787	0.00052146	0.99948	0.0010429	0.0021425	FALSE
Setd2_7	Setd2	1832.6	289.15	1832.6	289.15	-2.6598	1191000	2172800	1.6901	0.045508	0.95449	0.091015	0.13583	FALSE
Setd2_8	Setd2	0	0	0.63322	0	-0.70772	0	41.017	0.89277	0.18599	0.81401	0.37198	0.42862	FALSE
Setd2_9	Setd2	1336.7	1974	1336.7	1974	0.56203	203030	1412000	0.53627	0.65978	0.34022	0.68044	0.71971	TRUE
Setd3_1	Setd3	0.63322	2130.7	0.63322	2130.7	10.35	2268500	41.017	332.59	1	0	0	0	TRUE
Setd3_10	Setd3	911.84	0	911.84	0	-9.8342	415730	837280	3.2847	0.00051045	0.99949	0.0010209	0.0021211	FALSE
Setd3_2	Setd3	2567.1	1.6154	2567.1	1.6154	-9.9395	3290800	3443700	3.623	0.0001456	0.99985	0.0002912	0.0010944	FALSE
Setd3_3	Setd3	3904.5	6818.4	3904.5	6818.4	0.80416	4245600	6107600	1.1791	0.87361	0.12639	0.25278	0.34884	TRUE
Setd3_4	Setd3	928.94	13758	928.94	13758	3.8871	82293000	858800	13.844	1	8.2562e-44	1.6512e-43	1.4242e-42	TRUE
Setd3_5	Setd3	0.63322	0	0.63322	0	-0.70772	0.20049	41.017	0.89277	0.18599	0.81401	0.37198	0.42862	FALSE
Setd3_6	Setd3	476.19	3.2307	476.19	3.2307	-6.8175	111840	344680	2.878	0.002001	0.998	0.004002	0.0068431	FALSE
Setd3_7	Setd3	1132.8	0	1132.8	0	-10.147	641660	1126200	3.352	0.00040109	0.9996	0.00080218	0.0018473	FALSE
Setd3_8	Setd3	2090.3	699.45	2090.3	699.45	-1.578	967200	2600800	1.2415	0.10721	0.89279	0.21443	0.30158	FALSE
Setd3_9	Setd3	1249.4	1.6154	1249.4	1.6154	-8.9011	778420	1287400	3.3829	0.00035858	0.99964	0.00071716	0.001841	FALSE
Setd5_1	Setd5	1370.3	0	1370.3	0	-10.421	938860	1460700	3.4124	0.00032195	0.99968	0.0006439	0.0017244	FALSE
Setd5_10	Setd5	0.63322	0	0.63322	0	-0.70772	0.20049	41.017	0.89277	0.18599	0.81401	0.37198	0.42862	FALSE
Setd5_2	Setd5	1213.9	1.6154	1213.9	1.6154	-8.8596	734810	1237800	3.3738	0.00037067	0.99963	0.00074135	0.001841	FALSE
Setd5_3	Setd5	1213.3	0	1213.3	0	-10.246	736000	1236900	3.3736	0.0003709	0.99963	0.00074179	0.001841	FALSE
Setd5_4	Setd5	3616.3	6707	3616.3	6707	0.89094	4776000	5500200	1.3178	0.90007	0.099932	0.19986	0.28348	TRUE
Setd5_5	Setd5	2262.5	0	2262.5	0	-11.144	2559500	2897900	3.579	0.00017247	0.99983	0.00034494	0.0011677	FALSE
Setd5_6	Setd5	2140.9	1.6154	2140.9	1.6154	-9.6777	2288300	2687300	3.56	0.00018542	0.99981	0.00037083	0.0011983	FALSE
Setd5_7	Setd5	1167.7	6122.2	1167.7	6122.2	2.3894	12274000	1173800	4.573	1	2.7967e-06	5.5933e-06	2.9031e-05	TRUE
Setd5_8	Setd5	789	7028.4	789	7028.4	3.1535	19465000	687090	7.5273	1	3.1229e-14	6.2458e-14	4.4402e-13	TRUE
Setd5_9	Setd5	2692.5	4211.2	2692.5	4211.2	0.64512	1153300	3675600	0.79219	0.76723	0.23277	0.46554	0.52609	TRUE
Setd6_1	Setd6	4093.8	2431.1	4093.8	2431.1	-0.75158	1382300	6515800	0.79022	0.2147	0.7853	0.4294	0.48854	FALSE
Setd6_10	Setd6	840.92	8089.7	840.92	8089.7	3.2645	26273000	749600	8.3724	1	3.3824e-17	6.7649e-17	5.0867e-16	TRUE
Setd6_2	Setd6	1041.7	5014.1	1041.7	5014.1	2.266	7890100	1004200	3.964	0.99996	4.3317e-05	8.6635e-05	0.00040977	TRUE
Setd6_3	Setd6	1013.8	5920.3	1013.8	5920.3	2.5447	12037000	967730	4.9876	1	3.6013e-07	7.2025e-07	3.8755e-06	TRUE
Setd6_4	Setd6	4466.1	2230.8	4466.1	2230.8	-1.0011	2498300	7338800	0.98169	0.16313	0.83687	0.32625	0.42862	FALSE
Setd6_5	Setd6	3927.9	0	3927.9	0	-11.94	7714200	6157700	3.7791	7.8702e-05	0.99992	0.0001574	0.00069151	FALSE
Setd6_6	Setd6	3585.3	3765.4	3585.3	3765.4	0.070683	16215	5435900	0.077239	0.49974	0.50026	0.99948	0.99948	TRUE
Setd6_7	Setd6	2406.3	5159.5	2406.3	5159.5	1.1001	3790100	3152400	1.5507	0.9337	0.066303	0.13261	0.19517	TRUE
Setd6_8	Setd6	2001	0	2001	0	-10.967	2002000	2450200	3.537	0.00020232	0.9998	0.00040465	0.0012458	FALSE
Setd6_9	Setd6	3580.3	1.6154	3580.3	1.6154	-10.419	6403300	5425400	3.7439	9.0576e-05	0.99991	0.00018115	0.0007727	FALSE
Setd7_1	Setd7	4949.9	6.4614	4949.9	6.4614	-9.374	12219000	8446100	3.5173	0.000218	0.99978	0.000436	0.0013047	FALSE
Setd7_10	Setd7	464.79	1.6154	464.79	1.6154	-7.4765	107260	333460	3.0833	0.0010235	0.99898	0.002047	0.0036381	FALSE
Setd7_2	Setd7	2387.9	4498.8	2387.9	4498.8	0.91351	2227900	3119600	1.1951	0.87276	0.12724	0.25448	0.35076	TRUE
Setd7_3	Setd7	1191.1	2093.5	1191.1	2093.5	0.81311	407170	1206100	0.8217	0.76116	0.23884	0.47767	0.53773	TRUE
Setd7_4	Setd7	1.2664	3592.6	1.2664	3592.6	10.631	6448700	105.4	349.81	1	0	0	0	TRUE
Setd7_5	Setd7	1172.1	1.6154	1172.1	1.6154	-8.8091	685020	1179900	3.3628	0.00038585	0.99961	0.00077169	0.001841	FALSE
Setd7_6	Setd7	1388.7	4.8461	1388.7	4.8461	-7.893	957470	1487500	3.1047	0.00095224	0.99905	0.0019045	0.0034368	FALSE
Setd7_7	Setd7	0	0	0.63322	0	-0.70772	0	41.017	0.89277	0.18599	0.81401	0.37198	0.42862	FALSE
Setd7_8	Setd7	1124	2793	1124	2793	1.3124	1392700	1114200	1.5811	0.93354	0.06646	0.13292	0.19538	TRUE
Setd7_9	Setd7	0	702.68	0.63322	702.68	8.7511	246880	41.017	109.62	1	0	0	0	TRUE
Setd8_1	Setd8	921.34	1.6154	921.34	1.6154	-8.4621	422950	849210	3.2879	0.00050471	0.9995	0.0010094	0.0021144	FALSE
Setd8_10	Setd8	0	0	0.63322	0	-0.70772	0	41.017	0.89277	0.18599	0.81401	0.37198	0.42862	FALSE
Setd8_2	Setd8	2099.1	2982	2099.1	2982	0.50626	389680	2615900	0.54583	0.67592	0.32408	0.64816	0.69433	TRUE
Setd8_3	Setd8	0	0	0.63322	0	-0.70772	0	41.017	0.89277	0.18599	0.81401	0.37198	0.42862	FALSE
Setd8_4	Setd8	1253.8	6556.7	1253.8	6556.7	2.3858	14061000	1293700	4.6624	1	1.8071e-06	3.6142e-06	1.8842e-05	TRUE
Setd8_5	Setd8	2183.4	5312.9	2183.4	5312.9	1.2826	4897100	2760300	1.8837	0.96709	0.032912	0.065824	0.10054	TRUE
Setd8_6	Setd8	1238	5345.2	1238	5345.2	2.1094	8434800	1271400	3.6426	0.99984	0.00015621	0.00031241	0.001131	TRUE
Setd8_7	Setd8	2273.9	7317.6	2273.9	7317.6	1.6858	12719000	2917900	2.9526	0.99827	0.0017341	0.0034682	0.0059564	TRUE
Setd8_8	Setd8	2393.6	2342.3	2393.6	2342.3	-0.031255	1316.8	3129700	0.15338	0.43905	0.56095	0.8781	0.89957	FALSE
Setd8_9	Setd8	4647.9	3180.6	4647.9	3180.6	-0.54711	1076400	7749800	0.63068	0.26412	0.73588	0.52825	0.58401	FALSE
Setdb1_1	Setdb1	0	0	0.63322	0	-0.70772	0	41.017	0.89277	0.18599	0.81401	0.37198	0.42862	FALSE
Setdb1_10	Setdb1	908.04	0	908.04	0	-9.8282	412270	832510	3.2834	0.00051277	0.99949	0.0010255	0.0021216	FALSE
Setdb1_2	Setdb1	467.32	2361.7	467.32	2361.7	2.3348	1794300	335950	3.2683	0.99932	0.00068483	0.0013697	0.0026252	TRUE
Setdb1_3	Setdb1	0	1638	0.63322	1638	9.9709	1341500	41.017	255.66	1	0	0	0	TRUE
Setdb1_4	Setdb1	2831.8	5001.2	2831.8	5001.2	0.82033	2353100	3937900	1.0932	0.85144	0.14856	0.29712	0.40431	TRUE
Setdb1_5	Setdb1	6263.2	8834.4	6263.2	8834.4	0.49616	3305500	11649000	0.75332	0.76661	0.23339	0.46678	0.52698	TRUE
Setdb1_6	Setdb1	520.51	0	520.51	0	-9.0266	135470	389250	3.1165	0.000915	0.99909	0.00183	0.0033178	FALSE
Setdb1_7	Setdb1	0	0	0.63322	0	-0.70772	0	41.017	0.89277	0.18599	0.81401	0.37198	0.42862	FALSE
Setdb1_8	Setdb1	1185.4	4014.2	1185.4	4014.2	1.7589	4001000	1198200	2.5842	0.99433	0.0056708	0.011342	0.018606	TRUE
Setdb1_9	Setdb1	2667.8	0	2667.8	0	-11.382	3558500	3629600	3.6366	0.00013812	0.99986	0.00027625	0.0010624	FALSE
Setdb2_1	Setdb2	1690.7	3784.8	1690.7	3784.8	1.1621	2192600	1946400	1.501	0.92485	0.075154	0.15031	0.21956	TRUE
Setdb2_10	Setdb2	573.07	4253.2	573.07	4253.2	2.8896	6771800	443910	5.5236	1	2.0629e-08	4.1257e-08	2.3267e-07	TRUE
Setdb2_2	Setdb2	43.693	0	43.693	0	-5.482	954.52	13201	2.4057	0.0080716	0.99193	0.016143	0.026337	FALSE
Setdb2_3	Setdb2	9.4984	0	9.4984	0	-3.3921	45.11	1644.2	1.9397	0.026208	0.97379	0.052416	0.081114	FALSE
Setdb2_4	Setdb2	2055.4	2973.9	2055.4	2973.9	0.53268	421760	2541800	0.57607	0.68682	0.31318	0.62636	0.67591	TRUE
Setdb2_5	Setdb2	1689.4	0	1689.4	0	-10.723	1427100	1944400	3.4805	0.00025023	0.99975	0.00050045	0.0014248	FALSE
Setdb2_6	Setdb2	2853.3	1.6154	2853.3	1.6154	-10.092	4066100	3978800	3.6606	0.00012581	0.99987	0.00025161	0.00099709	FALSE
Setdb2_7	Setdb2	1121.4	2952.9	1121.4	2952.9	1.396	1677100	1110800	1.7377	0.95197	0.048031	0.096063	0.14318	TRUE
Setdb2_8	Setdb2	937.81	2683.1	937.81	2683.1	1.5155	1523000	870010	1.8711	0.96361	0.036388	0.072775	0.11015	TRUE
Setdb2_9	Setdb2	3.1661	8819.9	3.1661	8819.9	11.048	38867000	367.43	459.96	1	0	0	0	TRUE
Setmar_1	Setmar	2377.8	4.8461	2377.8	4.8461	-8.6685	2815400	3101500	3.2991	0.00048497	0.99952	0.00096994	0.0020724	FALSE
Setmar_10	Setmar	0	4600.5	0.63322	4600.5	11.46	10582000	41.017	718.24	1	0	0	0	TRUE
Setmar_2	Setmar	2145.4	3269.5	2145.4	3269.5	0.60761	631820	2694900	0.68477	0.72716	0.27284	0.54567	0.59735	TRUE
Setmar_3	Setmar	2035.2	0	2035.2	0	-10.992	2071000	2507600	3.5428	0.00019797	0.9998	0.00039595	0.0012397	FALSE
Setmar_4	Setmar	492.02	681.68	492.02	681.68	0.46958	17987	360430	0.31592	0.52627	0.47373	0.94747	0.95891	TRUE
Setmar_5	Setmar	0.63322	4976.9	0.63322	4976.9	11.574	12382000	41.017	777.01	1	0	0	0	TRUE
Setmar_6	Setmar	0	0	0.63322	0	-0.70772	0	41.017	0.89277	0.18599	0.81401	0.37198	0.42862	FALSE
Setmar_7	Setmar	3076.2	4277.5	3076.2	4277.5	0.47547	721520	4409500	0.57206	0.69453	0.30547	0.61094	0.66049	TRUE
Setmar_8	Setmar	1.2664	4639.3	1.2664	4639.3	11	10756000	105.4	451.77	1	0	0	0	TRUE
Setmar_9	Setmar	2172.6	4233.9	2172.6	4233.9	0.96223	2124400	2741700	1.2449	0.88225	0.11775	0.23549	0.32613	TRUE
Sirt1_1	Sirt1	0	0	0.63322	0	-0.70772	0	41.017	0.89277	0.18599	0.81401	0.37198	0.42862	FALSE
Sirt1_10	Sirt1	2472.1	2526.4	2472.1	2526.4	0.03134	1474.9	3270800	0.030031	0.46616	0.53384	0.93232	0.94521	TRUE
Sirt1_2	Sirt1	1122.7	3519.9	1122.7	3519.9	1.6477	2873200	1112500	2.2727	0.98655	0.013453	0.026906	0.043412	TRUE
Sirt1_3	Sirt1	4563.7	2298.7	4563.7	2298.7	-0.98909	2565100	7558600	0.97604	0.16452	0.83548	0.32905	0.42862	FALSE
Sirt1_4	Sirt1	1477.3	6925	1477.3	6925	2.2281	14839000	1618700	4.2819	0.99999	1.0564e-05	2.1127e-05	0.00010728	TRUE
Sirt1_5	Sirt1	3176.9	4.8461	3176.9	4.8461	-9.0864	5030900	4607900	3.4105	0.00032427	0.99968	0.00064855	0.001729	FALSE
Sirt1_6	Sirt1	1231	5577.8	1231	5577.8	2.179	9447500	1261600	3.87	0.99994	6.3031e-05	0.00012606	0.00057537	TRUE
Sirt1_7	Sirt1	1907.9	7737.6	1907.9	7737.6	2.0193	16992000	2295800	3.8475	0.99993	6.6597e-05	0.00013319	0.00060233	TRUE
Sirt1_8	Sirt1	8677.7	11.308	8677.7	11.308	-9.4618	37553000	18188000	3.6393	0.00013668	0.99986	0.00027337	0.0010548	FALSE
Sirt1_9	Sirt1	6158.1	10269	6158.1	10269	0.73762	8449000	11383000	1.2184	0.88454	0.11546	0.23092	0.32093	TRUE
Sirt2_1	Sirt2	1.2664	8779.5	1.2664	8779.5	11.92	38528000	105.4	855.04	1	0	0	0	TRUE
Sirt2_10	Sirt2	0	0	0.63322	0	-0.70772	0	41.017	0.89277	0.18599	0.81401	0.37198	0.42862	FALSE
Sirt2_2	Sirt2	122.85	12884	122.85	12884	6.701	81425000	54160	54.834	1	0	0	0	TRUE
Sirt2_3	Sirt2	843.46	515.3	843.46	515.3	-0.70981	53843	752680	0.75789	0.22426	0.77574	0.44852	0.50734	FALSE
Sirt2_4	Sirt2	2084.6	0	2084.6	0	-11.026	2172700	2591100	3.5509	0.00019194	0.99981	0.00038389	0.0012261	FALSE
Sirt2_5	Sirt2	877.65	4111.1	877.65	4111.1	2.2265	5227600	794680	3.6272	0.99983	0.00017105	0.0003421	0.0011677	TRUE
Sirt2_6	Sirt2	2322.7	1.6154	2322.7	1.6154	-9.7952	2693600	3003700	3.5881	0.00016658	0.99983	0.00033316	0.0011677	FALSE
Sirt2_7	Sirt2	0	0	0.63322	0	-0.70772	0	41.017	0.89277	0.18599	0.81401	0.37198	0.42862	FALSE
Sirt2_8	Sirt2	0	0	0.63322	0	-0.70772	0	41.017	0.89277	0.18599	0.81401	0.37198	0.42862	FALSE
Sirt2_9	Sirt2	1654	1355.3	1654	1355.3	-0.28715	44610	1888800	0.41718	0.33827	0.66173	0.67655	0.71623	FALSE
Smyd1_1	Smyd1	1774.3	277.84	1774.3	277.84	-2.6705	1119700	2079000	1.6914	0.045381	0.95462	0.090762	0.13562	FALSE
Smyd1_10	Smyd1	4142.6	8.0768	4142.6	8.0768	-8.8345	8547000	6622100	3.3795	0.00036308	0.99964	0.00072616	0.001841	FALSE
Smyd1_2	Smyd1	3520.1	4.8461	3520.1	4.8461	-9.2343	6178500	5301200	3.4513	0.00027898	0.99972	0.00055797	0.0015296	FALSE
Smyd1_3	Smyd1	4381.3	4.8461	4381.3	4.8461	-9.55	9576600	7148900	3.5411	0.00019922	0.9998	0.00039844	0.0012397	FALSE
Smyd1_4	Smyd1	0	4385.7	0.63322	4385.7	11.391	9617200	41.017	684.69	1	0	0	0	TRUE
Smyd1_5	Smyd1	2947.7	3343.8	2947.7	3343.8	0.18186	78460	4159700	0.19423	0.5431	0.4569	0.91379	0.92813	TRUE
Smyd1_6	Smyd1	1029	3233.9	1029	3233.9	1.6511	2430900	987600	2.2188	0.98441	0.015595	0.031189	0.049843	TRUE
Smyd1_7	Smyd1	2425.3	4829.9	2425.3	4829.9	0.99357	2891200	3186400	1.3471	0.90254	0.097464	0.19493	0.27749	TRUE
Smyd1_8	Smyd1	2543.7	0	2543.7	0	-11.313	3235100	3400900	3.6198	0.00014743	0.99985	0.00029485	0.001098	FALSE
Smyd1_9	Smyd1	4700.4	4.8461	4700.4	4.8461	-9.6514	11024000	7869800	3.5709	0.0001779	0.99982	0.00035581	0.001174	FALSE
Smyd2_1	Smyd2	0	0	0.63322	0	-0.70772	0	41.017	0.89277	0.18599	0.81401	0.37198	0.42862	FALSE
Smyd2_10	Smyd2	2289.1	4248.4	2289.1	4248.4	0.89184	1919400	2944600	1.1418	0.86052	0.13948	0.27895	0.38137	TRUE
Smyd2_2	Smyd2	215.93	0	215.93	0	-7.7611	23313	117020	2.8627	0.0021002	0.9979	0.0042005	0.0071616	FALSE
Smyd2_3	Smyd2	1105	0	1105	0	-10.111	610490	1088600	3.3442	0.00041255	0.99959	0.00082509	0.0018636	FALSE
Smyd2_4	Smyd2	2256.2	1789.8	2256.2	1789.8	-0.3339	108750	2886900	0.43947	0.33016	0.66984	0.66032	0.70542	FALSE
Smyd2_5	Smyd2	0	0	0.63322	0	-0.70772	0	41.017	0.89277	0.18599	0.81401	0.37198	0.42862	FALSE
Smyd2_6	Smyd2	2349.3	3618.4	2349.3	3618.4	0.62293	805360	3050800	0.72661	0.74335	0.25665	0.51331	0.57072	TRUE
Smyd2_7	Smyd2	0	0	0.63322	0	-0.70772	0	41.017	0.89277	0.18599	0.81401	0.37198	0.42862	FALSE
Smyd2_8	Smyd2	995.43	4340.5	995.43	4340.5	2.1233	5594600	943860	3.4431	0.99966	0.00033942	0.00067883	0.0017934	TRUE
Smyd2_9	Smyd2	4241.3	6797.4	4241.3	6797.4	0.68034	3266800	6838800	0.97743	0.82674	0.17326	0.34652	0.42862	TRUE
Smyd3_1	Smyd3	2289.7	1.6154	2289.7	1.6154	-9.7746	2617800	2945700	3.5831	0.00016976	0.99983	0.00033953	0.0011677	FALSE
Smyd3_10	Smyd3	535.71	1.6154	535.71	1.6154	-7.681	142630	404850	3.125	0.00088906	0.99911	0.0017781	0.0032488	FALSE
Smyd3_2	Smyd3	2994.5	1.6154	2994.5	1.6154	-10.162	4478700	4250300	3.678	0.00011751	0.99988	0.00023503	0.00094738	FALSE
Smyd3_3	Smyd3	0	0	0.63322	0	-0.70772	0	41.017	0.89277	0.18599	0.81401	0.37198	0.42862	FALSE
Smyd3_4	Smyd3	1201.2	3164.5	1201.2	3164.5	1.3967	1927200	1220100	1.7773	0.95618	0.043821	0.087642	0.13113	TRUE
Smyd3_5	Smyd3	1139.2	4400.2	1139.2	4400.2	1.9487	5317300	1134900	3.0612	0.99871	0.0012854	0.0025708	0.0045008	TRUE
Smyd3_6	Smyd3	4547.8	3.2307	4547.8	3.2307	-10.07	10327000	7522800	3.6622	0.00012505	0.99987	0.0002501	0.00099709	FALSE
Smyd3_7	Smyd3	3497.3	2986.8	3497.3	2986.8	-0.22757	130310	5254300	0.32662	0.37198	0.62802	0.74395	0.77638	FALSE
Smyd3_8	Smyd3	1170.8	4096.6	1170.8	4096.6	1.806	4279900	1178200	2.6954	0.99591	0.0040887	0.0081773	0.013586	TRUE
Smyd3_9	Smyd3	3238.3	1594.4	3238.3	1594.4	-1.0218	1351300	4730000	0.96177	0.16808	0.83192	0.33616	0.42862	FALSE
Supt6_1	Supt6	469.85	0	469.85	0	-8.8791	110380	338440	3.0865	0.0010127	0.99899	0.0020253	0.003605	FALSE
Supt6_10	Supt6	3489.1	1864.1	3489.1	1864.1	-0.90398	1320200	5237400	0.88873	0.18707	0.81293	0.37415	0.43069	FALSE
Supt6_2	Supt6	1.8997	6362.9	1.8997	6362.9	11.1	20231000	183.13	470.05	1	0	0	0	TRUE
Supt6_3	Supt6	956.17	80.768	956.17	80.768	-3.5492	383160	893370	1.9556	0.025256	0.97474	0.050512	0.078298	FALSE
Supt6_4	Supt6	3698	1.6154	3698	1.6154	-10.466	6831700	5670700	3.7561	8.6276e-05	0.99991	0.00017255	0.00074141	FALSE
Supt6_5	Supt6	4622.5	4.8461	4622.5	4.8461	-9.6273	10662000	7692200	3.5638	0.0001828	0.99982	0.00036559	0.0011901	FALSE
Supt6_6	Supt6	5098.1	0	5098.1	0	-12.316	12995000	8793400	3.8819	5.1818e-05	0.99995	0.00010364	0.00048049	FALSE
Supt6_7	Supt6	4585.8	3650.7	4585.8	3650.7	-0.32892	437210	7608800	0.42544	0.33526	0.66474	0.67052	0.71247	FALSE
Supt6_8	Supt6	0	0	0.63322	0	-0.70772	0	41.017	0.89277	0.18599	0.81401	0.37198	0.42862	FALSE
Supt6_9	Supt6	2805.8	5576.2	2805.8	5576.2	0.99061	3837600	3888600	1.4049	0.91326	0.086739	0.17348	0.24968	TRUE
Suv39h1_1	Suv39h1	0	0	0.63322	0	-0.70772	0	41.017	0.89277	0.18599	0.81401	0.37198	0.42862	FALSE
Suv39h1_10	Suv39h1	1125.2	476.53	1125.2	476.53	-1.2378	210410	1115900	1.0481	0.14731	0.85269	0.29461	0.40184	FALSE
Suv39h1_2	Suv39h1	2.5329	5296.8	2.5329	5296.8	10.55	14014000	271.05	321.57	1	0	0	0	TRUE
Suv39h1_3	Suv39h1	0	0	0.63322	0	-0.70772	0	41.017	0.89277	0.18599	0.81401	0.37198	0.42862	FALSE
Suv39h1_4	Suv39h1	946.04	4655.5	946.04	4655.5	2.2977	6879900	880460	3.9532	0.99995	4.5716e-05	9.1432e-05	0.000429	TRUE
Suv39h1_5	Suv39h1	0	0	0.63322	0	-0.70772	0	41.017	0.89277	0.18599	0.81401	0.37198	0.42862	FALSE
Suv39h1_6	Suv39h1	2128.3	3.2307	2128.3	3.2307	-8.9752	2257900	2665600	3.3714	0.00037394	0.99963	0.00074789	0.001841	FALSE
Suv39h1_7	Suv39h1	2944.5	2461.8	2944.5	2461.8	-0.25821	116490	4153600	0.36174	0.35877	0.64123	0.71754	0.7515	FALSE
Suv39h1_8	Suv39h1	0	145.38	0.63322	145.38	6.4859	10568	41.017	22.601	1	3.8943e-113	7.7885e-113	7.3087e-112	TRUE
Suv39h1_9	Suv39h1	2253.6	4.8461	2253.6	4.8461	-8.5912	2528600	2882400	3.2791	0.00052075	0.99948	0.0010415	0.0021425	FALSE
Suv39h2_1	Suv39h2	1167.7	0	1167.7	0	-10.191	681720	1173800	3.3616	0.00038752	0.99961	0.00077503	0.001841	FALSE
Suv39h2_10	Suv39h2	6043.5	1.6154	6043.5	1.6154	-11.174	18252000	11094000	3.9525	3.8667e-05	0.99996	7.7334e-05	0.00036875	FALSE
Suv39h2_2	Suv39h2	962.5	0	962.5	0	-9.9121	463200	901470	3.3013	0.00048111	0.99952	0.00096223	0.0020672	FALSE
Suv39h2_3	Suv39h2	2575.3	1.6154	2575.3	1.6154	-9.9441	3312000	3458800	3.6241	0.00014496	0.99986	0.00028993	0.0010935	FALSE
Suv39h2_4	Suv39h2	0	3962.5	0.63322	3962.5	11.245	7850600	41.017	618.61	1	0	0	0	TRUE
Suv39h2_5	Suv39h2	1.8997	8059	1.8997	8059	11.441	32459000	183.13	595.39	1	0	0	0	TRUE
Suv39h2_6	Suv39h2	1285.4	0	1285.4	0	-10.329	826190	1338500	3.392	0.00034694	0.99965	0.00069388	0.0018111	FALSE
Suv39h2_7	Suv39h2	2112.4	3797.7	2112.4	3797.7	0.84592	1420100	2638500	1.0375	0.83421	0.16579	0.33157	0.42862	TRUE
Suv39h2_8	Suv39h2	8364.9	3421.3	8364.9	3421.3	-1.2895	12219000	17298000	1.2971	0.097301	0.9027	0.1946	0.27736	FALSE
Suv39h2_9	Suv39h2	5058.8	4668.4	5058.8	4668.4	-0.11586	76224	8701000	0.19573	0.42241	0.57759	0.84482	0.86852	FALSE
Suv420h1_1	Suv420h1	460.99	10492	460.99	10492	4.5054	50308000	329740	17.468	1	1.5885e-68	3.1771e-68	2.8889e-67	TRUE
Suv420h1_10	Suv420h1	2373.3	1.6154	2373.3	1.6154	-9.8263	2812500	3093600	3.5955	0.00016186	0.99984	0.00032372	0.0011577	FALSE
Suv420h1_2	Suv420h1	0	1452.2	0.63322	1452.2	9.7973	1054500	41.017	226.65	1	0	0	0	TRUE
Suv420h1_3	Suv420h1	0	0	0.63322	0	-0.70772	0	41.017	0.89277	0.18599	0.81401	0.37198	0.42862	FALSE
Suv420h1_4	Suv420h1	640.19	1.6154	640.19	1.6154	-7.9376	203890	516430	3.1778	0.00074203	0.99926	0.0014841	0.0028306	FALSE
Suv420h1_5	Suv420h1	2125.7	127.61	2125.7	127.61	-4.0475	1996200	2661300	2.1561	0.015538	0.98446	0.031075	0.049729	FALSE
Suv420h1_6	Suv420h1	0	0	0.63322	0	-0.70772	0	41.017	0.89277	0.18599	0.81401	0.37198	0.42862	FALSE
Suv420h1_7	Suv420h1	459.09	1.6154	459.09	1.6154	-7.4588	104640	327890	3.0797	0.001036	0.99896	0.0020719	0.0036768	FALSE
Suv420h1_8	Suv420h1	1.2664	2930.3	1.2664	2930.3	10.337	4289500	105.4	285.3	1	0	0	0	TRUE
Suv420h1_9	Suv420h1	0	0	0.63322	0	-0.70772	0	41.017	0.89277	0.18599	0.81401	0.37198	0.42862	FALSE
Suv420h2_1	Suv420h2	0	0	0.63322	0	-0.70772	0	41.017	0.89277	0.18599	0.81401	0.37198	0.42862	FALSE
Suv420h2_10	Suv420h2	623.73	6572.9	623.73	6572.9	3.3955	17696000	498370	8.4271	1	2.1825e-17	4.3651e-17	3.3034e-16	TRUE
Suv420h2_2	Suv420h2	2254.3	1.6154	2254.3	1.6154	-9.7521	2537200	2883500	3.5777	0.0001733	0.99983	0.0003466	0.0011677	FALSE
Suv420h2_3	Suv420h2	1103.7	0	1103.7	0	-10.109	609090	1086900	3.3439	0.00041308	0.99959	0.00082616	0.0018636	FALSE
Suv420h2_4	Suv420h2	3085.1	0	3085.1	0	-11.592	4758800	4426900	3.6889	0.00011262	0.99989	0.00022525	0.00091424	FALSE
Suv420h2_5	Suv420h2	9056.4	8309.4	9056.4	8309.4	-0.12417	278990	19281000	0.19902	0.42113	0.57887	0.84225	0.86663	FALSE
Suv420h2_6	Suv420h2	184.9	15616	184.9	15616	6.3924	119050000	94673	50.15	1	0	0	0	TRUE
Suv420h2_7	Suv420h2	548.37	2854.3	548.37	2854.3	2.3778	2658700	417990	3.5667	0.99977	0.00022538	0.00045077	0.0013285	TRUE
Suv420h2_8	Suv420h2	956.17	1.6154	956.17	1.6154	-8.5156	455590	893370	3.2993	0.00048462	0.99952	0.00096923	0.0020724	FALSE
Suv420h2_9	Suv420h2	920.71	4304.9	920.71	4304.9	2.2239	5726500	848420	3.6741	0.99986	0.00014185	0.0002837	0.0010862	TRUE
Suz12_1	Suz12	1082.2	0	1082.2	0	-10.081	585560	1058000	3.3377	0.00042234	0.99958	0.00084469	0.0018873	FALSE
Suz12_10	Suz12	2369.5	9.6922	2369.5	9.6922	-7.7925	2784400	3086800	3.0974	0.00097626	0.99902	0.0019525	0.0034967	FALSE
Suz12_2	Suz12	564.84	3901.1	564.84	3901.1	2.7858	5565300	435220	5.0571	1	2.6468e-07	5.2936e-07	2.9016e-06	TRUE
Suz12_3	Suz12	5393.8	1898	5393.8	1898	-1.5063	6110200	9497700	1.3287	0.091972	0.90803	0.18394	0.26345	FALSE
Suz12_4	Suz12	885.88	2502.2	885.88	2502.2	1.497	1306200	804880	1.8016	0.95729	0.042711	0.085422	0.12797	TRUE
Suz12_5	Suz12	2128.3	14907	2128.3	14907	2.8076	81642000	2665600	7.8266	1	2.7721e-15	5.5442e-15	4.0144e-14	TRUE
Suz12_6	Suz12	1603.3	0	1603.3	0	-10.648	1285300	1810200	3.4633	0.00026678	0.99973	0.00053355	0.0014866	FALSE
Suz12_7	Suz12	3442.8	6.4614	3442.8	6.4614	-8.8504	5904400	5142900	3.3636	0.00038464	0.99962	0.00076927	0.001841	FALSE
Suz12_8	Suz12	3144	6453.4	3144	6453.4	1.0372	5476100	4542700	1.5527	0.93521	0.064787	0.12957	0.19118	TRUE
Suz12_9	Suz12	929.57	1.6154	929.57	1.6154	-8.475	430550	859600	3.2906	0.00049983	0.9995	0.00099966	0.0020977	FALSE
Taf7_1	Taf7	0	0	0.63322	0	-0.70772	0	41.017	0.89277	0.18599	0.81401	0.37198	0.42862	FALSE
Taf7_10	Taf7	2132.1	2277.7	2132.1	2277.7	0.095253	10598	2672100	0.089064	0.48612	0.51388	0.97223	0.97723	TRUE
Taf7_2	Taf7	942.24	0	942.24	0	-9.8815	443910	875640	3.2948	0.00049248	0.99951	0.00098497	0.0020977	FALSE
Taf7_3	Taf7	1395	15196	1395	15196	3.4444	95229000	1496700	11.281	1	9.383e-30	1.8766e-29	1.5723e-28	TRUE
Taf7_4	Taf7	8.8651	0	8.8651	0	-3.3023	39.295	1496.5	1.9173	0.027598	0.9724	0.055196	0.085303	FALSE
Taf7_5	Taf7	982.13	5101.3	982.13	5101.3	2.3757	8483800	926680	4.279	0.99999	1.1091e-05	2.2182e-05	0.00011215	TRUE
Taf7_6	Taf7	4269.2	2985.2	4269.2	2985.2	-0.516	824350	6900200	0.59856	0.27473	0.72527	0.54947	0.60012	FALSE
Taf7_7	Taf7	1.8997	5474.5	1.8997	5474.5	10.883	14974000	183.13	404.4	1	0	0	0	TRUE
Taf7_8	Taf7	0	0	0.63322	0	-0.70772	0	41.017	0.89277	0.18599	0.81401	0.37198	0.42862	FALSE
Taf7_9	Taf7	0	0	0.63322	0	-0.70772	0	41.017	0.89277	0.18599	0.81401	0.37198	0.42862	FALSE
Tex10_1	Tex10	3171.8	3.2307	3171.8	3.2307	-9.5506	5020000	4597800	3.519	0.00021656	0.99978	0.00043312	0.0013027	FALSE
Tex10_10	Tex10	1749	3865.6	1749	3865.6	1.1437	2240000	2038600	1.4824	0.92232	0.077681	0.15536	0.22638	TRUE
Tex10_2	Tex10	1106.9	5088.4	1106.9	5088.4	2.1997	7926200	1091100	3.8116	0.99992	8.0703e-05	0.00016141	0.00070645	TRUE
Tex10_3	Tex10	2165.6	3.2307	2165.6	3.2307	-9.0003	2338000	2729700	3.3776	0.00036556	0.99963	0.00073112	0.001841	FALSE
Tex10_4	Tex10	2002.9	2986.8	2002.9	2986.8	0.57628	484040	2453400	0.62816	0.70545	0.29455	0.5891	0.63806	TRUE
Tex10_5	Tex10	0	19.384	0.63322	19.384	3.6417	187.88	41.017	2.9278	0.99684	0.0031642	0.0063284	0.01062	TRUE
Tex10_6	Tex10	1332.3	0	1332.3	0	-10.381	887520	1405600	3.4034	0.00033275	0.99967	0.0006655	0.0017622	FALSE
Tex10_7	Tex10	2206.2	4655.5	2206.2	4655.5	1.077	2999600	2799800	1.4638	0.92097	0.079026	0.15805	0.22973	TRUE
Tex10_8	Tex10	24.696	62.999	24.696	62.999	1.3165	733.57	6057.8	0.49213	0.50149	0.49851	0.99702	0.99872	TRUE
Tex10_9	Tex10	4797.3	1209.9	4797.3	1209.9	-1.9864	6434700	8092300	1.5501	0.060557	0.93944	0.12111	0.17915	FALSE
Ubn1_1	Ubn1	1077.1	2763.9	1077.1	2763.9	1.3587	1422600	1051200	1.6451	0.94144	0.058564	0.11713	0.17347	TRUE
Ubn1_10	Ubn1	2688	3.2307	2688	3.2307	-9.312	3604100	3667300	3.4566	0.00027354	0.99973	0.00054709	0.0015161	FALSE
Ubn1_2	Ubn1	1087.9	3.2307	1087.9	3.2307	-8.0077	588230	1065600	3.1415	0.0008404	0.99916	0.0016808	0.0031196	FALSE
Ubn1_3	Ubn1	0.63322	3431	0.63322	3431	11.037	5883800	41.017	535.63	1	0	0	0	TRUE
Ubn1_4	Ubn1	2121.9	13650	2121.9	13650	2.6849	66446000	2654800	7.0751	1	8.2607e-13	1.6521e-12	1.1333e-11	TRUE
Ubn1_5	Ubn1	785.83	4920.4	785.83	4920.4	2.6449	8547300	683320	5.0017	1	3.4275e-07	6.855e-07	3.7055e-06	TRUE
Ubn1_6	Ubn1	856.12	1793	856.12	1793	1.0656	438920	768170	1.069	0.82944	0.17056	0.34113	0.42862	TRUE
Ubn1_7	Ubn1	1567.2	4.8461	1567.2	4.8461	-8.0675	1220500	1754800	3.1473	0.00082395	0.99918	0.0016479	0.0031012	FALSE
Ubn1_8	Ubn1	4561.8	6.4614	4561.8	6.4614	-9.2562	10375000	7554300	3.4817	0.00024912	0.99975	0.00049824	0.0014248	FALSE
Ubn1_9	Ubn1	5500.8	3.2307	5500.8	3.2307	-10.345	15112000	9756100	3.7423	9.1159e-05	0.99991	0.00018232	0.00077485	FALSE
Wdr77_1	Wdr77	2213.1	3.2307	2213.1	3.2307	-9.0316	2441800	2811800	3.3854	0.00035533	0.99964	0.00071066	0.001841	FALSE
Wdr77_10	Wdr77	4813.1	4724.9	4813.1	4724.9	-0.026682	3891.1	8128800	0.092554	0.46313	0.53687	0.92626	0.93988	FALSE
Wdr77_2	Wdr77	2185.9	0	2185.9	0	-11.095	2389100	2764700	3.5671	0.00018045	0.99982	0.00036091	0.0011825	FALSE
Wdr77_3	Wdr77	0	0	0.63322	0	-0.70772	0	41.017	0.89277	0.18599	0.81401	0.37198	0.42862	FALSE
Wdr77_4	Wdr77	1.8997	4565	1.8997	4565	10.621	10411000	183.13	337.19	1	0	0	0	TRUE
Wdr77_5	Wdr77	899.81	1.6154	899.81	1.6154	-8.4281	403380	822220	3.2806	0.00051788	0.99948	0.0010358	0.0021352	FALSE
Wdr77_6	Wdr77	2245.4	0	2245.4	0	-11.133	2520900	2868100	3.5764	0.0001742	0.99983	0.0003484	0.0011677	FALSE
Wdr77_7	Wdr77	3220.6	6.4614	3220.6	6.4614	-8.7541	5165300	4694700	3.3365	0.00042413	0.99958	0.00084827	0.0018917	FALSE
Wdr77_8	Wdr77	1163.9	1.6154	1163.9	1.6154	-8.7989	675410	1168600	3.3605	0.00038896	0.99961	0.00077792	0.001841	FALSE
Wdr77_9	Wdr77	5654.7	3264.6	5654.7	3264.6	-0.79234	2856200	10131000	0.85619	0.19595	0.80405	0.39189	0.45024	FALSE
Wdr82_1	Wdr82	1030.9	4758.8	1030.9	4758.8	2.2056	6948800	990090	3.7466	0.99989	0.00010547	0.00021094	0.00087123	TRUE
Wdr82_10	Wdr82	1142.3	0	1142.3	0	-10.159	652470	1139200	3.3547	0.00039731	0.9996	0.00079462	0.0018411	FALSE
Wdr82_2	Wdr82	1013.2	0	1013.2	0	-9.9861	513250	966900	3.3172	0.0004546	0.99955	0.00090921	0.0019823	FALSE
Wdr82_3	Wdr82	0	0	0.63322	0	-0.70772	0	41.017	0.89277	0.18599	0.81401	0.37198	0.42862	FALSE
Wdr82_4	Wdr82	2731.1	2316.4	2731.1	2316.4	-0.23749	85977	3747800	0.34533	0.36492	0.63508	0.72985	0.76302	FALSE
Wdr82_5	Wdr82	3.7993	13120	3.7993	13120	11.417	86017000	471.13	604.28	1	0	0	0	TRUE
Wdr82_6	Wdr82	0	0	0.63322	0	-0.70772	0	41.017	0.89277	0.18599	0.81401	0.37198	0.42862	FALSE
Wdr82_7	Wdr82	0	0	0.63322	0	-0.70772	0	41.017	0.89277	0.18599	0.81401	0.37198	0.42862	FALSE
Wdr82_8	Wdr82	981.5	3.2307	981.5	3.2307	-7.8594	478500	925860	3.1078	0.00094253	0.99906	0.0018851	0.0034071	FALSE
Wdr82_9	Wdr82	1037.2	4.8461	1037.2	4.8461	-7.4724	532900	998410	3.0043	0.0013309	0.99867	0.0026618	0.0046393	FALSE
Whsc1_1	Whsc1	0	0	0.63322	0	-0.70772	0	41.017	0.89277	0.18599	0.81401	0.37198	0.42862	FALSE
Whsc1_10	Whsc1	1072	3.2307	1072	3.2307	-7.9866	571190	1044500	3.1367	0.00085436	0.99915	0.0017087	0.0031473	FALSE
Whsc1_2	Whsc1	0	0	0.63322	0	-0.70772	0	41.017	0.89277	0.18599	0.81401	0.37198	0.42862	FALSE
Whsc1_3	Whsc1	1098.6	552.45	1098.6	552.45	-0.99051	149160	1080100	0.91307	0.1806	0.8194	0.3612	0.42862	FALSE
Whsc1_4	Whsc1	2137.8	4290.4	2137.8	4290.4	1.0047	2316900	2681900	1.3145	0.89565	0.10435	0.2087	0.29459	TRUE
Whsc1_5	Whsc1	4139.4	1.6154	4139.4	1.6154	-10.629	8560600	6615200	3.7993	7.2556e-05	0.99993	0.00014511	0.00064721	FALSE
Whsc1_6	Whsc1	2005.4	0	2005.4	0	-10.97	2010900	2457600	3.5378	0.00020175	0.9998	0.0004035	0.0012455	FALSE
Whsc1_7	Whsc1	2820.4	11001	2820.4	11001	1.9632	33458000	3916200	4.1336	0.99998	1.9345e-05	3.8691e-05	0.00019069	TRUE
Whsc1_8	Whsc1	0	0	0.63322	0	-0.70772	0	41.017	0.89277	0.18599	0.81401	0.37198	0.42862	FALSE
Whsc1_9	Whsc1	2202.4	4.8461	2202.4	4.8461	-8.558	2414500	2793200	3.2705	0.00053675	0.99946	0.0010735	0.0021661	FALSE
Zhx1_1	Zhx1	2080.8	1.6154	2080.8	1.6154	-9.6366	2161500	2584700	3.5503	0.0001924	0.99981	0.0003848	0.0012261	FALSE
Zhx1_10	Zhx1	1053.1	8151.1	1053.1	8151.1	2.9512	25191000	1019300	7.0306	1	1.2078e-12	2.4156e-12	1.6474e-11	TRUE
Zhx1_2	Zhx1	787.1	2654	787.1	2654	1.7523	1742700	684830	2.256	0.98549	0.014514	0.029028	0.046643	TRUE
Zhx1_3	Zhx1	443.26	8401.5	443.26	8401.5	4.2413	31667000	312540	14.235	1	3.5262e-46	7.0524e-46	6.1277e-45	TRUE
Zhx1_4	Zhx1	2436.6	8726.2	2436.6	8726.2	1.84	19779000	3206900	3.5122	0.99976	0.00024337	0.00048673	0.0013959	TRUE
Zhx1_5	Zhx1	0.63322	2079	0.63322	2079	10.315	2159700	41.017	324.51	1	0	0	0	TRUE
Zhx1_6	Zhx1	1671.1	2775.2	1671.1	2775.2	0.73146	609530	1915600	0.79775	0.76025	0.23975	0.47951	0.53928	TRUE
Zhx1_7	Zhx1	3732.9	3521.5	3732.9	3521.5	-0.084075	22340	5743800	0.17408	0.4309	0.5691	0.8618	0.88442	FALSE
Zhx1_8	Zhx1	2030.8	7936.3	2030.8	7936.3	1.9659	17438000	2500100	3.7349	0.9999	0.00010428	0.00020856	0.00086447	TRUE
Zhx1_9	Zhx1	4780.8	3.2307	4780.8	3.2307	-10.142	11413000	8054400	3.6829	0.00011531	0.99988	0.00023062	0.00093281	FALSE
Zmynd11_1	Zmynd11	0	0	0.63322	0	-0.70772	0	41.017	0.89277	0.18599	0.81401	0.37198	0.42862	FALSE
Zmynd11_10	Zmynd11	0	0	0.63322	0	-0.70772	0	41.017	0.89277	0.18599	0.81401	0.37198	0.42862	FALSE
Zmynd11_2	Zmynd11	0	3970.6	0.63322	3970.6	11.248	7882600	41.017	619.87	1	0	0	0	TRUE
Zmynd11_3	Zmynd11	1992.8	3.2307	1992.8	3.2307	-8.8804	1979100	2436400	3.348	0.00040706	0.99959	0.00081411	0.0018579	FALSE
Zmynd11_4	Zmynd11	2828.6	4377.6	2828.6	4377.6	0.62987	1199700	3931900	0.78119	0.76456	0.23544	0.47089	0.5311	TRUE
Zmynd11_5	Zmynd11	2712.7	2436	2712.7	2436	-0.1552	38302	3713400	0.26706	0.39471	0.60529	0.78943	0.81874	FALSE
Zmynd11_6	Zmynd11	0	4211.2	0.63322	4211.2	11.333	8867300	41.017	657.45	1	0	0	0	TRUE
Zmynd11_7	Zmynd11	1037.2	7810.3	1037.2	7810.3	2.9114	22937000	998410	6.7784	1	7.1437e-12	1.4287e-11	9.4152e-11	TRUE
Zmynd11_8	Zmynd11	1182.9	7427.4	1182.9	7427.4	2.6496	19497000	1194700	5.713	1	6.4494e-09	1.2899e-08	7.4168e-08	TRUE
Zmynd11_9	Zmynd11	1003.7	7719.8	1003.7	7719.8	2.942	22553000	954540	6.8742	1	3.6761e-12	7.3522e-12	4.9e-11	TRUE
Zranb3_1	Zranb3	2235.9	1602.4	2235.9	1602.4	-0.48034	200650	2851500	0.56005	0.28772	0.71228	0.57545	0.625	FALSE
Zranb3_10	Zranb3	3221.2	4665.2	3221.2	4665.2	0.53418	1042500	4695900	0.66633	0.7288	0.2712	0.5424	0.59572	TRUE
Zranb3_2	Zranb3	0	0	0.63322	0	-0.70772	0	41.017	0.89277	0.18599	0.81401	0.37198	0.42862	FALSE
Zranb3_3	Zranb3	0	0	0.63322	0	-0.70772	0	41.017	0.89277	0.18599	0.81401	0.37198	0.42862	FALSE
Zranb3_4	Zranb3	557.24	0	557.24	0	-9.1247	155260	427240	3.1366	0.00085456	0.99915	0.0017091	0.0031473	FALSE
Zranb3_5	Zranb3	617.39	6561.6	617.39	6561.6	3.4077	17667000	491470	8.479	1	1.401e-17	2.8021e-17	2.1343e-16	TRUE
Zranb3_6	Zranb3	2679.8	3343.8	2679.8	3343.8	0.31925	220440	3652000	0.34745	0.60403	0.39597	0.79193	0.81989	TRUE
Zranb3_7	Zranb3	3187	4707.2	3187	4707.2	0.5625	1155400	4628000	0.70662	0.74225	0.25775	0.51549	0.57261	TRUE
Zranb3_8	Zranb3	870.68	4043.2	870.68	4043.2	2.214	5032600	786070	3.5783	0.99979	0.00020659	0.00041319	0.0012608	TRUE
Zranb3_9	Zranb3	2917.3	1187.3	2917.3	1187.3	-1.2962	1496400	4101200	1.1195	0.13147	0.86853	0.26293	0.36072	FALSE
