# Supplementary material for: Kdm4a is an activity downregulated barrier to generate engrams for memory separation
Source: Nat Commun. 2024 Jul 13;15:5887. doi: 10.1038/s41467-024-50218-y (PMC11246488; doi:10.1038/s41467-024-50218-y)
Supplement: Supplementary file 6 — Supplementary Data 3 [file 41467_2024_50218_MOESM6_ESM.xlsx]

## Sheet: ECS
Gene name	log2FoldChange	padj
Islr2	-1.82613	2.22774e-58
AI593442	-1.01034	1.66173e-49
Creg2	-1.08467	5.42904e-41
Ccdc71l	-1.33178	7.17686e-41
Rasl10a	-1.29983	2.97625e-37
Ccdc177	-1.42863	3.2549e-37
Zfp316	-1.04272	5.78779e-37
Kcnj11	-1.17165	6.6869e-36
Pm20d2	-1.36219	1.88329e-34
Pnmal1	-0.775522	1.52394e-33
Kbtbd11	-1.01458	7.29377e-33
Tiam2	-1.40516	3.38204e-29
Grm2	-1.33136	3.71216e-29
Zfp39	-1.49616	6.17822e-29
Dclk3	-1.70457	2.69925e-28
Bcl7a	-0.818339	6.57325e-28
Frat1	-1.25399	7.97257e-28
Vash1	-0.748539	8.82706e-28
Zbtb18	-1.09539	3.48059e-27
Napepld	-1.10874	3.9058e-27
Cpox	-0.807589	1.1684e-26
Htr1a	-1.33101	1.1684e-26
Gprin1	-0.888566	2.11543e-26
Rhobtb2	-0.801639	2.54678e-26
Nrde2	-1.01259	1.61073e-25
Zfp46	-1.13957	1.63756e-25
Abhd17c	-1.02359	2.06153e-25
Cecr6	-1.14825	2.32338e-25
Fbxo32	-1.34408	2.92769e-25
Slc44a5	-0.956233	4.25635e-25
Paqr7	-0.95227	6.21648e-25
Kcns1	-1.16179	3.12066e-24
Prrt3	-0.878479	3.73042e-24
Akap7	-1.03176	4.88092e-24
Gpr12	-1.20643	6.32133e-24
Zbtb14	-0.911427	1.84799e-23
Kbtbd7	-0.785853	6.91186e-23
Chst15	-1.01203	2.46171e-22
Pomk	-0.770371	2.53803e-22
Amer3	-0.87861	3.37605e-22
Sema6b	-0.7789	4.92142e-22
Rapgefl1	-0.833319	6.24188e-22
Sowaha	-1.05734	8.06266e-22
Ocln	-1.18734	8.29051e-22
Neurl1b	-0.767514	1.46909e-21
Ldoc1l	-0.668815	1.77166e-21
Kcns2	-0.874969	5.26383e-21
Zfp13	-1.15281	6.72355e-21
Zfp280b	-0.977953	1.07473e-20
1810041L15Rik	-0.658103	1.68891e-20
Prr12	-0.757189	3.47728e-20
Elk1	-0.905418	4.81205e-20
D430041D05Rik	-0.811598	1.02597e-19
Ccnjl	-1.28966	1.22336e-19
Ermp1	-0.858097	1.31843e-19
Pgbd5	-0.766857	3.2398e-19
Mlycd	-0.925089	4.11982e-19
Lhfpl2	-0.869916	5.73274e-19
Bcl11b	-0.813838	1.11829e-18
Zfp362	-0.921387	1.21731e-18
Gpr135	-1.12035	1.27668e-18
B3galt6	-0.95638	1.47461e-18
Cxxc5	-0.629241	1.79282e-18
Lrrc10b	-1.11402	1.9551e-18
Zfp949	-0.872327	1.98183e-18
Cdkn2aipnl	-0.798901	2.95491e-18
Lrtm2	-0.894838	3.05276e-18
Wee1	-0.822674	4.22909e-18
Sertad4	-0.849562	5.38522e-18
Mgat4b	-0.740635	8.67748e-18
Mc4r	-1.59785	9.18846e-18
Sema7a	-0.663174	1.17615e-17
Skida1	-1.12495	1.23945e-17
Gal3st3	-0.77981	2.18413e-17
Tbcel	-0.627916	2.95834e-17
Sox12	-0.960562	3.26217e-17
Acvr1b	-0.694263	4.64217e-17
Frat2	-1.02799	5.4351e-17
Ptpn3	-0.658867	5.71829e-17
Zfp763	-1.12111	8.85455e-17
Cbx6	-0.45401	1.46175e-16
A430033K04Rik	-1.01648	2.49097e-16
Zc3hav1l	-1.36945	2.55264e-16
Fam101b	-1.19368	4.87875e-16
Nr3c2	-0.676997	5.0174e-16
Card6	-1.80175	5.03985e-16
Nedd4l	-0.547552	5.38919e-16
Foxk1	-0.775077	6.54398e-16
Zfp319	-0.844072	9.25812e-16
Klhl42	-0.769195	1.61675e-15
Zfp786	-1.5223	2.10129e-15
Bri3bp	-0.63	2.44199e-15
Dagla	-0.872126	2.78971e-15
Lmo3	-0.807401	2.84174e-15
Gfra2	-0.8317	3.50286e-15
Eid2b	-0.686451	7.9704e-15
Tm7sf3	-0.562057	8.46022e-15
Zcchc5	-1.7349	9.13372e-15
Il20rb	-1.44731	1.08852e-14
Epor	-1.42596	1.11659e-14
Egln1	-0.653031	1.21803e-14
D16Ertd472e	-0.981236	1.88025e-14
Gpr61	-0.920089	2.2233e-14
Rab3d	-0.924499	2.31471e-14
Pars2	-1.30902	2.33521e-14
Adra2c	-0.883093	2.54061e-14
Cdc40	-0.779936	2.5948e-14
Grhl1	-0.819707	3.92083e-14
Ifngr2	-0.527228	3.93964e-14
Pagr1a	-0.682924	4.15541e-14
Zfp74	-0.938616	5.01524e-14
E130309D14Rik	-0.802657	5.66548e-14
Zfp882	-1.02585	5.91254e-14
Zfp61	-0.955152	8.03936e-14
Dnajc14	-0.519751	8.37049e-14
Stard13	-0.751559	9.62326e-14
Sh3bp5	-0.84611	1.0408e-13
Myoc	-1.00584	1.0847e-13
Zfp282	-0.996488	1.40697e-13
B4galt4	-0.785116	1.64716e-13
Ankrd34a	-0.757746	2.36763e-13
Orai3	-0.722259	2.38689e-13
Elmsan1	-0.775614	2.78511e-13
Tef	-0.514334	2.81093e-13
Zfp212	-0.750791	3.31019e-13
Zfp563	-0.971239	3.55742e-13
Tfap4	-1.39172	4.01253e-13
B3gnt1	-0.509191	4.36359e-13
Hpdl	-1.50142	4.80376e-13
Sephs2	-0.75313	5.01845e-13
Zfp128	-1.13769	7.66183e-13
Acot5	-1.26761	9.17827e-13
Cyb561d1	-0.711498	1.03015e-12
Bivm	-0.768483	1.06066e-12
Abcb10	-0.777634	1.21198e-12
Msl3l2	-0.891033	1.59172e-12
Larp6	-0.617459	1.71667e-12
Fam160a1	-0.999133	2.45469e-12
Slc25a51	-0.5806	2.76098e-12
Il1r1	-1.21859	3.17508e-12
Chst12	-1.00027	3.37465e-12
Zfp799	-0.753928	3.70824e-12
Elfn2	-0.446719	4.12251e-12
Zfp651	-0.588344	4.93898e-12
Myt1l	-0.514023	4.96262e-12
Zc3h6	-0.903511	5.08168e-12
Ccdc71	-0.852041	5.32125e-12
Myadml2	-1.38378	5.60224e-12
Zfp599	-1.46748	5.67666e-12
Fn3krp	-0.542046	7.56695e-12
Zfp3	-0.919382	7.61941e-12
Ppp1r16b	-0.561972	7.65267e-12
Cygb	-0.615046	7.72236e-12
Mief2	-0.676735	9.0911e-12
Zkscan5	-0.82922	9.52324e-12
B3galt5	-0.603475	1.14888e-11
4831440E17Rik	-1.26387	1.25911e-11
Slc37a4	-0.72	1.30281e-11
Zkscan8	-0.7868	1.51185e-11
Cyth1	-0.505089	1.59691e-11
Lpar4	-1.5566	1.65807e-11
Zfp955b	-0.816788	1.92259e-11
Dbt	-0.685884	2.04308e-11
Npy5r	-1.05916	2.16989e-11
Rin1	-0.641648	2.35745e-11
Pwwp2b	-0.853592	2.55846e-11
Zbtb38	-0.612434	2.64527e-11
Slc48a1	-0.635571	3.15196e-11
Mdp1	-0.545765	3.16971e-11
Imp3	-0.652911	3.23036e-11
Dhx33	-0.801557	3.34861e-11
Add2	-0.614854	3.53644e-11
4833424O15Rik	-0.567591	3.57237e-11
Fam160b1	-0.516164	3.63349e-11
Nhsl1	-0.494815	3.80525e-11
Zfp157	-0.684796	4.15024e-11
Atg14	-0.661604	4.2146e-11
Lrfn3	-0.877991	4.66229e-11
E130311K13Rik	-0.991374	4.78285e-11
Lrrc4b	-0.58586	4.86875e-11
Syna	-0.978413	5.35102e-11
Nrip2	-0.783318	5.5256e-11
Srek1ip1	-0.783454	6.51637e-11
Patz1	-0.574464	6.55192e-11
Fkrp	-0.693412	7.01776e-11
Thap11	-0.610238	7.73308e-11
Mcat	-0.760502	8.54558e-11
Pde7b	-0.723526	8.82017e-11
2610008E11Rik	-0.698725	9.45354e-11
Cnnm3	-0.569736	1.04175e-10
Lrrn1	-0.428455	1.05506e-10
Iqsec2	-0.508178	1.06535e-10
Zfp553	-0.662821	1.08456e-10
Orai2	-0.692359	1.2847e-10
Limd2	-0.642105	1.33468e-10
Rras2	-0.709652	1.36771e-10
Nfyb	-0.697492	1.64202e-10
2022-03-04	-0.715711	1.75659e-10
Ccdc115	-0.622886	1.81874e-10
Rbbp5	-0.421297	1.86132e-10
Ttc30b	-0.753045	2.05542e-10
Zfp11	-1.01527	2.07004e-10
Zfp740	-0.427778	2.09472e-10
4933411K20Rik	-0.764676	2.14885e-10
Syne2	-0.649041	2.19699e-10
Prcc	-0.630112	2.36218e-10
Zbtb5	-0.741347	2.39583e-10
Tmem101	-0.670231	2.56178e-10
Zfp422	-0.660613	2.76564e-10
Dcakd	-0.75203	3.03154e-10
Vstm2b	-0.561711	3.08104e-10
Hlf	-0.56212	3.10867e-10
2810008D09Rik	-0.825842	3.15264e-10
Zfp937	-0.896121	3.21048e-10
Hs3st1	-0.822815	3.28518e-10
Tet1	-0.932005	3.40939e-10
Mgat3	-0.407437	3.41495e-10
Zfp777	-0.746496	3.4731e-10
Cyb5b	-0.51322	3.59836e-10
Kalrn	-0.593045	3.83603e-10
Dph7	-0.618955	4.12781e-10
Gm4944	-0.923446	5.13673e-10
Commd5	-0.794647	5.24859e-10
2810029C07Rik	-0.792131	5.28127e-10
Wrnip1	-0.503277	5.41936e-10
Mterfd3	-0.9416	5.76025e-10
Dsp	-0.838548	5.89543e-10
Crls1	-0.783314	5.96466e-10
Sipa1l3	-0.574166	6.11847e-10
Sec14l2	-0.553658	6.30251e-10
Lrrc3b	-1.02911	6.35044e-10
Exoc8	-0.493618	6.40496e-10
Ccdc112	-0.880434	6.74991e-10
Gpr85	-0.615899	6.90176e-10
Zbtbd6	-0.738307	6.9356e-10
Shisa9	-0.561571	7.6733e-10
Zcchc14	-0.422483	7.70102e-10
Plxna4	-0.513096	7.7514e-10
Ficd	-0.751455	7.8156e-10
Zfp358	-0.640854	8.53721e-10
Fndc5	-0.624297	8.67364e-10
Gm9776	-1.12742	9.10572e-10
Smarcd1	-0.493601	1.07619e-09
Tbc1d14	-0.537099	1.11248e-09
Casp8ap2	-0.73632	1.19604e-09
Ptprj	-0.607251	1.23303e-09
Rdh14	-0.573485	1.2661e-09
Rmnd5a	-0.415912	1.32419e-09
Ipcef1	-0.817321	1.3664e-09
Tmem108	-0.712523	1.4082e-09
Clvs2	-0.579438	1.45085e-09
Dbp	-0.780421	1.56671e-09
Kl	-0.696496	1.56671e-09
Rps6ka4	-0.588099	1.76759e-09
Kdm4a	-0.46005	1.98589e-09
Rimbp2	-0.534543	2.19544e-09
Zfp811	-0.804648	2.25708e-09
AI854703	-0.602764	2.31424e-09
Lysmd4	-0.57398	2.34697e-09
H1fx	-0.762784	2.68561e-09
Zfp180	-0.503312	2.76988e-09
Ccdc85b	-0.528602	3.05972e-09
Irf2bp1	-0.437346	3.08468e-09
Zfp507	-0.531805	3.12328e-09
Zfp472	-1.17013	3.13635e-09
Mpv17l	-0.621376	3.17443e-09
Zfp831	-0.515744	3.23148e-09
Inip	-0.615171	3.31619e-09
Sez6l	-0.402567	3.62406e-09
Fam189b	-0.596223	3.74824e-09
Gas2l1	-0.466724	4.03348e-09
Ccar2	-0.405609	4.08272e-09
Myo5b	-0.609751	4.36552e-09
Lmo1	-0.93634	4.40026e-09
Kcng1	-0.647906	4.49923e-09
Loh12cr1	-0.536486	4.54416e-09
Cd276	-0.846801	4.63032e-09
Tor1a	-0.55333	4.71388e-09
Zscan2	-0.909826	4.71438e-09
Cnot8	-0.456999	5.20143e-09
Spata2	-0.526929	5.48707e-09
Faxc	-0.519865	5.69355e-09
2810021J22Rik	-0.840865	5.75539e-09
Cecr2	-0.611233	6.56833e-09
Vhl	-0.451887	6.6596e-09
Rimbp3	-1.3514	6.94879e-09
Svop	-0.436497	7.13362e-09
Mcm6	-0.594678	7.13362e-09
Gdf10	-0.637427	7.43295e-09
Kif3b	-0.380856	7.80808e-09
Cdk5r1	-0.440398	7.88589e-09
Sephs1	-0.5767	8.21742e-09
Aldh1b1	-0.864802	8.36701e-09
Cep19	-0.476871	8.49344e-09
Rnf165	-0.537839	9.02664e-09
Arhgap39	-0.637147	9.46022e-09
Jph3	-0.652177	9.48931e-09
Spry1	-0.773261	9.91745e-09
Zfp324	-0.838441	1.00364e-08
A330050F15Rik	-0.678923	1.04398e-08
Tle1	-0.536202	1.08836e-08
Amz2	-0.452613	1.24405e-08
Tdo2	-0.955627	1.25923e-08
Fam69b	-0.555739	1.32505e-08
Camsap3	-0.565158	1.32693e-08
Pde1b	-0.611518	1.35143e-08
1110032F04Rik	-0.996253	1.35143e-08
Tmem169	-0.808372	1.36263e-08
Camkk2	-0.381918	1.37154e-08
Ogn	-1.1434	1.37154e-08
Sesn1	-0.534325	1.46331e-08
Zfp790	-0.640564	1.50802e-08
Lrrc57	-0.572595	1.51402e-08
Cnih3	-0.579779	1.60177e-08
Btrc	-0.388816	1.60177e-08
Fbxo31	-0.468227	1.71617e-08
Mras	-0.422098	1.75993e-08
Klhl34	-0.49976	1.80372e-08
1500011B03Rik	-0.485332	2.14951e-08
Zfp9	-0.687212	2.16834e-08
Exoc6	-0.579833	2.21079e-08
Smarcd2	-0.752223	2.38629e-08
Gypc	-1.16149	2.40478e-08
Tanc1	-0.573847	2.44988e-08
Cldn22	-1.29779	2.46732e-08
Zfp87	-0.730952	2.488e-08
Irak1bp1	-0.577072	2.51724e-08
Mfap1a	-0.34283	2.63601e-08
Mat2b	-0.504655	2.97724e-08
Tbc1d20	-0.486016	3.01283e-08
Syde2	-0.972354	3.26036e-08
Maf1	-0.475545	3.26531e-08
Nkx3-1	-1.69621	3.27276e-08
Pip4k2c	-0.529976	3.37419e-08
AA987161	-0.717169	3.38688e-08
Zfp532	-0.365095	3.39243e-08
Zc3h4	-0.449277	3.47343e-08
Zfp273	-1.09109	3.62791e-08
Zbtb6	-0.70424	3.65461e-08
Zfp697	-0.726049	3.70522e-08
Fkbp5	-0.596021	3.86551e-08
Vangl2	-0.71934	4.02053e-08
Prr7	-0.63023	4.0951e-08
Gosr1	-0.425978	4.18768e-08
Gas7	-0.421564	4.26426e-08
Tbc1d30	-0.443458	4.26451e-08
Atp2b2	-0.471242	4.26451e-08
Vamp1	-0.604834	4.34852e-08
Rab34	-0.588848	4.35347e-08
B3galnt1	-0.494548	4.49812e-08
Fbxo27	-0.733319	4.59666e-08
Keap1	-0.431913	4.7966e-08
Rab40c	-0.68155	4.8311e-08
Klhl23	-0.445342	4.86489e-08
Tmem25	-0.553652	4.86489e-08
Foxj3	-0.423812	4.89465e-08
Prkce	-0.594751	5.4403e-08
Dstyk	-0.382561	5.64239e-08
Lzts3	-0.705623	5.76351e-08
Il17rd	-0.713944	5.99913e-08
Zfp955a	-0.654799	6.20209e-08
Smug1	-0.713692	6.43165e-08
6030458C11Rik	-0.563661	6.77595e-08
Usp1	-0.533375	6.91825e-08
Zfp668	-0.592277	6.91825e-08
Zfp37	-0.631938	7.20473e-08
Fbxo41	-0.375653	7.20625e-08
Pxylp1	-0.616585	7.23836e-08
4932416H05Rik	-0.849621	7.32742e-08
Dnajc18	-0.388954	7.85082e-08
Glrx5	-0.576967	8.01581e-08
Pik3ip1	-0.647908	8.07771e-08
Cdon	-0.652688	8.07941e-08
Tbr1	-0.547062	8.07941e-08
Thtpa	-0.556426	8.62188e-08
Mef2c	-0.464911	8.90781e-08
Zfp84	-0.659148	9.01966e-08
Kcnk12	-0.908767	9.19591e-08
Hsd17b7	-0.704177	9.71656e-08
Foxn2	-0.66212	9.93887e-08
Brd1	-0.368287	1.04179e-07
Fbxo21	-0.425087	1.07128e-07
Diras1	-0.509275	1.08119e-07
Npy2r	-0.642931	1.0814e-07
2700081O15Rik	-0.491566	1.13096e-07
Fam171a2	-0.377331	1.17639e-07
Nrep	-0.702863	1.25586e-07
Prtg	-0.925558	1.26605e-07
Kcng2	-0.556757	1.3528e-07
Ksr1	-0.46562	1.37972e-07
Fam212b	-0.502883	1.39658e-07
Glo1	-0.682965	1.41769e-07
Mdga1	-0.547862	1.42148e-07
Foxf1	-1.33917	1.42341e-07
Sybu	-0.474129	1.45634e-07
Pitpnm2	-0.542561	1.47001e-07
Lin7b	-0.629945	1.50174e-07
Kctd4	-0.797661	1.52173e-07
Pbx2	-0.411879	1.53101e-07
Magee2	-0.609303	1.54573e-07
Tmem171	-1.57999	1.61955e-07
Tmcc2	-0.487931	1.62592e-07
Maz	-0.538968	1.6304e-07
Arhgap27	-0.661026	1.77873e-07
Zfp398	-0.723346	1.86982e-07
Sirt7	-0.522949	1.87656e-07
Znhit2	-0.594195	1.89506e-07
Frmd4b	-0.620858	1.90143e-07
Cdkn2d	-0.385635	1.93421e-07
Unkl	-0.394653	1.93503e-07
Fbxl6	-0.555761	1.95907e-07
Ppp2r2c	-0.548989	1.98859e-07
Src	-0.421911	2.03528e-07
Efna2	-0.916821	2.0845e-07
Elmo2	-0.376811	2.09246e-07
Nfix	-0.396904	2.11744e-07
Axin2	-0.548287	2.14058e-07
Tfb2m	-0.533925	2.14058e-07
Tgfa	-0.498906	2.28378e-07
AI462493	-0.684262	2.33621e-07
Mycl	-0.519223	2.42767e-07
Mfap1b	-0.321191	2.50045e-07
Gpr27	-0.691558	2.54624e-07
Phyhip	-0.489329	2.69422e-07
Zfp810	-0.664324	2.80619e-07
Ppil1	-0.65303	2.8198e-07
Qsox2	-0.555581	2.85193e-07
Pycr2	-0.589113	2.90149e-07
Secisbp2l	-0.354971	2.90149e-07
Slc6a12	-1.60852	2.93288e-07
Npnt	-0.510989	2.9874e-07
Klk8	-0.929399	3.00742e-07
Pskh1	-0.848483	3.02419e-07
Mmp24	-0.614012	3.09247e-07
9930014A18Rik	-0.994021	3.1502e-07
Nck2	-0.477047	3.30159e-07
Nol12	-0.675376	3.33942e-07
Gm10778	-0.856648	3.40108e-07
Zfp709	-0.930574	3.40108e-07
Denr	-0.418084	3.53295e-07
Get4	-0.497251	3.62062e-07
Pnrc2	-0.457167	3.67827e-07
Wscd2	-0.370017	3.6903e-07
Nol4	-0.426301	3.79086e-07
Ankmy2	-0.396198	3.79314e-07
Nhlrc1	-0.584991	3.94538e-07
Asic2	-0.56942	3.96092e-07
Gabrd	-0.920621	3.97706e-07
Fbxl18	-0.556953	4.01245e-07
Dpf1	-0.427011	4.01524e-07
Fam76b	-0.70685	4.11218e-07
Syt17	-0.466702	4.12036e-07
Pdxp	-0.435059	4.13217e-07
Crtc1	-0.422009	4.13951e-07
Nlrx1	-0.821883	4.19104e-07
Wdr5b	-1.0049	4.89612e-07
Unc5a	-0.469021	4.97143e-07
Glt8d2	-0.760179	4.99896e-07
Lrrc42	-0.555943	5.03102e-07
Glrx	-0.55787	5.03102e-07
Lor	-0.884453	5.14338e-07
D3Ertd254e	-0.673527	5.17094e-07
Nat8l	-0.428235	5.25683e-07
Mkl1	-0.491075	5.62852e-07
Stxbp6	-0.603041	5.6488e-07
Rltpr	-0.39485	6.05783e-07
Foxp4	-0.425539	6.20778e-07
Slc25a26	-0.57443	6.25785e-07
Thumpd3	-0.518009	6.32304e-07
D6Wsu163e	-0.483498	6.36028e-07
Magi1	-0.390513	6.36028e-07
Gtpbp10	-0.742535	6.64905e-07
Nr3c1	-0.543596	6.65452e-07
Tiam1	-0.401982	6.68177e-07
Zscan20	-0.819883	6.96294e-07
Gm4980	-0.750495	7.61878e-07
Zfp111	-0.705615	7.62702e-07
Tmcc1	-0.449142	7.64466e-07
Sorbs2	-0.364176	7.685e-07
Mtmr10	-0.539595	7.72777e-07
Zbtb8a	-0.998941	8.3882e-07
Ccdc130	-0.622569	8.60644e-07
Eif2a	-0.398269	8.62516e-07
Fam19a1	-0.835	8.76109e-07
Lzts1	-0.607135	8.84068e-07
Faah	-0.634912	8.9151e-07
Pnma2	-0.566476	8.93838e-07
C87436	-0.58559	8.96116e-07
Tmem231	-0.817251	9.26021e-07
Ubr7	-0.43086	9.34854e-07
Bcl11a	-0.46288	9.37772e-07
Zfp775	-0.893417	9.49487e-07
AA414768	-0.67117	9.60778e-07
Zfp14	-0.804354	9.60778e-07
Dcbld1	-0.6581	9.60778e-07
1700025G04Rik	-0.433173	9.67764e-07
Pde10a	-0.362922	9.6792e-07
Rgs14	-0.735878	9.88673e-07
Asb8	-0.387824	1.00563e-06
Olfm1	-0.630694	1.04063e-06
Arhgap20	-0.440925	1.09724e-06
Zbtb45	-0.528542	1.1145e-06
Pigo	-0.482797	1.13913e-06
Islr	-0.802408	1.16443e-06
Taf8	-0.609384	1.1756e-06
Zfp870	-0.8074	1.20408e-06
Traip	-0.666333	1.23433e-06
Ccdc166	-0.887223	1.25441e-06
Gdpgp1	-0.782365	1.26103e-06
Ccdc32	-0.473052	1.28968e-06
Slc39a9	-0.394557	1.30025e-06
Dtwd1	-0.717448	1.32044e-06
Znf512b	-0.480006	1.32044e-06
Insig1	-0.467061	1.35447e-06
Mrpl44	-0.531302	1.35447e-06
Gm5069	-0.815831	1.3574e-06
E130309D02Rik	-0.531666	1.39284e-06
Extl2	-0.382123	1.47838e-06
Asb7	-0.56986	1.55474e-06
Dnal4	-0.527391	1.59494e-06
Gm996	-0.528922	1.61233e-06
Rnf167	-0.420833	1.63926e-06
Kcnh1	-0.390904	1.6824e-06
Capn3	-0.614248	1.69657e-06
Golph3l	-0.530333	1.69818e-06
Cbx2	-0.972844	1.7218e-06
Cacng5	-0.77979	1.74001e-06
Ppp1r3e	-0.624241	1.74001e-06
Fam136a	-0.481616	1.74001e-06
6330419J24Rik	-0.553307	1.7705e-06
Grm1	-0.514561	1.7705e-06
Mmd2	-0.340758	1.7705e-06
Gpc4	-0.403123	1.78334e-06
1810026J23Rik	-0.352451	1.85195e-06
Tmem150c	-0.34837	1.87367e-06
Mbd5	-0.483706	1.9816e-06
Rbfox3	-0.530196	1.99892e-06
Pcyox1l	-0.632165	2.00203e-06
Isoc1	-0.695625	2.00583e-06
Btbd6	-0.58258	2.00869e-06
Nek6	-0.445506	2.04009e-06
Epn2	-0.437393	2.13312e-06
Slc16a11	-0.593268	2.16188e-06
St3gal5	-0.490019	2.24711e-06
Klhl2	-0.457612	2.28887e-06
Abcg4	-0.346897	2.34154e-06
Caml	-0.439297	2.35499e-06
2010107G23Rik	-0.537964	2.36185e-06
Brf2	-0.618368	2.39775e-06
Fam214a	-0.45114	2.39775e-06
Ezh1	-0.420301	2.45376e-06
Dut	-0.483847	2.50067e-06
Tmem18	-0.519203	2.52519e-06
Rbx1	-0.410458	2.59144e-06
Rapgef5	-0.443107	2.67978e-06
Lrfn1	-0.452925	2.69844e-06
Ankrd46	-0.32932	2.79514e-06
Ptk2	-0.359453	2.79872e-06
Foxk2	-0.433343	2.89087e-06
Zfp781	-0.537913	3.01344e-06
Ppapdc2	-0.431003	3.05003e-06
Sox18	-0.982833	3.06222e-06
Alyref2	-0.919441	3.14609e-06
Fjx1	-0.407592	3.14609e-06
Zfp395	-0.655358	3.15525e-06
Klhl36	-0.81251	3.16825e-06
Arid4a	-0.4683	3.31845e-06
Mlh3	-0.441933	3.38046e-06
B3galt4	-1.00217	3.44462e-06
Apcdd1	-0.613652	3.45265e-06
Kcnk2	-0.384863	3.51452e-06
4930414L22Rik	-0.697317	3.62932e-06
D3Bwg0562e	-0.509321	3.69518e-06
Map10	-0.843757	3.72659e-06
Zscan12	-0.75356	3.78678e-06
Tmem64	-0.398473	3.79706e-06
Ino80b	-0.549825	3.84353e-06
Cdk7	-0.486633	3.84353e-06
Bcar1	-0.454436	3.86096e-06
Zfp143	-0.646732	3.87594e-06
Vps26b	-0.289616	4.02116e-06
Ccdc12	-0.506748	4.03609e-06
Nfic	-0.318211	4.0369e-06
Pitpnc1	-0.418082	4.08506e-06
Cabp7	-0.537886	4.12831e-06
Zfp791	-0.921205	4.13713e-06
Polr2d	-0.549159	4.30025e-06
Sar1b	-0.372478	4.33821e-06
Cxcl12	-0.453874	4.3875e-06
Mrpl57	-0.447416	4.39512e-06
Brinp1	-0.464728	4.5411e-06
Nudt3	-0.446495	4.58203e-06
Narf	-0.490338	4.59346e-06
Rad1	-0.644031	4.59732e-06
Rhof	-0.437002	4.72865e-06
Lrrn2	-0.384109	4.85638e-06
Sec23a	-0.478907	4.86422e-06
Zfp708	-1.11933	4.96355e-06
Mb21d2	-0.503991	4.97864e-06
Mum1	-0.509051	5.08364e-06
A230070E04Rik	-0.749506	5.10335e-06
Gabrb2	-0.487367	5.12889e-06
Pnpla3	-0.772846	5.1334e-06
Fam120aos	-0.477668	5.16309e-06
Pik3cb	-0.469725	5.24504e-06
Maml2	-0.517352	5.38056e-06
Sall2	-0.392264	5.44552e-06
Smim20	-0.617107	5.56306e-06
Ky	-0.959173	5.59506e-06
Dcaf5	-0.359667	5.761e-06
Rfx3	-0.480217	5.80817e-06
Fdft1	-0.411335	5.8451e-06
Zkscan4	-0.775934	5.9719e-06
Dirc2	-0.421286	5.97341e-06
Acot3	-0.813851	6.09884e-06
Sft2d3	-0.673848	6.1344e-06
Mbtps1	-0.351796	6.16317e-06
Ctgf	-1.45086	6.16317e-06
Sobp	-0.530149	6.30021e-06
Nr2c1	-0.631432	6.30165e-06
Acot6	-0.73417	6.30689e-06
Nhsl2	-0.445126	6.33936e-06
Zfpm1	-0.600601	6.37667e-06
Dusp14	-0.509759	6.40666e-06
Sel1l	-0.356444	6.41293e-06
Lysmd1	-0.640022	6.41293e-06
Celsr2	-0.312719	6.48882e-06
5730409E04Rik	-0.415527	6.65404e-06
Zbtb16	-0.464856	6.76271e-06
Zfp551	-0.878218	6.81751e-06
Klhl8	-0.377985	7.01377e-06
Fastkd1	-0.650085	7.02617e-06
Cdc42ep4	-0.474054	7.12784e-06
Ranbp3l	-0.902406	7.40838e-06
Ppm1h	-0.40941	7.49529e-06
Maml3	-0.656757	7.51463e-06
Arl14ep	-0.433835	7.53929e-06
Gid4	-0.443037	7.54511e-06
Zfhx4	-0.647467	7.60719e-06
Zfp386	-0.627509	7.639e-06
Apex1	-0.55342	7.87155e-06
Mef2a	-0.485898	7.90815e-06
Mettl9	-0.496341	7.92357e-06
Nrarp	-0.610358	7.95817e-06
Ppp1r14c	-0.54662	8.04688e-06
Gpr173	-0.583882	8.1899e-06
A930004D18Rik	-0.93716	8.2296e-06
Samd1	-0.507046	8.39371e-06
Supt7l	-0.521435	8.49536e-06
Frs3	-0.554947	8.54571e-06
Klf2	-0.893204	8.72875e-06
Osbp2	-0.438893	8.72875e-06
Gabbr2	-0.384787	8.73211e-06
Gsg1l	-0.747966	8.79468e-06
Lrrtm1	-0.544291	9.06134e-06
Rbbp9	-0.445198	9.11539e-06
Smad3	-0.453325	9.64625e-06
Hrk	-0.376987	9.67836e-06
Jade1	-0.4261	9.75767e-06
Pex14	-0.427091	1.00899e-05
Rasgef1a	-0.429158	1.02609e-05
Syndig1	-0.465728	1.02701e-05
Col9a2	-1.00544	1.02807e-05
Tab1	-0.490662	1.04693e-05
Bai3	-0.389851	1.0525e-05
H6pd	-0.684244	1.05546e-05
Mmp17	-0.463037	1.08756e-05
Ip6k2	-0.443877	1.09243e-05
Pex26	-0.566044	1.11248e-05
Zfp874b	-0.629408	1.13315e-05
Etaa1	-0.727946	1.13946e-05
Epha4	-0.44147	1.14812e-05
Zfp35	-0.510618	1.16206e-05
Lmln	-0.453198	1.16757e-05
Zfp518b	-0.522073	1.21114e-05
St3gal2	-0.383496	1.23508e-05
Rexo1	-0.357177	1.23977e-05
Zfp646	-0.416287	1.24197e-05
Wasf1	-0.415278	1.25157e-05
Pum1	-0.323787	1.25157e-05
Golm1	-0.362676	1.26483e-05
Zfp108	-0.828183	1.26883e-05
Wdr24	-0.498507	1.28975e-05
Klhl20	-0.443584	1.31122e-05
Hcn2	-0.417556	1.31266e-05
Timm21	-0.639193	1.32788e-05
Fam155a	-0.44101	1.35086e-05
Synpr	-0.346258	1.36583e-05
Cirbp	-0.61672	1.37497e-05
Pkia	-0.436761	1.39014e-05
Camta2	-0.441675	1.40857e-05
BC003965	-0.384868	1.43669e-05
Ehd1	-0.435986	1.45604e-05
Fut8	-0.434286	1.46587e-05
Crebl2	-0.487352	1.48846e-05
Fra10ac1	-0.468312	1.5061e-05
Tipin	-0.619215	1.50751e-05
Setbp1	-0.413145	1.5183e-05
Tmem158	-0.628916	1.53633e-05
Trim13	-0.746925	1.53633e-05
Parp16	-0.967238	1.61536e-05
Rpa2	-0.629019	1.64131e-05
Zic1	-0.806397	1.6457e-05
Fam118b	-0.548637	1.68378e-05
Btbd2	-0.384835	1.69914e-05
Fpgt	-0.526379	1.71784e-05
Tgfbrap1	-0.313431	1.74043e-05
Rbm22	-0.406873	1.80745e-05
Chmp6	-0.489545	1.82293e-05
Tinagl1	-0.754964	1.85562e-05
Dbn1	-0.391643	1.88502e-05
Tomm40l	-0.41303	1.89486e-05
Plcl1	-0.416712	1.9117e-05
4931414P19Rik	-0.992663	1.93025e-05
Neurod2	-0.587747	1.94029e-05
Phf2	-0.347124	1.94691e-05
Ankrd45	-0.462784	1.97084e-05
Zic4	-1.22693	1.97688e-05
Irs1	-0.490087	1.97712e-05
Ints5	-0.396827	1.99792e-05
Lipt2	-0.888779	2.07607e-05
2010300C02Rik	-0.538106	2.0932e-05
Nmt1	-0.382774	2.09321e-05
Slc30a10	-0.516159	2.09504e-05
Elp6	-0.575447	2.10044e-05
Zfp94	-0.650343	2.10902e-05
Kcna5	-1.10503	2.11426e-05
Krt10	-0.648584	2.13147e-05
Zfp764	-0.867648	2.13434e-05
Letmd1	-0.358431	2.15219e-05
Rpusd4	-0.623881	2.16044e-05
Rab12	-0.346214	2.19458e-05
Slc30a9	-0.441225	2.19781e-05
Chid1	-0.377612	2.23117e-05
Gabra4	-0.533016	2.23985e-05
Zfp120	-0.578092	2.31583e-05
Mink1	-0.40808	2.32322e-05
Zmat4	-0.384908	2.33089e-05
Cpped1	-0.384305	2.33301e-05
Sec22c	-0.371276	2.33301e-05
Sppl3	-0.298271	2.33301e-05
Smc3	-0.42178	2.33973e-05
Eif4b	-0.270672	2.37567e-05
St6galnac5	-0.445169	2.38286e-05
Mal2	-0.527519	2.38732e-05
Sfxn1	-0.41768	2.39461e-05
Zik1	-0.52736	2.45547e-05
Zfp606	-0.542889	2.49205e-05
Nipal3	-0.375889	2.50194e-05
3110082I17Rik	-0.577495	2.51895e-05
Brsk2	-0.330313	2.55185e-05
Mkrn1	-0.387604	2.55412e-05
Klhl21	-0.49723	2.56109e-05
Bcl6	-0.41053	2.61788e-05
Cacna1e	-0.314419	2.6782e-05
Zfp629	-0.426121	2.74275e-05
Ube2r2	-0.329002	2.74395e-05
Klf13	-0.396261	2.80132e-05
Srcin1	-0.263311	2.83702e-05
Kcnab1	-0.404253	2.94335e-05
Marveld1	-0.664547	2.98435e-05
Cdhr1	-0.651065	3.02738e-05
Stc1	-0.710357	3.05292e-05
Cldn24	-1.24874	3.05888e-05
Asgr1	-1.36281	3.08602e-05
Zfp85	-0.985838	3.11762e-05
Tmem50b	-0.344764	3.17646e-05
Scand1	-0.512341	3.21479e-05
Pdcl	-0.475653	3.23141e-05
Zfp383	-0.542042	3.29865e-05
Gpank1	-0.610896	3.31547e-05
Ptpn9	-0.419009	3.37804e-05
Zfp839	-0.530535	3.3902e-05
Mical2	-0.386947	3.39099e-05
Ppifos	-0.863864	3.39623e-05
Syngap1	-0.354398	3.42263e-05
Mtrr	-0.443828	3.47612e-05
Pcsk5	-0.462876	3.53753e-05
Cbx3	-0.423492	3.5591e-05
Tefm	-0.842098	3.55932e-05
Zfp961	-0.560955	3.5812e-05
Trabd2b	-0.771894	3.58726e-05
Zmat5	-0.442054	3.60534e-05
Galnt18	-0.353654	3.68424e-05
Grhpr	-0.425682	3.68944e-05
Zfp637	-0.479909	3.79277e-05
Rpp14	-0.477702	3.8617e-05
Zfp956	-0.501238	3.86337e-05
Pus7l	-0.864358	3.90727e-05
Zfp60	-0.471124	3.91415e-05
Rae1	-0.378439	3.92756e-05
BC068157	-0.44172	3.95814e-05
Fbxw11	-0.344424	4.02429e-05
Lrrn4	-1.14603	4.02429e-05
Sav1	-0.481351	4.05406e-05
Zfp81	-0.60269	4.09948e-05
Zfp952	-0.500453	4.23242e-05
Ccny	-0.318466	4.3144e-05
Strn4	-0.330979	4.47543e-05
Prox1	-0.392848	4.57167e-05
Ror1	-0.860801	4.5874e-05
Mta1	-0.374628	4.65651e-05
Suv420h1	-0.333312	4.68825e-05
Mettl7a1	-0.363927	4.78084e-05
Eef2k	-0.478629	4.7987e-05
Zfp235	-0.553191	4.85317e-05
Zfp960	-0.770703	4.88901e-05
Nanos1	-0.53858	4.89774e-05
Emx1	-0.601767	4.91421e-05
Camta1	-0.463644	5.01418e-05
Noa1	-0.393177	5.11203e-05
Vstm2a	-0.425031	5.32742e-05
Arl15	-0.619232	5.36647e-05
Zfp239	-0.436998	5.51462e-05
Gpr45	-0.652518	5.53685e-05
Pip5k1c	-0.384989	5.5918e-05
Eya1	-0.47104	5.70211e-05
Lix1l	-0.41477	5.75235e-05
Proser1	-0.413353	5.8816e-05
Ncoa1	-0.310735	5.91439e-05
Adck2	-0.395601	5.94779e-05
Zkscan14	-0.708477	6.05197e-05
Omg	-0.52924	6.20869e-05
Gna11	-0.355668	6.37801e-05
Celf5	-0.357387	6.44136e-05
Fbxo25	-0.285744	6.44613e-05
Ano3	-0.4063	6.49306e-05
Tpgs1	-0.446056	6.59962e-05
Apbb2	-0.332695	6.63415e-05
Med13l	-0.226078	6.72305e-05
Vldlr	-0.316941	6.8945e-05
Fam57b	-0.535984	6.96608e-05
Rbak	-0.610438	7.07553e-05
Zswim1	-0.434859	7.07553e-05
Gm5113	-0.523859	7.17023e-05
Coil	-0.449117	7.29834e-05
D17H6S53E	-0.483688	7.45379e-05
Zfp712	-0.795096	7.48899e-05
Ankrd49	-0.584374	7.5303e-05
Twf1	-0.340131	7.60379e-05
Tspan5	-0.312786	8.01268e-05
Prkar2b	-0.302245	8.04085e-05
Fance	-0.4996	8.07582e-05
Slu7	-0.320565	8.15409e-05
AI837181	-0.35874	8.17238e-05
Syt16	-0.385899	8.17807e-05
Mzf1	-0.658367	8.23277e-05
9430083A17Rik	-0.927674	8.34707e-05
Vps4a	-0.342989	8.4546e-05
6530402F18Rik	-0.524998	8.48943e-05
Kctd7	-0.523963	8.54484e-05
Gucy1a3	-0.413155	8.56257e-05
Mcu	-0.425166	8.69457e-05
Armc10	-0.415463	8.88275e-05
Hmbs	-0.495143	8.99061e-05
Zfp78	-0.855943	9.22621e-05
Pkdcc	-0.450768	9.22621e-05
Icam5	-0.476626	9.32298e-05
Camk2n1	-0.457851	9.35496e-05
B4galnt4	-0.372353	9.43596e-05
Kctd18	-0.593195	9.50238e-05
Zkscan6	-0.531653	9.58112e-05
Lrrc47	-0.364602	9.58564e-05
Zfp788	-0.445789	9.60512e-05
Adcy1	-0.36936	9.67614e-05
Ikzf4	-0.516761	9.74975e-05
C630031E19Rik	-1.03403	9.77621e-05
Pdcd4	-0.328387	9.85189e-05
Gucy1b3	-0.310694	9.87035e-05
1110038F14Rik	-0.438579	9.98053e-05
Pwp2	-0.356337	0.000103184
Fuk	-0.381129	0.000104268
5930430L01Rik	-0.746624	0.000104837
Bnip1	-0.507808	0.00010736
Elac1	-0.404639	0.000108535
Synrg	-0.293262	0.000108743
Akt1s1	-0.387232	0.000109175
C630043F03Rik	-0.699316	0.000109896
Igfbp5	-0.395886	0.000110809
Fabp7	-0.581689	0.000111392
Zbtb44	-0.588866	0.000113964
Zfp647	-0.875324	0.000114701
Amigo1	-0.267069	0.000115042
Trim46	-0.302153	0.00011581
Ncald	-0.397716	0.000116866
Zfp641	-0.528394	0.000118657
Gpr155	-0.397795	0.000119411
Rnf220	-0.291124	0.000120254
Mettl14	-0.468317	0.000120395
Slc16a13	-0.720588	0.000121177
Tnks1bp1	-0.346678	0.000121811
Ntf3	-0.627913	0.000121909
Stx6	-0.35302	0.00012356
Tusc1	-0.581336	0.000124478
Gigyf1	-0.322555	0.000124642
Rhou	-0.451704	0.000124845
Jph4	-0.348251	0.000126086
Rnf26	-0.36071	0.000126086
Zfp112	-0.575379	0.000127925
Dact2	-0.442339	0.000128521
Bhlha9	-0.900845	0.000129611
Rpa3	-0.776646	0.000131123
Tmppe	-0.449812	0.000131893
Neurl1a	-0.434936	0.000132579
Zfp414	-0.477345	0.000133125
Fam3c	-0.410813	0.000133789
Polr2f	-0.386704	0.000133789
Rgs7	-0.343023	0.000134017
Pdp2	-0.614333	0.00013429
Ubtd2	-0.532045	0.00013429
Nceh1	-0.367854	0.000134968
Zdhhc7	-0.46961	0.000136166
Zfp65	-0.634546	0.000136201
Thap3	-0.499258	0.000137364
Zzz3	-0.312302	0.000137377
Tmtc1	-0.283821	0.000137459
Stim2	-0.430528	0.000138391
Heatr6	-0.393431	0.000138487
1700113A16Rik	-0.434046	0.00013883
Ccdc142	-0.513783	0.00013989
Rab8b	-0.36752	0.000140048
B3galt1	-0.498569	0.000142905
Ehd3	-0.308282	0.000143847
B830017H08Rik	-1.01053	0.000144017
Kcnd2	-0.452678	0.000145161
Serpinf1	-0.746781	0.000148603
Zfp771	-0.458338	0.00014909
Rgl1	-0.387198	0.000149494
Lztr1	-0.328081	0.000150452
1700052N19Rik	-0.410833	0.000154875
Vps39	-0.312257	0.000160437
Lrp11	-0.429274	0.000160882
Rai1	-0.292651	0.000160882
Cdkl1	-0.531961	0.000163251
Lhx9	-0.403271	0.000163731
Cmtm4	-0.249527	0.000164805
Gnaq	-0.371573	0.000170078
Zfand6	-0.346245	0.000170078
Osr1	-0.972155	0.000171263
Gse1	-0.340723	0.00017297
Fbxw4	-0.448141	0.000174313
Zfp292	-0.368064	0.000175951
Mphosph6	-0.58066	0.000177201
Vimp	-0.375617	0.000178554
Kcnb1	-0.27902	0.000178554
Asphd2	-0.468978	0.00017861
Zfp687	-0.416474	0.000178623
Snw1	-0.265068	0.000179945
Btbd9	-0.461403	0.00018048
Adprh	-0.34341	0.000181253
Sh3pxd2a	-0.269226	0.000182698
Nanp	-0.507755	0.000182698
Dhodh	-0.475139	0.000183688
Obscn	-0.612311	0.000184079
Ptk2b	-0.329518	0.000185565
Il17d	-0.463252	0.000188422
Zfp58	-0.776152	0.000189757
Ntng2	-0.476569	0.000190719
Sertm1	-0.459522	0.000191138
Car7	-0.75812	0.000192389
Dgkz	-0.439335	0.000192876
1700001L05Rik	-0.686952	0.000193384
Speg	-0.330755	0.000193917
Ahcyl2	-0.342559	0.000195807
Fam32a	-0.371165	0.000196081
Tmem81	-0.692261	0.000200253
C330006A16Rik	-0.366846	0.000200957
2510003E04Rik	-0.346122	0.000202796
Fem1a	-0.385618	0.000203998
Gm5577	-0.709721	0.000207666
Zmiz1	-0.272674	0.000208999
Cxcl5	-1.11349	0.000208999
Bmyc	-0.3356	0.000209228
Dnajc28	-0.546433	0.00021027
Slx1b	-0.366038	0.000219246
Hirip3	-0.394583	0.000221272
Armc6	-0.388964	0.000222571
Plrg1	-0.36218	0.000222571
Kctd3	-0.329159	0.000223031
Ust	-0.342897	0.00022445
Eif1b	-0.373466	0.000226494
Stra6	-0.577772	0.000226966
Exo5	-0.62149	0.000230411
Phax	-0.324344	0.000230884
Anks1b	-0.347365	0.000232468
Slc35f3	-0.397932	0.000233995
Cys1	-0.55778	0.000234524
Prrt2	-0.358494	0.000234583
Tmem28	-0.522713	0.00023509
Bzw2	-0.467305	0.00023691
Nes	-0.554498	0.000237217
Syt7	-0.458879	0.000237217
Limch1	-0.302209	0.000237316
Kctd2	-0.401467	0.000237915
Mettl18	-0.84307	0.000238445
Zfp524	-0.773724	0.000239238
0610009B22Rik	-0.517388	0.000244403
2310047M10Rik	-0.414333	0.000244991
Fam69a	-0.504877	0.000246881
Xylt2	-0.396802	0.000251854
Casp9	-0.469527	0.000251854
Lyrm7	-0.552583	0.000254587
Dclre1a	-0.64422	0.00025661
Tprgl	-0.358221	0.000259308
Ptn	-0.466138	0.000259308
Mblac1	-0.766805	0.000260564
Sema5a	-0.342111	0.000264594
Suv420h2	-0.484046	0.000267782
Gatc	-0.37574	0.000269393
Naa20	-0.313786	0.000270745
Zfp940	-0.534254	0.000273546
Chrac1	-0.541367	0.00027681
Dnajc17	-0.572615	0.000277103
Lage3	-0.536818	0.000277238
Mycn	-0.604614	0.000277315
Atmin	-0.310862	0.000278784
Bcl2l1	-0.387143	0.000281502
Dgcr8	-0.341869	0.000282421
Dctn6	-0.388465	0.000283696
Cir1	-0.329757	0.000287881
Tyw3	-0.511514	0.000290638
Dph1	-0.408599	0.000290904
Erich5	-0.8553	0.00029814
Tada1	-0.310369	0.000299999
Rcor3	-0.44006	0.000300528
6030419C18Rik	-0.366646	0.000301622
Ppp1r3f	-0.379672	0.000304687
Zfp286	-0.529696	0.000305369
Tysnd1	-0.453353	0.000306747
Pfkl	-0.363481	0.00030983
Slc22a6	-1.1951	0.000310637
Zfp746	-0.315409	0.000310811
Mpped2	-0.480714	0.000311086
Fam172a	-0.329503	0.000311086
Gin1	-0.62385	0.000314377
Slc39a3	-0.341736	0.000316364
Ppp1r9a	-0.328895	0.000316731
Engase	-0.540285	0.000320428
Auts2	-0.284283	0.000322992
Cacna2d1	-0.471997	0.000326067
Ap1ar	-0.333542	0.000327042
Slc27a3	-0.711254	0.000331243
Mypop	-0.324149	0.000332218
Ano8	-0.346973	0.000332446
Hcar1	-1.15122	0.000332698
Wscd1	-0.343965	0.000333468
Dlgap3	-0.384743	0.000333768
Ppp1r21	-0.325649	0.000344825
Zfp148	-0.374047	0.000345172
Tmem186	-0.374388	0.000345172
Bbc3	-0.655075	0.000347129
Pgrmc2	-0.321766	0.000347909
E530011L22Rik	-0.536563	0.00035091
Vps45	-0.323574	0.000351714
Rfxap	-0.348064	0.000358861
Chaf1a	-0.54518	0.000358861
Sufu	-0.436334	0.000358886
Dpf3	-0.442817	0.000359417
Fam20b	-0.334047	0.000361852
Zfp113	-0.634599	0.000363291
Ddn	-0.545554	0.000363387
Yipf2	-0.460358	0.000363616
B930041F14Rik	-0.40515	0.000367227
Dguok	-0.479372	0.00037288
Miat	-0.38711	0.00037528
Prkg1	-0.459273	0.000378324
Sac3d1	-0.468786	0.000378918
Ndufs3	-0.291803	0.000379555
2610524H06Rik	-0.525601	0.000385367
Zfp40	-0.53172	0.000385618
Pygo1	-0.426281	0.000390152
Hectd3	-0.32514	0.000392877
Zbtb49	-0.490044	0.000392961
Rragd	-0.355175	0.000395053
Mtrf1	-0.64343	0.000395432
Ap5s1	-0.496924	0.000399013
Rpap3	-0.404884	0.000399579
Rad21	-0.221105	0.000402251
Zfp97	-0.675217	0.000402769
Ttc30a1	-0.57381	0.000403968
Ntng1	-0.4579	0.000404961
Fbxl12os	-0.832992	0.000409279
Amacr	-0.461887	0.000417427
Pdzrn3	-0.586884	0.000417673
Rwdd2b	-0.480764	0.000420879
Als2	-0.288199	0.000423775
Igfbp6	-0.78404	0.000432201
Rab40b	-0.501153	0.000432264
Gcfc2	-0.560525	0.000433829
Tigd5	-0.541224	0.000441236
Kcna2	-0.392527	0.000444948
Mpzl2	-1.16439	0.000446103
Cdc42se2	-0.365839	0.000447043
Cdkl4	-0.543512	0.000447155
Tspan33	-0.390882	0.000447227
Syt13	-0.321781	0.000448317
Atp5sl	-0.372281	0.000453494
Dsg2	-0.692878	0.000456181
Acot2	-0.421129	0.000459021
Mettl23	-0.438413	0.000462842
Med25	-0.332659	0.000464137
Chn1	-0.467931	0.000470774
Ssbp3	-0.312091	0.000470774
Dapk1	-0.357547	0.000473454
Rfc5	-0.481287	0.00048699
Ssbp4	-0.363001	0.000487292
Gm13375	-0.505119	0.000498699
B4galt6	-0.340138	0.000498699
Usp30	-0.361854	0.000499763
Slc6a13	-1.16192	0.000501703
Magi2	-0.353259	0.000501703
Tnfrsf19	-0.355907	0.000504054
Zfp300	-0.923166	0.000505499
Star	-0.581443	0.000510554
Doc2b	-0.395023	0.00052636
1700096K18Rik	-0.893722	0.00052957
Mrps2	-0.361099	0.000532093
N6amt1	-0.408754	0.000536862
9330133O14Rik	-0.648464	0.000539628
Arhgef2	-0.289679	0.000539628
Scamp1	-0.361415	0.000540029
Epc2	-0.345662	0.000540208
Lrp3	-0.282629	0.000543806
Rbfa	-0.388643	0.000544268
Ccng2	-0.384849	0.000549748
E130309F12Rik	-0.445105	0.000550823
Deaf1	-0.423582	0.000550823
Plec	-0.256916	0.000566901
Eepd1	-0.380104	0.00056712
Ccdc126	-0.510321	0.00056712
Tmem223	-0.405013	0.000568837
Gtf2h3	-0.439431	0.000570195
Siah1a	-0.408017	0.000574939
Mansc1	-0.648395	0.000576285
Gm4285	-0.773253	0.000591994
Zfp747	-0.619461	0.000592551
Tekt5	-0.604498	0.000599787
Rab26	-0.388422	0.000599876
Sipa1l2	-0.450221	0.000601773
Wnt9a	-0.708267	0.000601862
Efemp1	-0.66235	0.000602726
Cwc22	-0.399187	0.000602754
Pdf	-0.323213	0.000606115
Krr1	-0.371443	0.000606115
Zfp623	-0.498985	0.000606959
Map2k1	-0.356181	0.000611509
Thsd7a	-0.299149	0.000619426
Rcor2	-0.467677	0.000619426
Zfp821	-0.342264	0.000619538
D1Ertd622e	-0.376283	0.000621668
Commd10	-0.377546	0.000626584
Cacnb3	-0.325559	0.000630157
Itpka	-0.492061	0.00063184
Rsph3a	-0.316023	0.000635749
Tmco6	-0.502044	0.000640747
Chic2	-0.454143	0.00064295
Fam53a	-0.477776	0.000652418
Rtp2	-1.06466	0.000653054
Ttc30a2	-0.720032	0.000657226
Cdh2	-0.225346	0.000657226
Rilpl1	-0.335379	0.000659156
Map3k10	-0.347859	0.000659398
Slc40a1	-0.575953	0.000662421
Mfap2	-0.571615	0.000662741
Carf	-0.429959	0.000664481
Wash	-0.325219	0.000669163
Tmem80	-0.352846	0.000672845
Nup37	-0.786722	0.000688735
Snn	-0.421554	0.000696436
Col4a6	-0.836302	0.000705394
Ccdc85a	-0.478105	0.000709269
Usf2	-0.351492	0.000710557
Dnajc30	-0.415452	0.00071608
L3mbtl2	-0.357254	0.000718404
Rabl3	-0.657759	0.000725406
Filip1	-0.448877	0.000726846
Slc2a4rg-ps	-0.509398	0.000728209
Fnta	-0.289395	0.000733461
Slc2a6	-0.299016	0.000744325
Ppapdc3	-0.393139	0.000744383
Ptgds	-1.07871	0.000748284
Mtmr3	-0.20912	0.000755399
Trabd	-0.37109	0.000755758
Tubgcp3	-0.293541	0.000757142
Fnip2	-0.353971	0.000757448
Smad4	-0.291992	0.000758171
E430018J23Rik	-0.646644	0.000761508
Zfp12	-0.338637	0.000763807
Ptx4	-1.09781	0.000765374
Wnt16	-0.828661	0.000767205
2310022A10Rik	-0.427919	0.000767205
Pitpnb	-0.265854	0.000767707
Rnf8	-0.328358	0.000777613
Gpr75	-0.499156	0.000778407
Slc7a4	-0.325626	0.00078165
Tcf20	-0.265066	0.000787159
Zfp935	-0.580131	0.000789439
Aox3	-1.09473	0.000797153
Utp23	-0.476896	0.000804074
Ywhah	-0.377865	0.000806831
Ptrhd1	-0.507219	0.000806831
Zfp354c	-0.446833	0.000808083
Jag1	-0.438296	0.000809715
Mus81	-0.392714	0.000817078
Slc7a11	-0.534719	0.000822204
Pcif1	-0.367137	0.000825248
Mcrs1	-0.41708	0.000825248
Cblb	-0.40142	0.00085067
Bhlhe22	-0.472857	0.00085067
Nckap5l	-0.356719	0.000854298
Foxj2	-0.304001	0.000854298
Brd3	-0.307545	0.000856612
Card14	-1.06232	0.000856991
Marveld2	-0.920951	0.000859127
Rnf219	-0.500633	0.000862474
Fmn2	-0.21028	0.00086292
Evc2	-0.358375	0.000867732
Foxc2	-1.09656	0.000869227
C1qtnf4	-0.472391	0.000869741
Zfp605	-0.41196	0.000869957
Polr3c	-0.473447	0.000889568
Nova2	-0.281395	0.000893125
Slc13a3	-0.677287	0.00089977
Phlpp2	-0.35202	0.000909576
Nr2c2	-0.283164	0.000915459
Pdzd3	-0.816252	0.000916747
Map7	-0.236457	0.000917875
Zfp53	-0.653479	0.000919815
Usp50	-0.91155	0.000934494
Guf1	-0.399128	0.000946686
Mfsd10	-0.399673	0.000947207
Recql5	-0.341939	0.000951892
Mrpl45	-0.328543	0.000956128
Sstr1	-0.506634	0.000959931
Nfib	-0.409451	0.000971197
Sema4f	-0.34292	0.000986658
Eln	-0.466207	0.00099365
Lrrc61	-0.395298	0.00100784
Senp6	-0.318827	0.00100784
A230077H06Rik	-0.585842	0.00100802
Fubp3	-0.298936	0.00101161
BC021891	-0.823796	0.0010259
Poc5	-0.273705	0.00102896
Zfp109	-0.598732	0.00104541
Chst11	-0.29221	0.00105127
Rbfox1	-0.404317	0.00105258
Scnn1a	-0.521423	0.0010641
Ramp1	-0.370863	0.00106419
Kdm1a	-0.261757	0.00106609
Nlgn3	-0.367713	0.00106952
Fgfbp3	-0.615343	0.00107205
Pard6g	-0.541997	0.00107375
Zfp787	-0.44688	0.0010827
Prkrir	-0.309114	0.00110621
Trim8	-0.258293	0.0011136
Zfp689	-0.510746	0.00111507
Zfp661	-0.513743	0.00111611
9330151L19Rik	-0.47855	0.00111869
Zfp280c	-0.449991	0.00112821
Wdr11	-0.251037	0.00112821
Gm17296	-0.521703	0.00112927
Nol8	-0.353208	0.00113236
Kdm3b	-0.255789	0.00114022
Tmem109	-0.317319	0.00114422
Rsbn1l	-0.360374	0.00114434
Casp2	-0.43821	0.00114857
Zfp580	-0.401218	0.00115206
Mrpl34	-0.383204	0.00116555
BC051226	-0.651666	0.00117499
Atraid	-0.341119	0.00117644
Cacng8	-0.347196	0.00120544
Zfp174	-0.511039	0.00123859
B4galt7	-0.428294	0.00124503
Lpcat4	-0.340966	0.00125795
Zfpm2	-0.284064	0.00125795
Lpcat1	-0.362571	0.00127298
Zfp51	-0.794922	0.00127471
Matn2	-0.427774	0.00127609
Grpel2	-0.317974	0.0012843
St3gal1	-0.535981	0.00129985
Mrps31	-0.388416	0.00130732
Elmod3	-0.374427	0.00130987
Ube3c	-0.283573	0.00132293
Pddc1	-0.311058	0.00133656
Klf4	-0.695987	0.00133923
Shroom2	-0.400032	0.00134065
Rnf39	-0.634442	0.00134243
Thap2	-0.472618	0.00134306
Xpa	-0.529331	0.00134712
Akap5	-0.389937	0.00135284
Rundc3b	-0.306049	0.00135332
Fam175b	-0.307533	0.0013555
Cdk17	-0.295329	0.00137239
Cdc42bpb	-0.282756	0.00137349
Mettl13	-0.42617	0.00138209
0610007P14Rik	-0.347375	0.00139024
Arid3a	-0.519681	0.00139406
Tmem216	-0.637043	0.00141483
Gatad2b	-0.285165	0.00141602
Pla2g4e	-0.643282	0.00141795
Wfikkn2	-1.07402	0.00143853
Plekha2	-0.421408	0.00144228
Kcnj13	-1.05673	0.00144437
Mterf1a	-0.765949	0.00144637
Gabrb3	-0.293566	0.00144921
Gltscr1	-0.335106	0.00145602
Csf1	-0.3701	0.00146067
Fbll1	-0.386973	0.00147342
Cln6	-0.489239	0.00147541
Rbm24	-0.49812	0.00149004
Tgds	-0.658465	0.001522
Zfp467	-0.391947	0.00154458
Zfp266	-0.320205	0.00154763
Ston1	-0.596015	0.00154972
Clns1a	-0.248232	0.00156454
Chchd4	-0.289914	0.00156763
Pop7	-0.404592	0.00156775
Ctif	-0.250004	0.00157962
Chmp1b	-0.347728	0.00158155
Ptpra	-0.246791	0.00158815
Col15a1	-0.632826	0.00158815
Commd2	-0.509706	0.0015919
Hist3h2a	-0.431913	0.00159527
H2afv	-0.384342	0.00160249
Zfp879	-0.762447	0.00161622
Zbed4	-0.43451	0.00161836
Slc30a6	-0.398647	0.00163618
Ptcd2	-0.363478	0.00164265
Smarcal1	-0.222604	0.00164397
Ppp1r7	-0.341051	0.00164679
Trim23	-0.323276	0.00165562
Ypel2	-0.335185	0.00168117
Zbed3	-0.426117	0.00168814
Sort1	-0.296274	0.00170182
Dedd2	-0.395131	0.00170468
Dok4	-0.379902	0.00170777
Phactr1	-0.280941	0.00170777
Hscb	-0.615095	0.00171392
Nrgn	-0.343984	0.00171906
Adck3	-0.340624	0.00173034
Kcnq3	-0.299579	0.00173303
Dnm1	-0.327413	0.00174089
Rtn2	-0.329719	0.00175075
Atxn7l2	-0.324751	0.00175342
Pccb	-0.334308	0.00175342
Rxrb	-0.349063	0.0017608
Chsy1	-0.396175	0.00176083
1500015O10Rik	-0.975945	0.00176457
Ddhd2	-0.265353	0.00177041
Zfp748	-0.479295	0.00177443
Lepre1	-0.452211	0.00177549
Btf3l4	-0.278543	0.0017827
Ibtk	-0.304212	0.0017827
Tex2	-0.330395	0.0017827
Ntn5	-0.451887	0.00180812
Pds5b	-0.343493	0.00180812
Lgi1	-0.371434	0.00181225
Homez	-0.370653	0.00182163
Pcsk2	-0.419254	0.00182424
Zfp706	-0.275248	0.00182424
Zfp93	-0.469458	0.00183335
BC018242	-0.313391	0.00183407
Slc35e4	-0.365052	0.00183407
Stk32c	-0.368807	0.00184475
Nyx	-0.818946	0.00185465
Slc18b1	-0.316778	0.00186416
Msl1	-0.29425	0.00187475
Cyth4	-0.433457	0.00187972
Slc35b4	-0.308538	0.00189087
Ablim2	-0.412672	0.00189989
Anxa11	-0.367586	0.00190676
Hmg20a	-0.249784	0.00191879
Polr3g	-0.572602	0.00191949
Slc8a2	-0.392078	0.00191949
Rtn4r	-0.325961	0.00193048
Dennd6b	-0.392466	0.00194833
Fam19a2	-0.353184	0.00195781
Hira	-0.288811	0.00196227
Otud7a	-0.357927	0.00196814
Vps36	-0.333603	0.00197162
Gprc5c	-0.626865	0.00198738
Tmem69	-0.468893	0.00199847
Stard8	-0.47257	0.00200572
Lrp6	-0.268258	0.00203692
Ppp3cb	-0.365823	0.00203912
Selm	-0.319178	0.00205945
Wdr73	-0.300286	0.00205945
Chac2	-0.526627	0.00205965
Zmynd8	-0.19349	0.00207544
Fam131b	-0.296362	0.00211335
Agap3	-0.378265	0.00211888
Smim15	-0.381513	0.00212088
Zfp26	-0.357445	0.00214193
Spin2c	-0.522251	0.00214589
Usp21	-0.319089	0.00214978
Pcdhgb1	-0.493073	0.00215254
Mrc2	-0.729781	0.00215586
Rfesd	-0.449881	0.0021709
Dab1	-0.309811	0.00217695
Iffo2	-0.3856	0.00218223
Sdhaf1	-0.464124	0.00218235
Stard3nl	-0.34356	0.00219526
Adamts17	-0.372516	0.00220697
Slc1a1	-0.279986	0.00224088
Alx4	-1.01339	0.00224534
Vmac	-0.404549	0.00224893
Pfn4	-0.596786	0.00225247
Ncs1	-0.21075	0.00225453
Mrgpre	-0.461169	0.00227193
Det1	-0.601007	0.00227297
Gmnc	-0.593694	0.00227648
Mrfap1	-0.323685	0.00229011
Cetn3	-0.327969	0.00230656
Pcdhac2	-0.367661	0.00231262
Kbtbd4	-0.311082	0.00231954
C1ql2	-0.73165	0.00232758
Crabp2	-1.00978	0.00233266
Galnt2	-0.23341	0.00238224
Cplx2	-0.271448	0.00238224
Twist1	-0.886843	0.00239987
Sirt6	-0.414108	0.00241599
Nptx1	-0.269312	0.00241599
Clptm1l	-0.298454	0.00242115
Rcan3	-0.287912	0.0024251
Syt3	-0.318456	0.0024409
Cd163	-0.892192	0.00248774
Xk	-0.329379	0.00250162
Dcaf8	-0.212567	0.00250264
Dmap1	-0.404276	0.00250541
Kdm4c	-0.273828	0.00250541
Agap1	-0.216257	0.00251133
Megf9	-0.328373	0.00253731
Dlgap1	-0.2803	0.00255944
Lum	-0.743622	0.00256068
Ica1	-0.278321	0.00257179
Zfp418	-0.702359	0.0025732
Zfp518a	-0.517223	0.00258392
Pcdhgc5	-0.389475	0.00259022
Bcdin3d	-0.670724	0.00259424
Sugp2	-0.229804	0.00259549
Sema5b	-0.431335	0.00260715
Adsl	-0.342985	0.00262111
Ube2q1	-0.187283	0.00263104
Wdr19	-0.312163	0.00265387
Arhgef25	-0.313735	0.00269186
Fmnl2	-0.294288	0.00269392
2210404O09Rik	-0.651828	0.00271736
Zfp433	-0.47724	0.00273638
Bai2	-0.356991	0.00274295
Mprip	-0.239757	0.00274641
Gdf11	-0.404934	0.00274813
Phf12	-0.266695	0.00278937
Fam102a	-0.28014	0.0028048
Camk2b	-0.321106	0.00282308
Selo	-0.396424	0.00283513
Krt9	-0.62185	0.00283513
Alkbh7	-0.460041	0.00284702
Pank2	-0.270726	0.00285785
Mrpl47	-0.411928	0.00286503
Spon1	-0.354248	0.00287859
Rprd1a	-0.255231	0.00288194
Wdtc1	-0.295351	0.00289888
Arel1	-0.204595	0.00290607
Crlf1	-0.344677	0.00291379
Zfp759	-0.592413	0.00294519
Edn3	-0.720856	0.00294647
Pigh	-0.655593	0.00295094
Stk24	-0.25377	0.00295128
Taf1c	-0.462225	0.00296511
Chst7	-0.626429	0.00296716
Grid1	-0.27088	0.00298283
Gmcl1	-0.320275	0.0029867
Commd8	-0.29493	0.00299857
Clec3b	-0.888445	0.00300933
Yipf4	-0.321999	0.00301942
Rpusd3	-0.460833	0.00302429
Zfp710	-0.343332	0.00306045
Vstm2l	-0.415497	0.00306387
Nudt11	-0.253458	0.00310957
Lrrn3	-0.383332	0.00311048
Slc19a1	-0.420934	0.00311501
Zfyve28	-0.367844	0.00311829
Ism1	-0.416998	0.00319208
Rad54l2	-0.252035	0.00321867
Tm9sf1	-0.27166	0.00322972
Peo1	-0.395271	0.00324884
Mtch2	-0.244263	0.00325433
Cnppd1	-0.331334	0.00325608
Cbx8	-0.477402	0.00327221
Ercc4	-0.305553	0.00327596
Rsl1	-0.744291	0.00327698
Psmg2	-0.361188	0.00329035
Derl2	-0.332167	0.00329889
Frrs1l	-0.38002	0.00330774
C920006O11Rik	-0.691909	0.00331212
Ryk	-0.333472	0.00331397
Hexim2	-0.477644	0.00332107
Zdhhc21	-0.371028	0.00334715
2510049J12Rik	-0.863802	0.00337176
Drd5	-0.445354	0.0033869
Slc25a16	-0.275681	0.00343216
Zfp772	-0.4532	0.00343216
Inpp5e	-0.33676	0.00343545
Hdac2	-0.229736	0.0034458
Vps72	-0.306853	0.00346132
Klhl5	-0.251081	0.00346229
Tmeff1	-0.244936	0.0034629
Impad1	-0.3981	0.00348273
Yipf1	-0.305609	0.00349529
Zfp30	-0.522971	0.00350059
Ccdc103	-0.710876	0.00351449
Trmt5	-0.501799	0.00351661
Zbtb12	-0.518499	0.00352291
Sec24d	-0.245277	0.00355357
Atp6v1g2	-0.309179	0.00356165
BC030336	-0.372695	0.00356165
Mterf1b	-0.791854	0.00356246
Slc35c1	-0.480642	0.00356246
Lrif1	-0.514488	0.0036295
Zbtb22	-0.423818	0.0036295
Iffo1	-0.287977	0.00363567
Pus1	-0.393499	0.00364823
B4galt5	-0.278634	0.00365734
4930473A02Rik	-0.865877	0.00372147
Gabrg2	-0.30919	0.00372928
Bmp7	-0.723092	0.00374179
Zfp442	-0.723702	0.00375161
Vkorc1l1	-0.363124	0.00377975
Usp47	-0.229977	0.00378651
Tmub1	-0.40934	0.00378664
Scrt1	-0.323501	0.00379397
Hdgf	-0.217848	0.00379658
Fzd8	-0.451742	0.00383356
Scrn3	-0.313551	0.00383523
Extl3	-0.24378	0.00383888
H1f0	-0.265282	0.00383948
Papss1	-0.233801	0.00385143
Dnajc11	-0.26821	0.00385143
Cby1	-0.284106	0.00386298
Anapc7	-0.250277	0.00387175
Rp9	-0.376519	0.00387197
Slc25a42	-0.302962	0.00390096
Gm10509	-0.808878	0.00394456
Ccsap	-0.333015	0.00394934
Snx11	-0.269197	0.00394934
Fam171b	-0.246852	0.00396868
Nrxn2	-0.253864	0.00397462
Flad1	-0.310866	0.00398624
Armc1	-0.286695	0.00401018
Prdm16	-0.349694	0.00402486
Gnaz	-0.24125	0.00402486
Taok2	-0.194164	0.00403042
Adam1a	-0.426376	0.00405512
Arhgef17	-0.317095	0.00406901
Snrnp40	-0.306244	0.00407627
Micu2	-0.305262	0.00407636
Camk2g	-0.345452	0.00408041
Ildr2	-0.251913	0.00408469
Cdk5r2	-0.35028	0.00411547
Fan1	-0.375376	0.00417563
Cnot6	-0.299173	0.00424314
Zfp707	-0.471009	0.00424979
Zkscan2	-0.430191	0.00425834
Fdps	-0.286395	0.00427174
Stx12	-0.236587	0.00429858
Zfp958	-0.500393	0.00432628
Arhgap29	-0.445896	0.0043334
Zfp947	-0.83479	0.00433902
Hdac10	-0.332962	0.00434583
Garem	-0.302728	0.0044042
Zfp959	-0.620915	0.00444019
6330403A02Rik	-0.362483	0.004441
Haghl	-0.346563	0.00448025
Anp32a	-0.19753	0.00449461
Rpl22	-0.1951	0.00450052
Gpr62	-0.522472	0.00451553
Cmtr2	-0.478033	0.00451756
Zfc3h1	-0.234118	0.00452151
Zfp827	-0.258923	0.00452249
Gpatch11	-0.302009	0.00453945
Glrx2	-0.268954	0.00454237
Fbxl14	-0.305188	0.00454237
Rcl1	-0.416813	0.00455358
Marcks	-0.236416	0.00455369
Slc17a7	-0.373808	0.00455697
C530005A16Rik	-0.78034	0.00456501
Wnt6	-0.960542	0.00461454
Tmem159	-0.441514	0.00462209
Plk5	-0.467286	0.00465655
Slc6a15	-0.297974	0.00467947
Dock3	-0.24301	0.00468994
Erc2	-0.371304	0.00475823
Flrt2	-0.38499	0.00475823
Tmc8	-0.889618	0.00477469
Ctbp1	-0.294301	0.00477826
Wiz	-0.316056	0.00478628
Dact3	-0.259409	0.00481078
Wwc1	-0.283332	0.00483246
Snx24	-0.338957	0.00483703
Gm15328	-0.757475	0.00485981
Postn	-0.914046	0.00489039
Mapk1	-0.2909	0.00495868
Rogdi	-0.349554	0.00496895
Pip5k1b	-0.356327	0.00497233
Slc7a14	-0.294155	0.0049838
Gpr63	-0.562035	0.00500618
Pigw	-0.620367	0.00500821
Tmed9	-0.219419	0.0050296
Sp4	-0.356702	0.00503161
Smim5	-0.957278	0.00504123
Elmod1	-0.32638	0.00505175
Zfp101	-0.581169	0.00507084
Scn8a	-0.332661	0.00507522
Snph	-0.204377	0.00508218
Hlcs	-0.384407	0.00509166
Pex11b	-0.307903	0.00509585
Hes6	-0.426776	0.00511295
Mtif3	-0.384412	0.00514208
Nol6	-0.262411	0.00516701
Myo18a	-0.281297	0.00520058
Clec10a	-0.95442	0.00522616
Bin1	-0.222353	0.00524387
Il13ra2	-0.878914	NA
Slco4c1	-0.765827	0.00526533
Gpr68	-0.371918	0.00526718
Glcci1	-0.338545	0.00528233
Anxa6	-0.268953	0.00531226
Gpr25	-0.53682	0.00531226
Cenpb	-0.274462	0.00533648
Aatk	-0.226297	0.00534375
Ccdc69	-0.913326	0.0053523
Saal1	-0.37039	0.00535629
Scn3b	-0.263862	0.00536215
Ctdspl2	-0.330777	0.00536215
Cox15	-0.322773	0.00536335
Gsk3a	-0.304498	0.0053951
2310003H01Rik	-0.389128	0.00542055
Zfp82	-0.670627	0.00543403
Papolg	-0.389423	0.00543635
Gfra4	-0.277481	0.00543635
Rab11fip2	-0.371668	0.00543635
Pdp1	-0.287446	0.00543635
Ube2e2	-0.369706	0.00551198
Zfp213	-0.461666	0.00551699
Tmem70	-0.253469	0.00551796
Gng2	-0.328795	0.00553853
Trmt10b	-0.421921	0.00554376
Cap2	-0.271628	0.00556891
Exosc1	-0.358265	0.00557364
Tmem121	-0.369885	0.00559349
Panx2	-0.267393	0.00559602
Jkamp	-0.240923	0.00560298
Zfp780b	-0.345008	0.00561269
Sdccag8	-0.272434	0.00562054
Edem2	-0.314151	0.00563182
Gltscr1l	-0.209377	0.00563971
Alkbh4	-0.483657	0.00564214
Smco4	-0.604202	0.00564214
Pnrc1	-0.24867	0.00564752
Ddx28	-0.376244	0.00565802
Hist2h2be	-0.410838	0.00566126
Mon1a	-0.354506	0.00566135
Mfsd9	-0.535064	0.0057017
Cacna1a	-0.225896	0.00574778
A530054K11Rik	-0.399834	0.00576403
Tlk2	-0.223499	0.0057649
Nell2	-0.288997	0.00591058
Zfp658	-0.514787	0.00594055
Lhpp	-0.403096	0.00594423
Foxo4	-0.295298	0.00595658
Gm5141	-0.713244	0.0060079
Cebpd	-0.49739	0.0060079
B230217O12Rik	-0.43509	0.00600878
Napa	-0.266806	0.00603412
Adamts15	-0.603028	0.00604387
9130019O22Rik	-0.557242	0.00604532
A930017M01Rik	-0.471573	0.00604532
Men1	-0.271632	0.00606199
Map3k12	-0.222412	0.00608956
1700003M07Rik	-0.412686	0.00609157
Clcc1	-0.31835	0.00609696
Pgm2l1	-0.351143	0.00611725
Sumo2	-0.255266	0.00611927
Slc26a10	-0.42883	0.0061477
Ubac2	-0.265462	0.00615032
Cep97	-0.349912	0.00619955
Pxmp4	-0.387365	0.00620384
Lix1	-0.362849	0.00621611
Sec1	-0.582858	0.00623763
Grin2b	-0.318983	0.00626837
Mirlet7bhg	-0.683507	0.00626837
Katnb1	-0.333759	0.00629854
1110059G10Rik	-0.409287	0.00633001
Ttc26	-0.443642	0.00638763
Aco1	-0.295819	0.00646968
1700049G17Rik	-0.445468	0.006472
3010026O09Rik	-0.613593	0.00648276
Arl2bp	-0.265605	0.00650946
Rasgrp1	-0.409054	0.00651365
Peli2	-0.297648	0.00654651
Dgat2	-0.354474	0.00655168
Tceanc2	-0.340644	0.00655168
Phf21a	-0.233355	0.00657001
Tmem191c	-0.347744	0.00657139
Rad17	-0.382955	0.00659421
Uck2	-0.415968	0.00659426
Trim9	-0.245931	0.00659426
Arl4a	-0.283843	0.0066072
Ydjc	-0.39335	0.00661726
Slc27a2	-0.497185	0.00661726
Slc22a2	-0.821858	NA
Iqcc	-0.350929	0.00664809
Exoc3l	-0.423157	0.006694
Spats2	-0.279259	0.00671
Mkrn2	-0.284319	0.00673092
Kcnh3	-0.336643	0.00673437
Snx30	-0.246465	0.00673437
1110008L16Rik	-0.463277	0.00673437
Cask	-0.201491	0.00676522
Prkd1	-0.288644	0.0067816
Fbxl20	-0.258727	0.00678748
Sdr42e1	-0.481121	0.0068129
Gm11762	-0.858785	0.00688883
Cdc26	-0.310901	0.00690411
Rapgef1	-0.26747	0.0069188
Smad6	-0.672219	0.0069188
Mrpl2	-0.284393	0.00692454
Abcd2	-0.320641	0.00692454
Prelid1	-0.223425	0.00694182
Zfp248	-0.443388	0.00695521
Ccdc90b	-0.386584	0.00695521
Pde8b	-0.256875	0.00695521
Slc35b2	-0.293732	0.00695732
Gstm7	-0.314075	0.00695732
Coq9	-0.265254	0.00695732
Mgll	-0.336069	0.00696707
Pomgnt2	-0.284679	0.00697472
Rnf130	-0.210857	0.00699731
Entpd4	-0.248861	0.00701297
Dmtn	-0.222407	0.00707184
Zfp444	-0.312699	0.00709884
Slc13a4	-0.894254	0.00715483
Zkscan16	-0.33873	0.00717253
Zfp64	-0.390287	0.00719699
Wdr81	-0.282161	0.00720833
Ap4b1	-0.301416	0.00726542
Cog1	-0.214656	0.00726836
Pum2	-0.23167	0.00727899
Sdr39u1	-0.25032	0.00728189
Wnt11	-0.91329	0.00735367
Mterfd2	-0.3607	0.00735805
1500009C09Rik	-0.24692	0.00737334
Nr2f6	-0.306172	0.00737633
Cnot11	-0.279848	0.00743809
Alg5	-0.334315	0.00750918
Pf4	-0.918588	0.0075286
Pkig	-0.330667	0.00757385
Hmgn2	-0.226791	0.00757505
Slc6a20b	-0.813581	0.00757931
Ephb2	-0.313749	0.00760223
Igf2	-0.897577	0.00765982
Gtf2a1	-0.353478	0.00769244
Kat8	-0.315728	0.00769273
Naif1	-0.628417	0.00769792
Tmem55a	-0.300563	0.00772461
Ndufs2	-0.243509	0.00785748
Mon1b	-0.300788	0.00785748
Apol8	-0.731335	0.00788175
Mob2	-0.292925	0.00791196
Zfp341	-0.426799	0.00791812
Htr5a	-0.394814	0.00792763
Cnpy2	-0.259294	0.00793915
Pef1	-0.251741	0.00794581
Gemin4	-0.324987	0.00798946
Klf3	-0.2677	0.00801457
C030039L03Rik	-0.336813	0.00801689
Ganab	-0.194822	0.00806307
Tm7sf2	-0.459591	0.00814629
Atad3aos	-0.901057	0.00819231
Iglon5	-0.322075	0.00819898
Pip4k2b	-0.191491	0.00824131
Nipa1	-0.290886	0.00833521
Kcnab2	-0.256927	0.00836189
Tbc1d10b	-0.305861	0.0083641
Palmd	-0.294145	0.00836975
Kcnd3	-0.268496	0.00837701
Cbfa2t3	-0.318559	0.00844642
Zbtb3	-0.59716	0.00846935
Tlk1	-0.318604	0.00846935
Clspn	-0.795069	0.00853781
Emc8	-0.181871	0.00854225
4930404N11Rik	-0.330116	0.00857221
Gnb1	-0.26129	0.00861313
R3hcc1	-0.404024	0.00861313
Eid1	-0.310992	0.00862962
Chd3os	-0.258335	0.00863273
Tmem50a	-0.229514	0.00863285
Fut10	-0.346138	0.00864591
Fam117a	-0.520218	0.00864591
Dnmbp	-0.392053	0.0086556
BC048403	-0.385749	0.0086628
Brsk1	-0.279145	0.00867456
Slc25a19	-0.323379	0.00868699
Spg21	-0.268793	0.00869683
Ccdc51	-0.482066	0.00872067
Nt5c3b	-0.306664	0.00875437
Sqle	-0.355571	0.00875776
Atl3	-0.34863	0.0088205
Zfp873	-0.593196	0.00886428
Fam217b	-0.307228	0.00895935
Iqgap2	-0.246585	0.00896813
Ehbp1l1	-0.403935	0.00912134
Mmadhc	-0.267021	0.0091291
Tmem106b	-0.251741	0.00915425
Zfp850	-0.456037	0.0091645
Cnot3	-0.259178	0.0092132
Fbxw5	-0.295642	0.0092343
Mxd4	-0.306731	0.00925622
Pcmtd2	-0.243118	0.00926833
Prpsap2	-0.249673	0.00927623
Lss	-0.332135	0.00938439
Fst	-0.595796	0.00942033
AU041133	-0.582991	0.00947052
Fxr2	-0.209293	0.00952121
Klhl32	-0.362938	0.00953571
Clstn2	-0.292111	0.00967572
Kat6b	-0.219809	0.00967572
Vwa9	-0.292569	0.00968388
Odf3b	-0.78818	0.00975003
Sirpa	-0.140483	0.00979557
Bop1	-0.298976	0.00983101
Dnaja3	-0.223235	0.00987437
Saysd1	-0.388792	0.00989123
Rhno1	-0.360607	0.00997123
St8sia5	-0.315671	0.0099728
2510002D24Rik	-0.38314	0.00999023
Spag7	-0.246681	0.0100001
Ppp3r1	-0.341628	0.0100466
Rell1	-0.372463	0.0100707
F13a1	-0.834944	0.0100823
Dclk2	-0.230122	0.0101231
Iars2	-0.236578	0.0101908
Def8	-0.24746	0.0102156
Jrk	-0.357953	0.0102176
Atp13a2	-0.225529	0.010358
Lpar1	-0.498357	0.0103625
Pdyn	-0.323717	0.010379
Efcab7	-0.650128	0.0103802
Ndufa8	-0.269015	0.0104844
Gss	-0.311773	0.0104935
Ntn3	-0.340055	0.0104986
Iyd	-0.552357	0.0105255
Prep	-0.257463	0.0105321
Slc25a12	-0.243086	0.0105939
Gtf2h4	-0.318525	0.0106703
Tmem246	-0.253305	0.0106761
Tspyl5	-0.277361	0.0107254
Dennd5a	-0.234645	0.0108674
Vrk1	-0.290618	0.0108773
Gpalpp1	-0.273617	0.0109545
Brd8	-0.206443	0.0110024
Med23	-0.242509	0.0110618
Stxbp5	-0.221521	0.0110802
Nptn	-0.252391	0.0110934
2810468N07Rik	-0.409382	0.0110943
Atf6	-0.25072	0.0110943
Wdr92	-0.344586	0.0110943
Ssbp1	-0.307489	0.0110943
Kcnc3	-0.218252	0.0110943
Amn	-0.737813	0.0110943
Tbc1d13	-0.201666	0.0111873
Med16	-0.302743	0.0112193
Camkk1	-0.265318	0.0112393
Slc35a5	-0.299735	0.0112468
Higd2a	-0.22047	0.0113177
Tvp23a	-0.262288	0.0114126
Zbtb43	-0.256328	0.0114181
Hdhd3	-0.504928	0.0114682
Prkaa2	-0.358833	0.011493
Bag4	-0.270314	0.011493
Cyhr1	-0.256534	0.01153
Prrt4	-0.563283	0.0115372
Gm17762	-0.717234	0.0115488
Mrps16	-0.359029	0.011784
Mafa	-0.757794	0.0117887
Zfp784	-0.490755	0.0118086
Shmt1	-0.436143	0.0118256
Rdh10	-0.298294	0.0118986
Dlg3	-0.297334	0.0119629
Nfyc	-0.239138	0.0120185
Gm10649	-0.613894	0.0120669
E130008D07Rik	-0.489176	0.0121329
Epm2a	-0.361138	0.012157
Zfp809	-0.379738	0.0121833
Ripply2	-0.566453	0.0121899
Eif2d	-0.270193	0.0121905
Eri2	-0.408201	0.0122371
Gpatch1	-0.252702	0.0122658
Psip1	-0.240628	0.0122705
Gabra5	-0.309357	0.0122705
Rapgef2	-0.262076	0.0123007
BC004004	-0.247027	0.0123264
Uprt	-0.48383	0.0124083
Angel2	-0.242374	0.012527
Nup107	-0.35275	0.0125272
Sema6c	-0.281239	0.0125312
Mad2l1bp	-0.505024	0.0125312
Palb2	-0.750092	0.0125323
Zmat2	-0.197746	0.0125331
Ttc33	-0.233639	0.0125535
Arsj	-0.488574	0.0125955
Ndufaf3	-0.268344	0.0126445
Map1s	-0.29031	0.0126787
Gm20063	-0.717	0.0126787
Nxpe3	-0.257729	0.0127375
Ccni	-0.219829	0.012813
Gzmm	-0.722299	0.0128259
Phf20	-0.206813	0.0128333
Ctcf	-0.278996	0.0128562
Pdhx	-0.262424	0.0128805
Henmt1	-0.761493	0.012885
Ddx55	-0.284963	0.0129792
Lysmd2	-0.249412	0.0129867
Scn4b	-0.401522	0.0130147
Scd1	-0.21184	0.0130342
Map7d1	-0.242657	0.0130759
Btbd17	-0.373332	0.0131352
Mtfmt	-0.345037	0.0131523
Zfp942	-0.35426	0.0131523
Terf2	-0.221523	0.0131551
Olfr1344	-0.840038	0.0132056
Coa3	-0.208559	0.0132778
Rsph3b	-0.239487	0.013331
Trappc6b	-0.221425	0.0133403
2810474O19Rik	-0.397002	0.013361
Opalin	-0.550298	0.013361
Rbm46	-0.804653	0.0134251
Thap1	-0.384924	0.0135053
Arcn1	-0.201711	0.0135209
Mzt1	-0.334521	0.0135328
4933427G17Rik	-0.633083	0.0135979
Xrcc6bp1	-0.475933	0.0136651
Pgp	-0.238612	0.0137763
Grb14	-0.246391	0.0137855
Rpia	-0.401658	0.0137901
Bloc1s6	-0.290622	0.013799
Gtdc1	-0.304049	0.013825
Lin37	-0.313232	0.0138387
St6gal2	-0.530753	0.0138426
Sypl2	-0.429283	0.0138855
Ino80dos	-0.643303	0.0139285
Grm7	-0.21181	0.0139392
Cipc	-0.228393	0.0139481
Pigt	-0.279445	0.0139495
Eif4enif1	-0.239193	0.0139513
Angpt2	-0.750904	0.0139513
Gjb3	-0.838745	0.0139513
Csgalnact1	-0.364531	0.0139597
Ndst2	-0.295757	0.0139802
Hivep2	-0.212819	0.0140364
Gpd1l	-0.244617	0.0141396
Scap	-0.252587	0.0141973
4921524J17Rik	-0.338196	0.0142153
Scly	-0.354296	0.0142687
Arid1b	-0.209273	0.0143663
Spin1	-0.244248	0.0145214
Casd1	-0.309636	0.0145214
Cep78	-0.319455	0.0145321
BC025920	-0.526499	0.0146869
Frs2	-0.247649	0.0148145
R3hdm4	-0.209948	0.014941
Dnajc16	-0.227936	0.0149542
Car12	-0.253679	0.0149613
Mrps35	-0.329363	0.0149764
Nlk	-0.311922	0.0149952
Gm715	-0.619531	0.014998
Strip2	-0.389072	0.0150385
Cat	-0.188959	0.0150757
Arhgef1	-0.295215	0.0151647
Tubgcp2	-0.26091	0.0151675
Psd	-0.286775	0.0152245
Ftsj2	-0.44207	0.0153209
Ppp3ca	-0.336079	0.0153209
Bmp6	-0.843491	0.015418
Ubqln4	-0.216908	0.015418
Stmn3	-0.261819	0.0154371
Nkiras2	-0.529698	0.0154478
Nsa2	-0.237094	0.0155192
Uevld	-0.349281	0.0155535
Dkc1	-0.253346	0.0155878
Eid2	-0.234388	0.0156147
Emg1	-0.255598	0.0156977
Gnpnat1	-0.387646	0.0157058
Nudt16	-0.347795	0.0157353
Wnt5a	-0.324064	0.0157497
Kif1c	-0.236519	0.0157668
Ptcd1	-0.293312	0.0158505
Rrm2b	-0.244406	0.0158722
Zfp28	-0.393434	0.0158722
[truncated: 540 more rows]

## Sheet: EE
GeneSymbol	logFC	Padj
Prdm5	-6.0222	1.19954e-09
Bicd1	-7.39127	5.81103e-08
Zfp157	-5.66836	4.16582e-07
Calcoco1	-7.5781	7.54126e-07
Zfand6	-7.02585	3.62057e-06
A730017C20Rik	-7.66806	4.86878e-06
Sft2d3	-7.32871	1.47048e-05
Xndc1	-7.61182	2.73306e-05
Tdp1	-7.8619	2.92821e-05
Bcl7a	-4.63054	3.23834e-05
Zfyve26	-7.52143	3.47853e-05
Capn3	-7.88744	3.58995e-05
Lmbr1	-5.91917	3.78346e-05
Timm10b	-4.48143	3.90091e-05
Gtf2h2	-2.89856	4.74494e-05
Derl2	-4.33776	5.06107e-05
B3galt5	-6.88187	5.32656e-05
Rasal1	-7.73525	5.55465e-05
Shprh	-2.66134	6.19152e-05
Tiam2	-7.50404	6.25393e-05
Ide	-7.60505	6.98598e-05
Cdkl1	-6.573	7.49355e-05
Fbxo41	-6.88744	7.53807e-05
Htr1a	-7.50557	7.75779e-05
Klhdc2	-2.79186	8.8839e-05
Fam76b	-7.58811	9.65962e-05
Golga5	-7.13845	9.72478e-05
Adamts17	-6.65998	9.78075e-05
Tor1a	-8.10334	9.85142e-05
Cep162	-2.75312	0.000100571
Ext2	-7.30619	0.000103379
Fam57a	-7.78661	0.000111793
Usp30	-7.96666	0.000112127
Slc39a3	-7.28648	0.000123414
Fndc3a	-3.46729	0.000124293
Ccdc50	-3.38919	0.000124334
Acad8	-7.92111	0.000127915
Telo2	-3.02682	0.000130809
Exoc1	-5.57434	0.000132329
Ccdc97	-6.44201	0.000132395
Ift81	-6.86327	0.000134269
Gm12216	-6.98097	0.000134475
Fam13a	-7.14149	0.00015822
Dcun1d2	-7.6514	0.000159054
Armcx1	-8.10301	0.000162862
Map7	-6.22015	0.000164203
Fsd1	-6.78665	0.00016461
Gpatch2	-6.42784	0.000178514
Hltf	-5.35637	0.000182653
Tmco1	-3.35683	0.000188681
Jakmip3	-6.97966	0.000192991
Ppm1f	-7.97036	0.0001931
Taok2	-3.86521	0.000198639
Ccp110	-6.78168	0.00021132
Trmt13	-4.61454	0.00021334
Orc5	-7.90397	0.00021727
Stxbp4	-3.638	0.000220617
B4galt3	-4.07536	0.000231727
Tubgcp6	-6.55092	0.00023697
Aldh9a1	-7.08698	0.00023798
Kif3c	-6.67353	0.000261837
Gm25873	-3.1181	0.000283952
Klhl5	-7.25774	0.000286843
Atg4c	-6.1793	0.000287812
Uck1	-7.43816	0.000306295
Cdan1	-2.97074	0.000322094
Dcaf17	-3.12418	0.0003226
Setdb1	-3.75429	0.000323997
Zfp354c	-6.83996	0.000336212
Drc1	-6.13881	0.000337205
3110057O12Rik	-3.39819	0.000340337
Rusc2	-6.31783	0.000347083
Nub1	-7.08333	0.000358105
Fbxl20	-5.08117	0.000358551
Tmem167	-4.72007	0.000364449
Armc9	-3.89333	0.000371016
Pdk1	-4.33271	0.000376278
Nit1	-5.35994	0.000386509
Egfl7	-7.16626	0.00040059
Chrd	-3.45557	0.000406332
Cc2d1a	-6.94163	0.000411633
Phlpp2	-5.50843	0.000424618
Lrrcc1	-5.10892	0.000429957
Mtrr	-3.96175	0.000450176
Glt8d2	-4.88666	0.000454301
Fam53a	-4.66524	0.000455466
Bri3	-5.92456	0.000458409
Ict1	-6.2339	0.000480749
Gabpb2	-3.31169	0.000492112
Klf3	-5.79412	0.000512258
Ehd1	-6.63678	0.00051718
Gpr61	-6.5486	0.000525807
Txndc5	-7.5159	0.000529305
Irf3	-6.44052	0.000534254
Gm3076	-5.54285	0.00054166
Tarbp2	-6.8514	0.000541816
Usp45	-3.57883	0.000568872
Abcg4	-6.88385	0.000574553
Klhl3	-3.74629	0.000598075
Mthfr	-6.03213	0.000616669
Ice2	-6.54619	0.000616731
Slc44a2	-6.55035	0.000624319
Flot1	-7.62069	0.000634473
Rnpep	-2.76692	0.000636561
Tmem101	-6.50723	0.000647485
E430025E21Rik	-6.45772	0.000648252
4930518I15Rik	-7.12	0.000649018
Usp1	-6.21324	0.000652334
Lrrc24	-6.33078	0.000655727
Mocos	-5.55586	0.000657562
Acvr1b	-5.8992	0.00066176
D630045J12Rik	-3.43332	0.000662251
Anks6	-5.98604	0.000672825
Gm37829	-4.62243	0.000684915
Bloc1s2	-6.9394	0.00068578
Ksr2	-3.51079	0.000698266
5530601H04Rik	-2.06368	0.000709423
Akr1a1	-3.00654	0.00071939
Nadk	-6.88673	0.00072903
Parp2	-6.28403	0.00073292
Fzr1	-6.74147	0.000735867
Plcg2	-6.19522	0.000747797
Dph7	-6.58223	0.000752663
Epor	-6.84412	0.000794198
Rabl2	-6.88804	0.000805865
Gm37928	-3.59854	0.000808558
Paip2b	-4.52059	0.0008098
Btbd2	-6.87219	0.000811545
Gm10705	-5.67504	0.000821214
Slf1	-6.56457	0.000821618
Polr2g	-5.94331	0.000825842
Iqce	-3.24284	0.00083029
Cep78	-5.59421	0.000845361
A830018L16Rik	-2.69548	0.000850739
9330162012Rik	-7.97616	0.000858476
Avl9	-6.05731	0.000860748
Pkd1l3	-6.86576	0.000873214
Umad1	-6.67168	0.000892371
Zfp239	-6.20969	0.000909887
5430405H02Rik	-2.06836	0.000910328
Pus10	-6.46206	0.00091254
Pcbp4	-7.18358	0.00091304
Timm21	-6.98477	0.000915635
Oxa1l	-6.90275	0.000917588
Ralbp1	-4.61337	0.00092066
Shroom2	-6.15469	0.000929041
Fem1a	-5.13311	0.000938177
Tfam	-6.1822	0.000940742
Gm26742	-5.314	0.000950709
Srd5a3	-5.51146	0.000955925
Zfp414	-6.29099	0.000978986
Wdr92	-6.35892	0.000980313
Zdhhc15	-7.30591	0.000990661
St3gal1	-5.31817	0.000995166
Zfp831	-5.23612	0.00100652
Zfp346	-6.14636	0.00102054
Snapin	-7.50815	0.00102723
Pcnt	-6.55542	0.00103111
Rfxap	-5.54117	0.00104007
Fam63a	-6.7682	0.0010404
Prrt3	-7.07908	0.00104429
Asb8	-7.33854	0.00106014
Prmt3	-5.81478	0.0010705
Siae	-7.97555	0.00107585
Zfp944	-4.97355	0.00109021
Nsdhl	-6.99912	0.00109995
Chst15	-6.47944	0.00110661
Klhl18	-7.37504	0.00111626
Slc25a19	-4.46377	0.00111852
Mrpl30	-5.27906	0.00112305
Fam220a	-5.99756	0.00113476
Tmem14a	-7.34525	0.00113861
Hibadh	-6.69255	0.00113868
Pkn1	-2.96275	0.0011432
Aatf	-5.30491	0.00114492
Sf3b3	-6.07129	0.00114975
Tsen15	-4.30697	0.00117019
Kif13b	-6.07788	0.00117101
Sh3gl3	-5.81181	0.00117876
Pstk	-5.06704	0.0011835
Pigb	-2.25101	0.00118825
Tspan33	-2.96373	0.00120196
Coa3	-6.46961	0.0012021
Bphl	-5.26575	0.00120561
Stam2	-5.30176	0.00120668
Dixdc1	-3.30453	0.00120723
Ube2z	-7.11782	0.00121256
Ints4	-5.97962	0.00121597
Tgfbrap1	-3.42717	0.00122154
Fuk	-6.13187	0.00122621
Tctex1d2	-4.90433	0.00123436
Mblac2	-5.58679	0.0012412
Zadh2	-5.96758	0.00124329
Fjx1	-6.54508	0.00127206
Gm14004	-5.88104	0.00127589
Gm37402	-6.47252	0.00128275
Spg11	-6.10733	0.00129709
Haus6	-6.37466	0.00130151
Cers1	-4.87721	0.00130397
Ap1b1	-6.43785	0.00133145
Dcaf12l1	-6.5096	0.0013342
Gm10766	-5.7678	0.00133569
Gm11954	-4.51012	0.00134114
Manea	-6.64992	0.00135269
Nfatc2	-5.37364	0.00138363
Angptl1	-5.44728	0.00138772
Cat	-5.2339	0.00139144
Timm10	-7.40115	0.00142262
Lrrc16b	-6.10501	0.00142697
Zfp579	-5.94882	0.00143068
Ankrd54	-3.89508	0.00144349
Samd10	-7.48377	0.00144981
Slc25a23	-2.04272	0.00146403
Gm37311	-6.47857	0.00147535
Ndufaf3	-6.35768	0.00149874
Gtf2e1	-3.35816	0.0015073
Arhgap12	-3.2908	0.00151674
Tpm4	-5.6244	0.0015211
Panx2	-5.29719	0.00158488
2012-09-03	-7.11191	0.00159689
Slit2	-6.1535	0.00160325
Man2a1	-6.12157	0.00161069
Ube4bos1	-5.7802	0.00162132
Cwc15	-3.99688	0.00162488
Farsa	-2.95017	0.00166711
Hectd3	-6.40549	0.0016755
Gm15901	-5.7973	0.00171397
C2cd4c	-4.54502	0.00174127
Cox16	-4.7372	0.00175399
Zfp772	-3.64399	0.00177575
3010026O09Rik	-5.76165	0.00177983
Gemin4	-6.2149	0.00179178
Acot3	-5.75509	0.00179957
Zfp532	-2.72341	0.00180147
Rragb	-5.38505	0.00180323
Ifnar1	-2.41806	0.00180688
Txndc12	-5.25682	0.00181886
Caml	-5.66245	0.00181902
Uhrf1bp1	-5.43368	0.00182085
Adamts18	-6.72255	0.00182224
P4htm	-3.12626	0.00182252
Pitpnm3	-5.98813	0.00182269
Morc2b	-6.00644	0.00182323
Gm16564	-6.47558	0.00185217
Pitrm1	-6.2759	0.00185586
Eepd1	-6.67	0.00186393
Ift74	-5.33122	0.00186707
9030612E09Rik	-4.51552	0.00186841
Atm	-4.55231	0.00187306
Zbtb38	-5.08749	0.00188934
Tmppe	-4.61093	0.00189239
Xkr4	-4.51104	0.00190397
Selo	-3.74043	0.00194806
B3gat2	-6.2404	0.00195266
Zfp827	-3.37904	0.00195458
Tecpr2	-4.24677	0.00196886
Svip	-5.36769	0.00197355
1700019D03Rik	-6.07979	0.00197647
Rrs1	-6.31865	0.00198394
Usp51	-6.53666	0.00199755
Rps2-ps6	-5.29222	0.0019995
Ap4m1	-3.03135	0.0020456
Pms2	-4.89434	0.00205248
Rfc3	-6.81816	0.00206744
Rgag4	-5.72465	0.00207235
Abhd14b	-7.17865	0.00207382
Ldb3	-7.37196	0.00207602
Arsa	-5.63698	0.00207824
Trmu	-6.32563	0.00208366
Glod4	-5.83334	0.00208617
9430015G10Rik	-3.58967	0.00209482
Hrsp12	-6.80061	0.00211215
Mrpl42	-5.85159	0.00212187
Slc6a7	-5.57835	0.00212502
P3h1	-5.97847	0.00214012
Gm16213	-5.67661	0.00215456
D10Jhu81e	-6.76771	0.00215772
Senp8	-5.58247	0.00217645
Smyd5	-5.94852	0.00223879
Nabp2	-5.4677	0.00224729
Zfp260	-2.08304	0.00224891
Pbx1	-3.58846	0.00224961
Fer	-5.66921	0.00225257
Slc38a7	-5.91755	0.00228066
Gm37686	-5.57906	0.00228213
Kcnk12	-6.82638	0.00228232
Gm26732	-2.91693	0.00230634
Ggct	-7.0547	0.00231093
Samd14	-5.17103	0.00233797
Fbxo8	-5.37565	0.00236718
Exog	-6.92497	0.00236803
Rcbtb1	-3.74369	0.00238052
Notch1	-2.9996	0.0024055
Csrnp3	-3.39787	0.00243114
Scn3b	-3.01017	0.00246469
Trnau1ap	-6.12306	0.00246786
Nubp1	-5.69389	0.0024702
Cnr1	-5.6581	0.00247075
Plxna1	-5.32682	0.00252458
Calhm2	-7.04305	0.00252782
Brdt	-6.56203	0.00257152
Tubg2	-5.70533	0.00257266
Fbxo3	-4.61302	0.0025741
Birc2	-5.05221	0.00257482
Spg7	-3.9402	0.00259618
Tsen34	-5.29877	0.00260191
Ubfd1	-3.88463	0.00260316
Thumpd2	-5.79537	0.00261293
Mief2	-5.68924	0.00262551
Macrod2os2	-5.46888	0.00262684
Dus2	-2.62518	0.00262896
Flot2	-6.12952	0.00263348
Mrps27	-5.44403	0.00263424
Abhd17c	-5.41528	0.0026367
Mxd4	-5.48669	0.00263865
Ddx25	-5.66246	0.00264739
Grem2	-5.66693	0.00268359
D3Ertd751e	-5.68545	0.00268659
C030039L03Rik	-3.78107	0.00270111
Gm5353	-5.65514	0.00271104
Gprc5c	-2.06839	0.0027202
Adal	-2.68425	0.00272683
Zcwpw2	-5.61898	0.00273011
Zfp746	-5.49039	0.0027625
Zfp825	-5.67718	0.0027647
Gm14308	-4.70855	0.00276763
Tmem138	-5.71542	0.0027957
C1galt1c1	-5.72251	0.00281046
Trim8	-4.80162	0.00288338
Fbxl4	-5.44449	0.00288483
Glp2r	-5.12305	0.00289188
Amdhd2	-4.12886	0.00290782
Trmt10b	-4.55692	0.00290817
Mtfmt	-3.19875	0.00293553
Rprm	-7.10649	0.00293657
Ccdc115	-5.57055	0.00297811
Lrrc39	-4.71098	0.00298537
Dut	-5.78597	0.00299119
2700029M09Rik	-5.69121	0.00300875
4930430F08Rik	-5.00317	0.0030128
Sphk2	-5.47191	0.00301479
Neu1	-5.50918	0.00303609
B3galnt1	-6.03972	0.00303923
Fam184b	-4.94574	0.00304616
Topors	-6.89037	0.00305533
Sec1	-5.69684	0.00306216
Cacng2	-4.98415	0.00307311
Zfp553	-4.52159	0.00307434
Rpp38	-5.62585	0.00307575
Phldb1	-6.51142	0.0031053
Anapc15	-5.80495	0.0031242
Oprl1	-5.92045	0.00312626
Casp8ap2	-6.26042	0.00315801
Zbtb5	-4.94234	0.0031616
Bcs1l	-5.75471	0.00316187
Kbtbd4	-6.4256	0.0031714
Wipi1	-5.66112	0.00319947
Smim20	-5.29339	0.00321415
Cmpk2	-6.16639	0.00322571
Gpr176	-5.50298	0.00322748
Cyth4	-5.13156	0.00323147
2010315B03Rik	-2.28029	0.00323434
Smad5	-6.45477	0.00324352
Pcgf1	-6.13774	0.00325596
Sgpp1	-6.94497	0.00329404
Traf3ip1	-6.03818	0.00331973
Tmem194b	-5.66493	0.00333148
Snhg7	-3.00861	0.00334091
Gm11632	-5.20427	0.00335181
Inafm1	-5.77892	0.0033608
Rufy1	-5.6317	0.00336826
BC002059	-4.39475	0.003374
0610009L18Rik	-6.60014	0.00337625
Zfp597	-4.85807	0.00337665
Itpkb	-3.73175	0.00339431
Arhgap20	-2.56639	0.00340403
Rasip1	-6.43825	0.00341436
Car7	-6.34354	0.00342104
Evc2	-5.17009	0.00342825
Papss1	-6.33931	0.00343786
Ick	-2.63043	0.00344986
Gm13314	-5.27328	0.00345592
Zfp810	-5.05107	0.00346894
Gmnc	-6.43875	0.00346958
Rnf180	-6.03454	0.00347568
Hist1h2be	-5.40576	0.00347575
Scube3	-5.05304	0.00348061
Alkbh3	-5.18312	0.00351349
Tom1l1	-5.67485	0.00352888
Sdhaf4	-6.0585	0.00353816
St6gal2	-4.80101	0.00356012
Gm37033	-2.82228	0.0035703
Zfp2	-3.85203	0.00357327
St5	-4.398	0.00358584
Zfp235	-5.85462	0.00358954
A930024E05Rik	-5.59615	0.00359321
Zfp467	-3.94339	0.00361869
Tcta	-4.70467	0.00362022
Nek6	-3.3882	0.00363152
Ube2d-ps	-5.35099	0.00363695
Asf1a	-6.82239	0.00364062
Vip	-7.80479	0.00364162
Imp3	-5.54695	0.00364947
Lmf2	-6.02901	0.00365526
Nop9	-5.70743	0.00368302
Fpgs	-5.44471	0.00368767
Slc27a3	-4.22926	0.00369115
Lipa	-5.83689	0.0036944
Fbxo25	-4.79922	0.00369827
Arhgef18	-4.77529	0.00371952
Pcdhga3	-5.18834	0.00372627
Vps36	-5.98367	0.0037265
Lysmd4	-5.29019	0.00372956
Foxred2	-5.26905	0.00373408
Rab23	-3.84232	0.00374344
Abhd11	-6.63003	0.00376126
Ica1l	-3.34373	0.00376381
Hip1	-4.66853	0.00376971
Myt1	-4.54349	0.00377482
Grb14	-3.59548	0.00377526
Dph1	-4.53331	0.00379405
Tbc1d12	-4.41411	0.00380109
Pigp	-5.20737	0.00381934
Trip6	-5.84177	0.00384913
Megf6	-6.50694	0.00388126
Fam195b	-5.76024	0.00391504
Nap1l3	-5.36655	0.00393255
Alms1	-5.3103	0.00393628
Bhlhe22	-5.03565	0.00394242
Plgrkt	-5.85948	0.00394348
Tmem158	-5.00127	0.00396588
Itga10	-5.22403	0.00396988
Pcdha8	-6.35642	0.00397304
Zwilch	-4.49017	0.00399879
Gm10232	-4.82435	0.00400449
Cpxm1	-5.76076	0.00401336
Rhobtb3	-5.02009	0.00401759
Rdh11	-5.75679	0.00403764
Slc22a4	-6.15574	0.00404608
Papd4	-5.71815	0.00404852
Ptdss1	-5.3489	0.00406235
Mthfsl	-5.66575	0.00406388
Bpgm	-5.92073	0.00409282
Aldh6a1	-4.86333	0.00409411
Dab2ip	-5.73704	0.00409448
Kif9	-5.34575	0.00409893
Nrbf2	-5.32509	0.00414972
Rab30	-6.12196	0.00415242
Obscn	-6.80439	0.0041547
Ppip5k2	-3.99406	0.0041619
Gm4980	-5.9082	0.00416421
Best3	-5.83863	0.00417115
Esrra	-5.27242	0.00418399
Wdr24	-5.45829	0.0042797
Fahd2a	-5.92019	0.00430245
Ttc32	-5.90906	0.00430489
Dcaf8	-2.16163	0.00430713
Grhpr	-5.81839	0.00431645
Tmem168	-5.10513	0.00431874
Slc25a38	-5.96131	0.00433202
Rnf19b	-7.25317	0.0043389
Mfsd1	-5.96946	0.0043402
Yif1a	-5.48386	0.00437424
Dph6	-3.52362	0.00438419
Ankrd29	-5.29665	0.00439834
Snapc4	-4.91481	0.0044041
2810474O19Rik	-2.73027	0.00440672
Pfkfb4	-6.32575	0.00441005
Gm20700	-3.36214	0.00441026
Rhbdd1	-4.71491	0.00441664
Cluap1	-4.88235	0.00443067
Ulk3	-4.32135	0.00443726
Ttc21b	-3.06018	0.00444792
Cyb561d1	-6.04073	0.00446434
4933417C20Rik	-4.93731	0.0044703
Ptpmt1	-5.31734	0.00447215
Nusap1	-3.53432	0.00447897
Immp1l	-4.01894	0.00448967
1600014C10Rik	-5.92042	0.00449758
Otud7b	-4.52851	0.00451494
Gm4724	-6.0869	0.00452885
Dpy19l1	-3.34116	0.00454541
Etaa1	-4.935	0.00455175
Ldoc1l	-5.45696	0.00455578
E430024P14Rik	-6.0858	0.00457119
Nckap5l	-4.53755	0.00459413
Susd1	-2.57971	0.0045951
Mkln1os	-4.68174	0.00459897
Stard5	-3.53983	0.00460471
Lipe	-4.69442	0.00460673
Nbn	-5.54397	0.00460675
Ubl4a	-5.72464	0.00461726
Tbl1x	-5.57121	0.00461925
Galk1	-5.87498	0.00463321
Mrps16	-4.71059	0.00465632
Alg10b	-6.00715	0.00467292
Gm12758	-4.7737	0.00467775
Gm9761	-4.85558	0.00469927
Gm16139	-4.40256	0.00470904
Nr1d1	-6.11347	0.00471482
Ncapd2	-5.81481	0.00472167
Nutf2	-5.69499	0.00472768
Pigyl	-5.48684	0.00473254
Coq3	-5.42629	0.00473268
4933415A04Rik	-5.47324	0.00475568
Lrrfip1	-2.38345	0.00475951
Ak1	-4.83525	0.0047812
Gm8098	-5.02735	0.00478502
Syne2	-3.92961	0.00478771
Smpdl3a	-6.80889	0.00479538
Alg12	-5.38558	0.00479563
Tmbim1	-3.54789	0.00481373
Zfp777	-6.33023	0.0048202
Lgals8	-5.62983	0.00482617
Ubl7	-5.14939	0.00482786
Fntb	-4.50544	0.00482954
Yipf1	-3.60978	0.00483886
Echdc1	-4.92371	0.0048436
Tarsl2	-5.58342	0.00485052
Ipcef1	-3.7219	0.00485934
Zfp607	-4.74764	0.00488061
Ddb2	-5.00792	0.00488261
Eri2	-3.65915	0.00489091
Zim1	-5.93312	0.0048911
Pycrl	-5.51271	0.00489802
Gramd3	-5.42117	0.00489909
Gm14033	-6.02413	0.00490523
Nhp2	-4.75854	0.00490727
Dzip1	-4.87049	0.00491733
Mtss1	-5.92354	0.00491734
Rad51d	-4.71367	0.00493688
Nadk2	-4.87463	0.00494735
Gm16549	-5.60443	0.00495036
Socs2	-4.08956	0.00495423
Hemk1	-3.04791	0.00495611
Naa16	-2.92247	0.00496434
Mogs	-5.05349	0.00499709
Tia1	-1.58531	0.00502346
Ccdc130	-4.78851	0.00504903
Acp2	-2.905	0.00506549
Commd9	-6.08524	0.0050677
Gm37379	-5.35835	0.00507508
Ppih	-4.65852	0.00508905
Armc5	-6.42882	0.00509212
Pgap3	-5.16504	0.00509897
Cep19	-5.37182	0.0051044
Gm37893	-4.32778	0.00512927
Pum3	-4.15778	0.00512944
St6galnac6	-4.42542	0.00513932
Zfp637	-2.9531	0.00514384
Dlx1as	-3.90277	0.00514981
Rnft2	-4.7622	0.00516588
Ptpn9	-5.45954	0.00516663
Tmed3	-3.33197	0.0052431
R3hcc1l	-4.80038	0.00527034
Sned1	-4.6063	0.0052723
Abcc4	-5.36261	0.00528785
Tspan6	-6.39455	0.00530132
1190007I07Rik	-4.40355	0.00530446
Cep83os	-5.14259	0.00536607
Rrp9	-3.74244	0.00536998
Pef1	-5.25969	0.00537756
Mycbp	-5.36592	0.0053814
Skida1	-3.38676	0.0053918
Gm13787	-4.77265	0.00539282
Elof1	-5.67508	0.00539372
Nol8	-4.02695	0.00540134
Gm6741	-4.89656	0.00540433
Tdrkh	-3.98399	0.00542318
Ccdc57	-5.96252	0.00544556
Fcnaos	-4.79051	0.00545083
Babam1	-4.64022	0.00545196
Nudcd1	-4.71359	0.00545552
Gm15697	-5.22475	0.00545726
Kcnmb2	-5.66264	0.00545807
Fam103a1	-4.70468	0.00547177
Fgfr3-ps	-5.65968	0.00548366
Kazn	-2.59741	0.00551012
Gm28792	-4.84785	0.00551607
Hyls1	-4.51315	0.00554282
Upp1	-5.27951	0.00554765
Adck2	-4.69205	0.00554917
Inpp1	-2.05808	0.00555851
Mvb12a	-5.14691	0.00556561
Vmac	-5.5468	0.00556652
Gm37015	-5.07736	0.00557764
Ppil3	-1.98406	0.00557889
Fancl	-5.78121	0.0056045
Tango6	-5.91469	0.00565247
Gpatch1	-5.02366	0.00566344
Tmc6	-5.34904	0.00568339
Ercc4	-3.97264	0.00570634
Srfbp1	-4.7505	0.00572708
Dynlt1b	-5.53286	0.00572835
Zfp949	-2.51358	0.00573122
Zfp433	-4.22268	0.00573382
Yipf6	-4.75474	0.0057346
Efcab7	-5.9558	0.00573747
Ccnjl	-5.24569	0.00574839
Mak	-5.36421	0.00577837
2900076A07Rik	-4.72963	0.00578764
Tnrc6a	-4.02906	0.00578813
Mtmr14	-5.35145	0.00579864
Zfp119a	-4.56341	0.00580416
Tmem230	-2.79289	0.0058075
Slc7a3	-5.69837	0.00581267
Vps37d	-5.88086	0.00582998
Wrap73	-5.1762	0.00587811
Lzts3	-3.20919	0.00587969
6530403H02Rik	-4.41645	0.00588007
Pdzd11	-5.8008	0.00588068
Tmem134	-2.26387	0.00588674
Cyb561d2	-6.07341	0.00589995
Rab1b	-4.8753	0.00590339
Plekhg3	-3.88305	0.00591343
1700110C19Rik	-5.59248	0.0059159
Rbbp9	-4.46824	0.00592087
Muc3a	-3.31522	0.00592336
Gm37490	-4.7389	0.00593715
Tox2	-3.92374	0.00596037
Gas2	-5.13743	0.00596502
Mdm2	-3.14178	0.00597197
Ears2	-5.08541	0.00598433
Topbp1	-1.75959	0.00600053
Ndrg1	-3.65465	0.00600288
Atp5sl	-4.15352	0.00600405
Tceal6	-4.373	0.00602295
Myo5b	-4.57565	0.00603677
Htr5a	-4.73611	0.00604022
9430092D12Rik	-4.52244	0.006048
Crhr1	-5.07966	0.0060588
Zeb2os	-4.03689	0.00606104
Lims1	-4.66521	0.00607916
Ccdc13	-4.52933	0.00608431
Gm15941	-3.71453	0.00608569
Cplx3	-4.64153	0.0061207
Rttn	-5.63968	0.00615289
Atg4a	-5.0368	0.00617679
Asxl3	-3.97321	0.00618516
Pias3	-5.1529	0.0061868
1300002E11Rik	-3.54643	0.00619316
Gm3712	-3.3893	0.00621339
Chst10	-1.96493	0.00622137
Klhl42	-6.13678	0.00623078
2610044O15Rik8	-1.71306	0.00623103
Slc27a2	-5.73699	0.00625147
Nav1	-2.32783	0.00627359
Psmf1	-4.64458	0.00629734
Zfp362	-5.18219	0.00630737
Smim1	-5.40683	0.00632548
Gm17324	-5.73512	0.00635161
Scfd1	-5.24429	0.00636386
Htra1	-4.84577	0.00637281
Spint1	-4.82783	0.00638226
Nol12	-5.46874	0.00638844
Rnf146	-5.45624	0.00641541
Ccdc67	-4.51952	0.00644708
Csnk1e	-3.50503	0.00644738
AW209491	-6.48013	0.00645931
6430550D23Rik	-3.92994	0.00646186
Bend3	-5.71213	0.0064709
2900093K20Rik	-4.7333	0.00648159
Hcfc2	-3.01067	0.00649818
Iffo2	-4.07659	0.00650379
Dcps	-4.89828	0.00650982
Pnpt1	-3.55433	0.00651873
Trim27	-4.13309	0.00653184
Lpin1	-5.32358	0.006532
Sarm1	-4.8462	0.00653433
Nek4	-4.42735	0.00654299
Adra2c	-5.35579	0.0065502
Gnpda2	-3.05417	0.00659673
Gm11713	-4.79164	0.00660244
Dpp4	-5.1997	0.00661061
Fech	-4.43039	0.00662275
Gm13008	-4.56564	0.0066333
Gm37298	-3.76236	0.0066406
Gm37792	-4.29438	0.00664295
4632404H12Rik	-3.06054	0.00665019
Phf7	-4.51482	0.00665617
Pou2f3	-3.49606	0.00668117
Ubald2	-3.89959	0.00670754
Ppa2	-4.84622	0.00670781
Hdac7	-4.78552	0.00671592
Gtpbp10	-4.43977	0.00673082
Slc35b2	-5.07915	0.00673451
Mrps31	-4.74305	0.006735
Kiz	-4.51311	0.00674761
Rgs6	-5.10429	0.00677002
Clasp1	-2.48667	0.00680225
6530409C15Rik	-4.58075	0.00682234
Enkd1	-4.98407	0.00682614
Prr12	-4.74261	0.00684234
Mterf1b	-5.38361	0.00685803
Abca1	-4.92484	0.00687594
Idua	-4.77995	0.00689173
Zfp780b	-5.52787	0.00690246
Pcyt1b	-5.48654	0.00692369
Gm7335	-4.66448	0.00693441
Amigo2	-5.35186	0.00694645
Kcnk9	-3.73618	0.00697516
Cd151	-5.51114	0.00697993
Cbwd1	-2.78661	0.00700361
Gm12095	-4.7553	0.00700607
Zscan12	-5.02125	0.00701262
Them6	-4.45623	0.00701385
Zfp3	-5.41167	0.00701869
Ankrd23	-3.93424	0.00704038
Psen2	-5.06373	0.00705738
Rnf8	-5.02093	0.00706539
Rabepk	-3.01842	0.00707861
Iah1	-5.49245	0.00708425
Trabd2b	-5.29454	0.0070902
Gipc2	-4.80652	0.00709027
Cldn12	-4.92823	0.00709334
Dusp19	-4.72238	0.00709954
Pappa2	-4.8909	0.00710341
Gm2237	-4.98865	0.00710691
Kif22	-4.39395	0.00713073
Gm21710	-5.59379	0.00713073
Slc35g2	-5.13476	0.00713191
Pygo1	-2.42261	0.0071833
Iqcg	-4.8148	0.00721412
Cdh11	-4.64872	0.00722112
Gm28307	-5.60631	0.00722924
Sema4f	-4.54198	0.00723058
Dip2a	-4.83446	0.00723181
9330159F19Rik	-2.15018	0.00727416
Cenpc1	-4.55039	0.00728144
Snx10	-2.1942	0.00728384
Pccb	-2.56491	0.00729406
Erich6	-4.72003	0.00730468
Dusp22	-4.70984	0.00732033
Jag2	-5.09811	0.00734048
Snx24	-5.25243	0.00735522
Kcnt1	-5.16382	0.00737074
Ints8	-2.50065	0.00737987
Xk	-5.97895	0.00740456
Slc37a4	-5.14007	0.00745739
Flii	-5.3099	0.00745772
Hira	-5.0405	0.00746344
Fastkd5	-5.17336	0.00747048
Eml3	-4.32877	0.0074774
Ndst2	-4.68687	0.00748677
Nup43	-4.95544	0.0074871
Gm38071	-5.34111	0.00749796
Ndufaf7	-3.89454	0.00750016
Fam120c	-3.54573	0.00752925
Cdk2ap2	-5.54676	0.00753804
Chadl	-6.0094	0.00754414
Gm15545	-3.32817	0.00755759
Pofut1	-2.35112	0.00756032
Srd5a1	-4.9393	0.00756483
Grip2	-4.88649	0.00756549
1700047N06Rik	-5.11419	0.00759062
Gm26848	-2.61965	0.00760194
Ripk1	-5.65873	0.00761347
Gm17322	-5.57417	0.00762485
Cd59a	-5.20436	0.00762579
Gm9828	-4.52664	0.00765265
Gmpr2	-4.44537	0.00765335
Sbf2	-1.53334	0.0076534
Snhg20	-3.66778	0.00766149
Polm	-5.27681	0.00768295
Brf2	-5.37122	0.00768489
Pcdhga9	-5.38143	0.00769462
Prkab1	-5.47956	0.00771716
Gm5595	-5.98893	0.00772811
Acsf3	-5.13777	0.00772824
Med16	-2.39332	0.00774135
AI854703	-5.28003	0.00774621
Cenpu	-4.612	0.00774987
Mettl8	-3.37368	0.00779158
Eef1e1	-5.73629	0.00779378
BC017643	-5.51809	0.00781306
Eif1ad	-4.50051	0.00781769
Sema5b	-3.79374	0.00781847
Gm12522	-5.01391	0.0078217
Rabif	-1.91487	0.00782902
Mysm1	-2.01461	0.00783047
Vac14	-4.49517	0.00784968
Mtrf1l	-4.45042	0.00787736
Cdkn2aipnl	-5.33543	0.00787837
Zdhhc7	-5.21883	0.00789395
H1f0	-5.14873	0.00791587
Pnmal1	-5.15286	0.0079207
Creb3l3	-5.22438	0.00793023
Gm15893	-5.24774	0.00793604
Ints12	-4.47988	0.0079747
Slc46a3	-5.18418	0.00798587
Aldh2	-5.34068	0.00799165
Ubr1	-2.88422	0.0080014
Gpr12	-5.5715	0.00801141
Gcc2	-3.77942	0.00801782
Cys1	-4.53877	0.00803091
Ift122	-4.72032	0.00803639
Gm11744	-4.32657	0.00803922
Kdm8	-4.9418	0.00804756
Cyb5a	-4.92187	0.00807758
Snx33	-4.00648	0.00809897
Tut1	-5.539	0.00810649
Ldhd	-5.31327	0.00811746
Vps51	-5.1847	0.00812509
Phf2os1	-4.59241	0.00812907
E430014B02Rik	-5.22995	0.00816064
Gart	-4.97164	0.00818343
Gm10501	-4.89042	0.00820285
A130014A01Rik	-4.87304	0.00822031
Tsen2	-1.97245	0.00823751
Wnt5a	-3.95916	0.00826392
Abcb8	-3.93964	0.00827411
Gm13378	-4.92454	0.0082742
Gm37860	-2.72298	0.00829229
Zscan20	-4.02447	0.00829715
Gm26642	-4.28989	0.00830382
Limd1	-4.85066	0.0083061
Gm37925	-3.79336	0.00830724
Gm17435	-6.07518	0.00830896
Zfp30	-1.94129	0.00833905
Gm20045	-2.68721	0.00833962
Lrba	-2.66813	0.00835229
Mrpl24	-2.16976	0.00838531
Slc26a2	-1.87792	0.00839331
Gm1673	-4.02976	0.00840749
Gk5	-2.28032	0.00840951
Gm10343	-4.30214	0.00841271
Zfp946	-3.23714	0.00841298
Gm13268	-5.02082	0.00844148
4930538K18Rik	-4.79224	0.0084442
Ipo8	-3.90988	0.00844606
Zdhhc4	-5.1893	0.00846552
2012-03-07	-4.38531	0.00846642
Ctxn2	-5.00037	0.00847529
Ssh1	-3.47437	0.0084809
Pigw	-4.50581	0.00851779
Clec1a	-4.58357	0.00852373
Mrps22	-2.91493	0.00852599
Klf12	-4.11227	0.00852756
Aarsd1	-4.39788	0.00853203
Gm4349	-4.24868	0.00856087
Rab10os	-4.14651	0.00858956
AA914427	-5.00872	0.00862404
Anks1	-4.89387	0.0086264
Comp	-4.29224	0.00864673
9030624J02Rik	-2.52579	0.00865038
Pde8a	-4.12548	0.00867428
Parn	-3.74191	0.00868298
Il6st	-2.54045	0.00869519
Rbl1	-3.6605	0.00871709
Cebpzos	-4.72327	0.00873092
Tldc1	-4.93567	0.00875436
Gm11331	-3.56815	0.00876508
Gm20445	-4.50037	0.00877276
Timm44	-3.00546	0.00877792
Hist2h2be	-3.68089	0.00878732
Wrap53	-4.4666	0.00880755
Zbtb49	-2.28682	0.00881582
Ifitm10	-4.60316	0.00886303
Vash1	-4.33636	0.00887961
Snrnp25	-4.45184	0.00889863
Cnpy3	-1.86249	0.00890516
Gm7173	-4.66859	0.00893046
Pgm3	-3.47609	0.00893483
Unkl	-4.13758	0.00894396
Rpl17-ps5	-4.13546	0.00895155
B3gntl1	-4.83367	0.00895365
Chmp2b	-5.48263	0.00896119
Tmem206	-5.02638	0.00897613
Tnxb	-4.52108	0.00900914
Cdk5rap3	-5.83039	0.00900946
Iqsec2	-3.2258	0.00901387
Gm37226	-3.89507	0.00901609
1700021K19Rik	-5.21236	0.00905994
Aph1c	-2.12927	0.00907943
Med21	-4.34419	0.00908082
Usp54	-3.26493	0.00908887
D030028A08Rik	-4.27733	0.00909002
Kdelc1	-3.31601	0.00909149
Gm26580	-4.85395	0.00918474
Stk32c	-4.93893	0.00921973
Atad3aos	-4.74106	0.00923848
Gm17354	-2.40152	0.00924227
Frem1	-4.49552	0.00925084
Slc12a4	-4.89345	0.00925669
Incenp	-4.43514	0.00927802
Prkag2os2	-4.48012	0.00929176
Rps27l	-4.4871	0.0093488
Plekhm1	-3.88018	0.00937038
Zfp28	-4.23693	0.00940205
Gm2810	-4.30947	0.00941683
Gm3235	-4.51267	0.0094242
Dgkq	-4.59825	0.00951989
Zkscan5	-5.44017	0.00954419
Srprb	-3.18557	0.00955944
Poc5	-5.17305	0.00956257
Evi5	-3.79825	0.00958203
Acta1	-4.62084	0.00962612
Tmem164	-4.76402	0.00963261
Myef2	-2.22417	0.00966629
Angptl6	-4.56092	0.00970647
Exoc8	-1.95201	0.00976012
Fabp3	-4.71929	0.00976242
Vash2	-4.93289	0.00980463
Mdp1	-3.00547	0.00984158
Stk24	-4.00438	0.00988362
F8	-2.97183	0.00989312
BC004004	-2.49862	0.00989329
Mrps11	-4.40161	0.00991884
Itpa-ps1	-4.77599	0.00997
E130311K13Rik	-2.81229	0.00997823
Slc35f1	-4.48147	0.00998449
Pot1a	-3.0371	0.00998957
Alkbh2	-4.588	0.0099899
Prrt4	-4.76935	0.0100513
Casp2	-4.76166	0.0100986
Cntrl	-3.39083	0.0101095
Gm17258	-4.13649	0.0101756
Fbxw10	-4.67701	0.0101867
Dock7	-2.91075	0.0102609
Zfp420	-4.72438	0.0102743
4930402H24Rik	-2.51164	0.0103505
Oser1	-2.72764	0.0104012
Gm7805	-4.736	0.0104041
Dhrs4	-4.75782	0.0104332
Micu2	-4.31482	0.0104425
Wfdc3	-4.29456	0.0104462
L3mbtl2	-4.70947	0.0104479
Pard6g	-5.16287	0.0104654
Ly6g6e	-4.89309	0.0105134
Eef2kmt	-4.12949	0.010515
Ccndbp1	-2.67842	0.0105488
B430203G13Rik	-5.15253	0.0106058
4930444P10Rik	-2.49215	0.0106139
Rasd2	-2.89318	0.0106453
Gm13622	-4.77154	0.0106838
A730085K08Rik	-5.02766	0.0107637
Rsph4a	-3.73406	0.0107681
Ptprr	-2.91603	0.0108004
Smpd2	-3.20435	0.0108135
Gm11537	-4.35523	0.0108479
Gm12060	-4.3877	0.0108994
Chn1os3	-4.9475	0.0109202
Smim6	-4.45791	0.010929
2610008E11Rik	-5.55893	0.0110039
Tagap1	-5.54405	0.0110277
Onecut1	-4.87025	0.011031
Coil	-4.021	0.011047
C330018D20Rik	-3.17182	0.0110477
Map4k4	-2.69212	0.0110562
Rimkla	-5.44456	0.0110635
Gm6478	-4.52769	0.0110688
Ttll12	-4.54789	0.0110703
Gm11737	-4.56376	0.0111228
Nudt17	-4.59286	0.0111374
Mterf4	-4.23444	0.01114
Creg2	-2.36519	0.0111531
Irf2	-4.17955	0.0111605
4930422M22Rik	-4.29857	0.0112316
Fancd2	-4.54849	0.011241
Scyl2	-3.93009	0.0112462
Gpr173	-3.36896	0.0112479
Gm37310	-4.27004	0.0113401
Zbtb45	-4.17662	0.0113518
Hjurp	-2.72211	0.0113558
Pxn	-4.24062	0.0113654
Srgap3	-2.71095	0.0113658
Wnk4	-4.42438	0.0113884
Rpusd4	-4.58044	0.0113891
Gm37699	-4.66751	0.0114053
9130023H24Rik	-4.59561	0.0114352
Cdkn2aip	-4.31169	0.0114461
Pou3f4	-4.25177	0.0114582
Ptcd1	-4.23553	0.0114645
Lgalsl	-5.26018	0.0114777
Nos1	-3.63724	0.0114848
Wdfy2	-4.18929	0.0115033
Gm18186	-4.14316	0.011535
Ccdc22	-5.20597	0.0115488
Gcfc2	-3.57982	0.011558
Gm9755	-4.32755	0.0115648
Msrb1	-4.49583	0.0115799
Mut	-3.12157	0.0116156
Chrna1	-2.89121	0.0116173
Gm2a	-3.62341	0.011637
Trappc5	-4.16771	0.0116709
Pnpla1	-3.39303	0.011701
Anks4b	-4.50607	0.0117142
Ap3s2	-2.48583	0.0117409
Ncoa4	-3.75624	0.0117493
Rorb	-4.81993	0.0118104
Ctc1	-3.3887	0.0118447
Pop7	-4.13646	0.0118539
Tceb3	-3.65904	0.0118653
Foxp4	-4.08155	0.011868
Tchh	-3.99387	0.0118783
Prss53	-5.4768	0.0118978
AF529169	-4.27721	0.0119139
Zfp472	-4.61153	0.0119453
Cwc22	-5.38729	0.0119707
C1qbp	-2.69057	0.0119773
Tsc22d3	-4.96673	0.0119854
4933427G23Rik	-4.37353	0.0120134
Nbr1	-3.26893	0.0120271
Ccdc91	-4.06949	0.012069
Lrrc55	-5.59908	0.0120788
Epha1	-4.4445	0.0120953
Magohb	-4.07676	0.0121145
Gm19261	-4.15093	0.0121235
Fbn2	-4.24124	0.0121265
Ing2	-4.27153	0.0121417
Il27ra	-3.98537	0.0121559
Nxpe3	-3.61297	0.0121821
Pik3cb	-4.74954	0.0122575
A730020E08Rik	-2.49434	0.0122833
Zbtb25	-3.24655	0.0122866
Btbd6	-4.23408	0.0122945
1700037H04Rik	-5.39183	0.012363
Elp2	-4.55397	0.0123676
Gm28151	-4.67747	0.0124231
Chd7	-4.03799	0.0124529
Gm14860	-4.32846	0.0125301
Tpgs1	-5.26149	0.0125424
Rpf1	-4.26159	0.0126246
Klhdc9	-3.53428	0.0126265
Lypla1	-1.69317	0.012633
4933404O12Rik	-2.96569	0.0126557
Tns3	-3.12719	0.0126575
Hibch	-1.60824	0.0127044
Gm10649	-4.12942	0.0127148
Rnf6	-4.0825	0.0127267
Mettl5	-3.60096	0.012738
Ccdc73	-4.91296	0.0127391
1700084C06Rik	-4.41918	0.0127597
Wars	-4.46293	0.0128169
Cttnbp2nl	-4.45855	0.0128386
Slc36a1	-4.01237	0.012841
Ndufb7	-3.53797	0.012869
Mycn	-4.43661	0.012874
Bckdha	-4.14631	0.0129327
4933416C03Rik	-4.32632	0.0130932
Abcb4	-3.46529	0.0131131
Gm16231	-3.63925	0.0131161
1110008L16Rik	-5.08385	0.0131444
C130023A14Rik	-3.91362	0.0132124
Ccdc32	-4.08957	0.0132334
BC037032	-3.2397	0.0132555
Gm21972	-4.33461	0.0132636
Gm9785	-4.34184	0.0132974
Tmem159	-4.0078	0.0133331
Pwp2	-4.54744	0.0133342
Itpa	-3.30017	0.0133885
Mcee	-4.17644	0.0134205
Lig1	-4.29753	0.0134272
Mri1	-2.52304	0.0134451
Adat1	-2.32294	0.0134571
Pi4k2b	-3.56924	0.0134766
Mid2	-4.26345	0.0135079
Abhd4	-4.3626	0.0135144
Gm27843	-3.54987	0.0135221
Nedd4	-2.00512	0.0135482
Cmss1	-4.56325	0.0135594
Zfp518a	-3.92599	0.013619
Ddo	-4.53359	0.0136242
Dolk	-4.19123	0.0136282
Gm10848	-4.21448	0.0136458
Gm37777	-3.02158	0.0136731
Bcl9l	-4.726	0.0136917
Dnajc10	-4.23434	0.0136998
Cxcl16	-2.27467	0.0137257
Gm16305	-3.88492	0.0137753
Med11	-4.56495	0.0138179
Gm14404	-4.09772	0.0138208
Lsm3	-4.21002	0.0138417
Dars	-3.49405	0.0138641
Rtn2	-4.84471	0.0138876
Slc22a21	-4.19485	0.0138991
Gm14524	-2.33571	0.0139035
1010001B22Rik	-3.29939	0.0139214
Eed	-4.13764	0.0140253
Ackr4	-4.32751	0.0141228
Vps26b	-3.11014	0.0141785
Zbtb2	-4.14623	0.0142576
Pbx2	-4.59733	0.0142713
Nkap	-3.27975	0.0142746
Atl1	-4.35314	0.0143079
Smim7	-3.76416	0.0143241
Slc8b1	-2.85375	0.0143694
Synm	-4.29565	0.0143904
2700046G09Rik	-3.52932	0.0144215
Gm15712	-3.79454	0.0145736
Klhdc1	-4.85726	0.0145765
3110021N24Rik	-4.38029	0.0145996
E030013I19Rik	-3.14561	0.0146132
Glmn	-4.58791	0.0146296
Gm14269	-3.51501	0.0146426
Gsto2	-4.12129	0.0147215
Ptcd2	-3.9452	0.0147664
Pih1d2	-4.27818	0.0147985
Rab39b	-5.44042	0.014831
Phkg2	-1.90881	0.0149014
Stra13	-3.81777	0.0149321
Ntmt1	-4.00397	0.0149395
Gk	-2.68522	0.0149922
Sgcz	-3.45936	0.0149922
Slc2a12	-4.21699	0.0150131
Gm13803	-3.57933	0.0150449
Mettl15	-3.14496	0.0150616
Glrx	-4.14723	0.0150706
Gm37292	-4.2364	0.0152027
Cul7	-3.76468	0.015228
Gpr155	-3.66762	0.0152387
Ap5z1	-4.0308	0.0152432
Pigh	-2.01183	0.0152552
Ech1	-5.10431	0.0153201
Gm13709	-3.32208	0.0153437
Gm10330	-4.40858	0.0153641
Zfp873	-3.34202	0.0154136
Sh3bp5l	-3.5522	0.015487
Scamp2	-4.85425	0.0154875
Slc39a13	-3.97505	0.0155535
Mrps35	-2.86698	0.0156127
Pus7l	-4.22174	0.0156342
Syna	-3.42087	0.0156958
Glmp	-2.00931	0.0157344
Gpr160	-3.78748	0.0157831
Arhgap27os2	-4.10933	0.0158067
Osgepl1	-3.23372	0.0158071
Kctd21	-5.30767	0.0158077
Mre11a	-2.20458	0.0158282
B3galt6	-4.75954	0.0158303
Gm26778	-4.61388	0.0158505
Commd6	-3.04511	0.0158873
Slain1	-4.17582	0.0159504
Zbtb6	-2.97725	0.0159556
Polr3b	-3.77382	0.0159843
Exosc5	-4.83777	0.0159863
Pak1	-3.92526	0.0160003
Sac3d1	-4.23848	0.0160139
Acat2	-4.64478	0.0160944
Dstyk	-2.99963	0.0161049
Gm6297	-2.96006	0.0161119
Gm5784	-3.80852	0.0161151
Galns	-4.13795	0.0161163
Gm9754	-3.99304	0.0161396
Nphp1	-4.4491	0.0161609
Gm15328	-4.0852	0.016175
Kcnk2	-3.53815	0.016178
Fam105a	-4.10112	0.0162156
Nat6	-4.16949	0.0162392
Zfp938	-4.19899	0.0162693
Gm12195	-4.21085	0.0162811
Psmg3	-3.83801	0.0162987
Ddhd2	-2.53007	0.016302
Gna12	-4.11363	0.0163419
Rcan3	-3.95927	0.0163451
Polr3g	-3.75432	0.016367
G2e3	-2.86545	0.0164672
Gm38381	-4.87922	0.0165982
Akip1	-3.96893	0.0167143
Kat2a	-5.00573	0.0167374
Lrrc7	-1.93876	0.0167629
Islr2	-4.03717	0.01679
Abcd2	-3.27037	0.0168667
Gm28321	-2.4926	0.0169021
Fam13c	-4.18107	0.0169195
Hirip3	-4.33974	0.0169558
Mettl21a	-4.25323	0.0170799
Cks2	-3.38264	0.0171457
Apobec4	-3.86635	0.0172207
Ikzf2	-4.44582	0.0172329
Oxsr1	-5.14134	0.0172433
Acot4	-4.63662	0.0172681
Tmem110	-5.48812	0.0172899
Atg10	-3.94326	0.0173091
Rpl31-ps14	-3.61792	0.0173829
Pmm2	-4.03471	0.0174821
Sap130	-4.37851	0.017492
Fam78b	-4.37728	0.0174921
Cant1	-3.76324	0.0175372
Gm37063	-4.71603	0.0175408
Gm37308	-3.43458	0.0175499
Sh3yl1	-3.97002	0.0176399
Polr1e	-2.68367	0.0176894
Gm6712	-4.13418	0.0177137
Dpp9	-4.3306	0.01772
Mtcp1	-4.62067	0.0177863
C920006O11Rik	-3.5695	0.0178037
E030018B13Rik	-3.3418	0.0178557
Gm16334	-3.5654	0.0179008
Srpk3	-3.36623	0.0179638
Smarcd2	-3.54873	0.0179644
Diexf	-3.39375	0.0179745
Fbxo18	-4.69378	0.0180062
Sepn1	-3.9666	0.0180198
Gm16296	-3.97102	0.0180707
Adhfe1	-3.94693	0.0181
Gpr85	-4.10415	0.0181144
Slco4c1	-3.29261	0.0181318
Gm15319	-3.85847	0.0181473
4930505M18Rik	-3.53539	0.0181592
Adck1	-4.74276	0.0183634
Cdc7	-3.33277	0.0183895
Pnliprp2	-3.84399	0.0184518
Cxx1b	-4.51005	0.0184623
Nme5	-3.90304	0.0184949
Sez6	-2.26679	0.0185354
4921511H03Rik	-4.78709	0.0185663
Ngly1	-3.20759	0.0186558
Rnf39	-3.80196	0.0186899
Cdc23	-1.8463	0.0188257
Acp6	-2.87447	0.0188602
Hsd17b4	-5.13612	0.0188993
Tkt	-3.79109	0.0189144
Pigo	-4.40899	0.0189337
Gm38091	-4.17954	0.0189595
Kbtbd7	-3.2375	0.01896
Per3	-1.8492	0.0190045
Rnf219	-3.55351	0.0190425
Dcp2	-3.80495	0.0190919
Ctns	-1.9533	0.0191006
Plk5	-4.77913	0.0191092
Ppp1r35	-3.77773	0.0191531
Foxk1	-3.56221	0.0191946
Rpp14	-2.42023	0.0192812
Pak7	-3.90366	0.0193316
Grin2d	-4.97647	0.0193666
Zfp629	-5.69551	0.0194049
1700008O03Rik	-2.6551	0.019525
Cadps2	-2.6648	0.0195388
Tmem8	-4.74981	0.019539
Chd1l	-3.62844	0.0195931
Gm38178	-2.30377	0.0195982
Gm15549	-4.40645	0.0196099
Rps6-ps1	-3.55183	0.0196409
Cib1	-3.69769	0.0196448
Rbm43	-3.94416	0.0196822
Scrt1	-3.06019	0.0196996
Cdhr1	-3.49476	0.0197007
Mat2b	-2.78531	0.0197521
Gm38400	-3.55419	0.0198872
B4galt4	-4.14903	0.0199279
Gm12523	-3.6013	0.0200291
Gm20507	-3.72611	0.0201387
Hspe1-ps2	-3.77157	0.0201581
Gm21984	-2.65141	0.0201662
Efna2	-5.0633	0.020265
Gm24056	-3.72383	0.0202961
Srsf12	-4.2181	0.0203324
Daxx	-4.80637	0.0204534
Plvap	-3.72721	0.0204556
Kdm1b	-4.58154	0.0204606
Psmc3ip	-3.768	0.0204876
Rnf215	-3.82591	0.0205054
Abtb1	-3.71086	0.0205241
Zfp935	-3.49054	0.020583
Slain2	-3.17203	0.0205917
Zfp712	-3.82054	0.0206007
Bcl2l15	-2.90911	0.0206478
Cerk	-4.14166	0.0206636
Fam35a	-4.83236	0.0206849
Gm6569	-3.23799	0.02069
Cxx1a	-4.37082	0.0206904
Acaa1a	-2.26707	0.0207463
Fstl3	-3.75426	0.02077
Gm16794	-4.06055	0.020783
Sumf1	-2.29374	0.0207853
Stambpl1	-3.88002	0.0207982
Sh3bp2	-3.83827	0.0208258
Paqr4	-3.68222	0.0208313
Crls1	-4.00264	0.0208591
Ppp1r16a	-4.7434	0.020958
Gm25845	-3.12069	0.0210114
Wbp1	-3.66232	0.0210764
Ccdc94	-3.86244	0.0210771
Usp24	-2.91949	0.0211466
Gm4425	-1.71296	0.0211933
Cep135	-2.03451	0.0212087
Hs3st4	-3.92766	0.0212447
Mme	-2.47849	0.0212651
Ptdss2	-3.85186	0.0212661
Vwa3a	-1.91342	0.0213809
Gm37152	-2.08327	0.0214225
Zc3hc1	-2.17826	0.0214321
Cntn2	-4.09462	0.0214935
Zfp518b	-3.79994	0.0215066
Avpi1	-3.68604	0.0216644
Proser1	-3.78877	0.0216695
Gm4189	-3.76035	0.0216883
Nup205	-4.22332	0.0217224
Mtm1	-2.169	0.0217336
2810032G03Rik	-4.97029	0.0217875
Zak	-2.40118	0.02187
Kdm4a	-3.15846	0.0219341
Rpl13-ps5	-4.30509	0.0219363
Dnmt3aos	-2.98374	0.0219871
Pcdhb14	-3.08656	0.0219999
Capn5	-3.75876	0.022066
Slc36a2	-2.36159	0.022091
Lhx9	-3.57972	0.0221169
Chid1	-1.87157	0.0221282
Faxc	-3.31998	0.0221942
Gm37625	-2.734	0.0222027
Gm14226	-3.15911	0.0222148
Slc25a15	-4.23807	0.0222263
Tsacc	-3.25996	0.022263
Slc39a10	-3.26073	0.0222824
Gm13572	-3.37422	0.0223091
Gm9013	-4.03728	0.0223941
Fam101b	-4.10446	0.0224307
Gm14167	-3.43301	0.022435
C230085N15Rik	-3.74927	0.0224397
Gm7420	-3.51341	0.0224533
Gm12366	-3.64158	0.0224551
Csf1	-3.63062	0.0224827
Grm2	-2.76827	0.0225039
Kcng3	-3.79862	0.0225365
Abhd8	-4.72781	0.0225699
Top1mt	-3.65625	0.0225786
Anxa7	-4.06494	0.0225857
Gm37366	-2.25476	0.0225917
Gm38392	-2.58004	0.0226586
Mro	-2.1831	0.0227162
4931440F15Rik	-4.84079	0.0227209
Gm20111	-3.65448	0.0227214
Adamts13	-3.76158	0.0227321
Plcb4	-2.95064	0.0228519
Gins3	-4.70815	0.0228748
Aatk	-3.4156	0.0228881
Gpr180	-2.67497	0.0228892
Fam20c	-4.55115	0.0230367
Trub2	-3.34504	0.0230541
Trub1	-1.67284	0.0230575
Gm15656	-3.10454	0.0230647
Chst11	-4.49547	0.0230839
Pelo	-3.65312	0.0230859
Ablim1	-3.05706	0.0231172
Smg9	-2.85775	0.0231402
Siva1	-3.78469	0.0232549
Ipp	-3.64474	0.0233079
Vmn1r33	-4.58419	0.023357
Vkorc1	-4.2567	0.0233681
Tmem203	-3.46822	0.0233838
Dpy19l4	-2.07372	0.0233929
Ccdc181	-4.29859	0.0234263
Synpo2	-3.02601	0.0234509
Tmem242	-4.07094	0.0235118
Asl	-2.32726	0.0235583
Gm6123	-3.67628	0.023561
4930447M23Rik	-3.36416	0.0235716
Gm26866	-4.90396	0.0235737
Rps19-ps4	-3.53882	0.0236865
Mcat	-4.71784	0.0236919
Cln6	-4.11915	0.0237261
Wbscr25	-2.61111	0.0237686
Hmgcll1	-4.57249	0.0237979
Gm17638	-3.97148	0.0238149
Tank	-3.80765	0.0238549
Gm16181	-2.24393	0.0238962
Herpud1	-5.19764	0.0239205
Rp9	-3.62884	0.0239575
Pcgf5	-3.67541	0.0240011
Fut11	-4.5642	0.0240141
Mir8095	-3.14581	0.0240723
Cir1	-3.10838	0.0241188
Cep70	-2.36732	0.0241292
Zkscan16	-3.21414	0.0241661
Gm37522	-4.3165	0.0242163
Myo19	-2.55159	0.024253
Hecw2	-3.87842	0.0242885
Napepld	-2.54342	0.0242917
Zfp423	-3.59621	0.0243553
Nudt14	-3.54941	0.0244086
Wnt2b	-4.67797	0.0244398
Nae1	-1.90288	0.0244566
Magt1	-2.05115	0.0244734
4931403E22Rik	-3.64893	0.0245133
Rpl5-ps2	-3.50123	0.024528
Usf2	-3.51091	0.0246524
Cd276	-3.37799	0.0246776
Gm37423	-2.5372	0.0246846
B230369F24Rik	-2.67082	0.0246958
Sbk3	-3.235	0.024706
Gm6517	-3.50439	0.0247506
Pdcl3	-3.88569	0.0248744
Gm24373	-3.43358	0.0248788
9530077C05Rik	-4.38169	0.0248813
Cubn	-3.16549	0.0249028
Gm29017	-3.9431	0.0249729
Gm38116	-3.32797	0.0249769
Radil	-3.52965	0.0249901
Ttc27	-3.59511	0.0250074
Armc10	-3.82654	0.0250315
1810021B22Rik	-2.77377	0.0250812
Gm4924	-1.78703	0.0250853
Gm26636	-3.09448	0.0252174
Gm16536	-3.76693	0.0253753
Gtf3a	-4.55513	0.0255762
Dok7	-3.6609	0.0256576
Gm37174	-4.69392	0.0258193
Gm15880	-4.07874	0.0259134
Abcd4	-2.72342	0.0259629
Gramd2	-3.71429	0.0260243
Nr5a2	-3.79974	0.0260714
Camsap3	-4.68371	0.0260996
Gm7808	-2.79998	0.0261424
Clasp2	-1.608	0.0261864
Gm38258	-1.50708	0.0262033
Dlc1	-3.04128	0.026256
1700052K11Rik	-2.05449	0.026289
Prcc	-3.52775	0.0263816
Gm17296	-3.88697	0.0267118
Gm12505	-2.95812	0.0268322
Mss51	-3.66433	0.0268438
Cops7a	-4.62887	0.0268567
Pgpep1	-4.3945	0.0268715
Nespas	-3.26002	0.0268988
Zfp273	-3.3273	0.0269043
Gm24794	-3.39874	0.0269178
2610002M06Rik	-2.15555	0.0269209
Scn1a	-2.04916	0.0269683
Gm37124	-3.85072	0.0270148
Crip2	-5.03236	0.0270208
Npat	-3.89083	0.0271921
2410089E03Rik	-2.09839	0.0271945
Tyk2	-4.79494	0.0272547
Rps6ka5	-4.68096	0.0272696
Pdcd4	-2.7045	0.0272839
Zfp39	-2.59178	0.0273116
Hpgds	-2.95089	0.0273349
Dnm1	-2.23771	0.0273661
Gm7672	-3.42306	0.0273812
Gucy1a3	-3.56181	0.0274067
Gpr39	-4.09063	0.0274552
Mis12	-3.55004	0.0275086
Chrac1	-2.93955	0.0277219
Lrrc75b	-2.50227	0.0277638
Lrrc61	-4.93488	0.0278082
Gm20342	-1.67407	0.0278084
Gm15423	-4.92515	0.0278492
4931406C07Rik	-4.38775	0.0278551
Gm11750	-3.45584	0.0278902
Agps	-3.31296	0.0278948
Zfp334	-3.074	0.0279815
Gm10482	-2.48691	0.0279995
Kremen2	-2.44593	0.0280546
Fbxo6	-4.04113	0.0281352
Slc25a16	-2.59888	0.0282525
Spef2	-3.39414	0.0283079
Ing5	-2.33696	0.0283828
Qsox2	-4.36249	0.0283876
Zfp97	-3.88196	0.0284016
Eif3s6-ps1	-2.94875	0.0284236
Ddx19b	-3.27718	0.0284673
Pomk	-2.06208	0.0285072
Zfp212	-3.03076	0.0286449
Hint2	-4.12111	0.0286685
R74862	-3.03849	0.0286941
Bcl2l1	-3.90816	0.0286955
Comt	-1.92608	0.0287729
Rab27b	-1.90815	0.0288019
Lacc1	-4.43137	0.0289145
Arid3a	-3.68003	0.0289753
Ppp2r4	-4.00386	0.0289906
Rnf103	-3.9346	0.0290048
Fam134c	-4.33351	0.0290573
Gmds	-4.38967	0.0290606
Tmem116	-4.83812	0.0290945
Zfp960	-3.71354	0.0291223
Slc2a4rg-ps	-4.11356	0.0291343
Fancm	-3.75844	0.0292972
1110008P14Rik	-3.04374	0.0293133
Gm23633	-2.17617	0.0293235
Gm11766	-4.42822	0.0293344
Lpcat4	-3.21515	0.0293645
Entpd3	-3.21492	0.0294214
Guf1	-2.27066	0.029455
Gm28285	-3.01182	0.0294558
Gm32250	-3.18519	0.0294609
Gm23583	-3.38288	0.0295512
Prkd1	-4.41386	0.029594
2900005J15Rik	-2.91868	0.0296544
L2hgdh	-3.92587	0.0296577
S100a16	-5.10377	0.0297028
Ado	-3.83501	0.0298144
H2-D1	-3.02399	0.0298525
Rdh13	-1.86255	0.0298697
Ankrd49	-3.36373	0.0299078
Palm	-3.52765	0.0299902
Slc31a2	-4.3441	0.0300193
N6amt2	-3.29352	0.0300209
Gm38368	-3.24997	0.0300655
Dhx30	-3.40088	0.0300924
Cep170b	-3.73419	0.0301338
Gm14391	-2.5439	0.0301387
Flrt1	-3.69384	0.0301637
Gm21814	-2.38115	0.0302144
Eif2s1	-2.95143	0.0302188
Cntfr	-3.4325	0.0302647
AI480526	-3.06309	0.0303308
4931406P16Rik	-3.47848	0.0303675
Cbx7	-4.58192	0.0305031
Smc1b	-3.37534	0.0305797
Pdk2	-4.06212	0.0307326
Tspan9	-3.89511	0.0308824
Fastk	-4.57052	0.0309496
Angpt2	-2.24234	0.0310363
Slc38a8	-2.85197	0.0311083
AW121686	-2.33006	0.0311946
Fam171a2	-3.04332	0.0313168
Gm3828	-3.66912	0.0313773
Gm38223	-4.51829	0.0313989
1700016D08Rik	-3.22451	0.0314522
Gm14327	-2.97984	0.0314704
Drg1	-2.2174	0.0315957
Gm12540	-3.2462	0.0317027
B230317F23Rik	-2.76991	0.0317171
Gm29670	-3.37437	0.0317698
Grin3a	-3.48532	0.0317838
Tbrg1	-4.11206	0.031791
Nrg3os	-3.08865	0.0318081
5330417C22Rik	-2.61799	0.0319342
2610021A01Rik	-3.84798	0.0319388
Rsph3a	-3.38716	0.0319515
Slc1a4	-4.82207	0.031991
Copb1	-3.3978	0.0320313
4933427I22Rik	-3.94059	0.0320468
Nfic	-3.36594	0.0320646
Gm27731	-2.93107	0.0320793
Bcr	-3.5786	0.0321167
Gm16725	-2.1944	0.0321176
4933427G17Rik	-2.82425	0.0321282
Bbs1	-1.58247	0.0321373
Plk1	-3.43185	0.0321446
Adamtsl2	-4.72698	0.0321985
2310015A10Rik	-3.40584	0.0322347
Pex26	-2.51256	0.0323647
Nron	-3.28274	0.0324207
Rft1	-1.96028	0.0324288
Gm28085	-3.01013	0.0324563
Gpr137b-ps	-1.97973	0.0324932
Gm9898	-3.26516	0.0324948
Gm5248	-1.62251	0.0325121
Myo7a	-3.13993	0.0325802
BC048403	-3.72924	0.0326457
Fbxo31	-3.57945	0.0327855
Rps2-ps10	-2.67548	0.0327917
Plrg1	-1.7083	0.0328191
Dpyd	-3.4294	0.0328647
Prdm16	-3.1686	0.0330253
9130221H12Rik	-3.04629	0.033111
Sorbs2os	-2.08632	0.0331456
Galc	-3.59476	0.0332393
D930048N14Rik	-3.14774	0.0332436
Pan2	-4.0645	0.0333107
Fbxw17	-3.08384	0.0333283
Adamts6	-3.75463	0.0333835
Alkbh4	-3.72468	0.0334419
Zfp316	-2.38083	0.033482
Gfm1	-3.83836	0.0334948
Gm14233	-3.21812	0.0336169
Zfp808	-3.55664	0.0337125
Cd247	-3.2163	0.0337322
Car14	-3.16233	0.0337573
Kat2b	-3.20759	0.0337869
Rab33b	-3.21691	0.0338039
Zkscan6	-4.00805	0.0339297
Ago1	-2.87193	0.0339804
Cln3	-2.37672	0.0339896
Zfp639	-3.65159	0.033991
Syngr2	-3.20894	0.0340593
Ms4a6d	-2.99511	0.0340855
Magee2	-3.55362	0.0340861
Serp2	-4.04121	0.0341472
Gm26735	-2.64957	0.0342119
Mipep	-4.41185	0.0342158
Gm37297	-2.23043	0.0343262
Plch2	-2.98363	0.0343911
Mzf1	-1.68999	0.0344057
Zcchc3	-3.89417	0.0344585
2200002D01Rik	-2.74268	0.0345594
Fxyd3	-4.01191	0.0346156
Dlx1	-3.81279	0.0346214
Igsf9	-2.94052	0.0346222
Hars2	-3.75973	0.0347998
Inpp4b	-3.36713	0.0348706
1700124L16Rik	-3.24321	0.0349112
Mpg	-3.94329	0.0349158
Tfb2m	-3.97246	0.0352237
Senp5	-2.53846	0.0352392
A830031A19Rik	-3.21079	0.0353123
A330015K06Rik	-3.25561	0.0353729
Fgfbp3	-3.62723	0.0354818
St3gal6	-4.03725	0.0355161
Vsig10	-2.0141	0.0355246
Cdc123	-1.89624	0.0355378
Ralgds	-4.27084	0.035695
Sap30bp	-3.3645	0.0357059
Lrrc59	-3.775	0.035796
Pacrgl	-3.17215	0.0360816
Gm22116	-2.66603	0.0363901
Hist1h1c	-2.97876	0.0364195
Gm13570	-3.06221	0.0364942
Dcc	-2.92759	0.0365586
Spcs3	-3.94906	0.0366912
Cnpy4	-4.7411	0.0366914
Zc3h7b	-3.89956	0.0367231
Gm26821	-2.46622	0.036808
G430095P16Rik	-3.08056	0.0368332
Apbb1ip	-2.62799	0.0369814
Zfp40	-3.57915	0.0370266
2012-03-03	-2.44827	0.0371628
Fuca1	-3.20323	0.0372442
Vegfc	-3.10414	0.037529
Mast1	-3.09268	0.0375651
Zfp451	-1.91739	0.037638
Thnsl1	-4.04298	0.0376996
Tmem87b	-2.52054	0.0377367
Fhit	-3.84561	0.0378019
Phospho2	-1.66167	0.0378747
Kcnh7	-2.14094	0.0378749
Gm608	-3.28221	0.0379013
Gm37718	-2.55616	0.0379839
Hlf	-3.04287	0.037987
Rnf157	-1.92491	0.0380469
Eif2ak1	-2.62636	0.0380927
3830406C13Rik	-2.63813	0.0381382
Rnf31	-2.07695	0.0382872
Gm37463	-2.19945	0.0383547
Tmem143	-2.59361	0.0383882
Alg8	-3.11574	0.0384124
Xpc	-3.15157	0.0384995
Ptbp2	-2.45494	0.0385177
Col11a1	-3.34394	0.0385221
Gpr62	-2.81275	0.0386199
Msantd3	-3.87035	0.0386342
Vps72	-2.45433	0.0387143
Slc30a7	-3.65322	0.0387351
Crybb3	-2.23613	0.0388074
Ccdc153	-2.79575	0.0388786
Armc2	-1.94461	0.0389356
Ube4b	-2.86087	0.038941
Sos2	-1.7848	0.0389533
Gpr37	-4.29615	0.0389599
Klhl23	-2.6496	0.0389644
Gm10421	-3.88292	0.0390945
6430562O15Rik	-2.90023	0.0391634
1600002H07Rik	-2.16829	0.0392603
Agk	-4.16048	0.0394054
Zswim3	-4.26456	0.0395073
Ccne2	-3.98838	0.0396233
Magi3	-2.88007	0.0396627
Fcor	-2.38755	0.0396751
Supv3l1	-1.87223	0.039739
Ruvbl2	-3.09125	0.0398834
Zfp418	-3.51702	0.039968
P4ha2	-1.56567	0.0400273
Ino80dos	-2.68907	0.0400848
Foxr2	-1.98719	0.0401616
Cep63	-2.71671	0.0401701
Rcbtb2	-3.22273	0.0401751
Tmem63c	-4.09807	0.0402267
Acyp1	-2.80249	0.04025
Gm15779	-3.2933	0.0402595
Rfesd	-3.62536	0.0403268
Scarna13	-3.09611	0.0403448
Ttc26	-2.35737	0.0403538
Pwp1	-3.79063	0.0403567
Myo10	-2.99695	0.0403631
Nexn	-3.18786	0.0403838
Kri1	-3.56419	0.0403867
A930038B10Rik	-2.25352	0.0404441
Clpb	-2.0276	0.0404466
Bscl2	-1.61454	0.040668
Cops6	-3.27384	0.0406903
Tyw3	-3.17514	0.0407893
Vcpkmt	-2.98671	0.0408029
Mlh1	-3.26231	0.0408142
Pik3r1	-2.88258	0.0408297
9530003O04Rik	-2.99843	0.0408434
Dap3	-1.92966	0.0410965
Ubr7	-4.44867	0.0411847
Cyb5b	-3.28874	0.0412933
Ropn1l	-2.66868	0.0413836
Hscb	-3.88967	0.0414078
Cep41	-3.69751	0.0414175
Ctif	-2.80538	0.0414533
Gm8888	-2.38875	0.0416678
Gm5884	-3.76316	0.0416849
Gm37745	-1.83268	0.0417775
Nck1	-3.02475	0.0418152
B430218F22Rik	-1.71073	0.0418355
Sp140	-2.81685	0.0418616
Elavl2	-4.27402	0.0419317
Gm16432	-4.07936	0.0419785
Opa1	-3.14062	0.042073
Tmem220	-2.19841	0.0420872
Taz	-2.32158	0.042107
P2ry14	-3.35319	0.0421343
Dis3l	-2.63922	0.0421356
Ripk2	-3.91093	0.0421462
Ola1	-3.11263	0.0421748
Gm15473	-2.65513	0.0421768
Gm19353	-4.03784	0.0422034
Smpdl3b	-3.11526	0.0423585
Brca2	-3.8086	0.0423989
Cntrob	-3.07637	0.0424348
Gtf2ird1	-3.36976	0.0425825
Zfp141	-1.9147	0.0426061
Gna11	-3.25761	0.0426253
Pomt2	-3.64919	0.0427975
Ctbs	-2.89822	0.0428586
Gm24150	-2.6982	0.0428758
Nr2e1	-2.94705	0.0429452
Gm15995	-2.81637	0.0429531
Gm21698	-2.91	0.0430025
1700022I11Rik	-2.44719	0.0431161
Tchp	-2.72014	0.0431448
Slc26a11	-2.7131	0.0431484
Gm38309	-2.28418	0.0432358
D930015E06Rik	-1.98608	0.0432376
Ccz1	-3.49728	0.0432442
Gpr21	-3.84927	0.0432462
Ppp1r1c	-2.83724	0.0434099
B230307C23Rik	-2.57221	0.0434286
Taf7l	-2.94825	0.0434793
A430010J10Rik	-3.73244	0.0434882
Gm14326	-2.36576	0.0434988
Gm7967	-2.09391	0.0436181
Gm7809	-2.73506	0.0436841
Mms22l	-3.6129	0.0437706
D930048G16Rik	-2.88213	0.0438502
5830444F18Rik	-2.9392	0.0439264
Trim17	-3.45103	0.0440542
Dis3l2	-2.82335	0.0441217
Pcdhb11	-2.91455	0.0441234
Bend6	-2.13618	0.0441325
Bcas3os2	-2.91744	0.0441356
Slirp	-3.26971	0.0441703
Cds1	-3.39537	0.0442443
Sema4g	-3.74413	0.0444167
Atp6v0a4	-2.66391	0.0444693
Ing4	-1.65715	0.0444788
Chn1os1	-2.81182	0.0445475
Gm23865	-1.94056	0.0445723
Pnp2	-2.51149	0.0446597
Gm21958	-2.97992	0.0446904
Polr2d	-2.93961	0.0446995
Dlx6os1	-2.76418	0.0448878
Nipal3	-1.51395	0.0450372
Gtf2h4	-3.98937	0.0450769
A530072M11Rik	-3.20809	0.0450949
Mir5128	-2.70901	0.0451521
Gm2897	-2.69794	0.0451672
Txndc16	-1.54705	0.0451807
D330023K18Rik	-3.22832	0.0452126
Ttc39b	-3.10304	0.0453008
Rpgr	-3.01579	0.0453351
Msh2	-2.69201	0.0453762
Gpld1	-3.56545	0.0453972
4930538E20Rik	-2.739	0.0454475
Lime1	-3.19891	0.0455071
6430531B16Rik	-3.30419	0.0455376
Dnajc17	-4.26315	0.0456534
Vwa8	-3.80845	0.0458195
Gm4524	-2.92968	0.0458227
Insm1	-2.79363	0.0458399
Gm12999	-2.81907	0.0460074
1500011B03Rik	-3.92761	0.04603
Kcng2	-3.95145	0.0461997
Aspn	-2.41371	0.0463062
Tgfbr3	-3.57835	0.0463278
Ppp2r2b	-3.96968	0.0463307
Snrnp35	-3.49365	0.0464418
Slc35g1	-3.07408	0.0465131
Faah	-1.98935	0.0467106
Zc2hc1c	-3.10229	0.0467108
Elac1	-2.60813	0.0467128
Cenpw	-2.8454	0.046762
Mtch2	-2.16789	0.0467685
Zfp324	-1.59302	0.0468054
Gm3055	-3.11612	0.0468851
Mrpl14	-2.94264	0.0468876
Gm15443	-2.91694	0.0469097
Wdyhv1	-2.93077	0.0469164
Akap14	-2.73316	0.0470337
A930005H10Rik	-1.78613	0.0470549
1700101E01Rik	-2.53799	0.0470754
Ppil6	-2.96826	0.0470906
4930512B01Rik	-3.64415	0.0471116
Mrps6	-3.34975	0.047136
2610507B11Rik	-2.29192	0.0471562
Emx2	-2.85304	0.0471645
Nhsl1	-2.42596	0.0473581
Cox20-ps	-2.77429	0.0474472
Zbtb46	-1.71041	0.0474949
Stk4	-3.58499	0.0475323
Smim11	-4.26222	0.0476818
Gdap1	-1.89107	0.0478015
Myl6b	-3.83774	0.0478065
Msantd4	-3.50133	0.0478763
Gosr1	-3.5621	0.0479417
Thap6	-2.12705	0.0479534
Ezh2	-1.88776	0.0480091
Dpysl4	-2.71797	0.0480228
Dhx35	-2.9701	0.0480454
Rpl31-ps12	-2.84726	0.0482691
1700080N15Rik	-2.75828	0.0484045
4632415L05Rik	-3.36813	0.0484613
Gm38085	-1.55572	0.0484677
Lppr5	-3.49625	0.0485362
Rapgef4os3	-3.82829	0.0485542
Gng7	-2.90124	0.0487507
6720489N17Rik	-2.3968	0.0488526
Kcnj10	-2.94416	0.0490573
Gm12504	-3.33939	0.0493843
Zkscan8	-2.30507	0.0494189
Urb1	-3.045	0.0494304
Lmod1	-3.41876	0.049444
Rapgef3	-2.6565	0.0495506
Nsmce4a	-3.58577	0.0496112
Tyw5	-4.02434	0.0497715
Slc12a9	-2.39397	0.0498376
Uchl1os	-2.78172	0.0498606
Ccna2	-3.14474	0.0499031
Gnaz	-2.2724	0.0499989

## Sheet: KA
Gene name	log2FC	Padj
Islr2	-3.06452	7.1621e-23
Limd2	-2.38976	5.01638e-19
Sstr3	-3.04937	5.24991e-15
Prrt3	-2.25832	3.26189e-14
Scn2b	-2.28891	5.38632e-14
Snord15b	-1.8057	1.11706e-13
Kcnj11	-3.06575	4.51846e-13
Rasl10a	-2.06195	1.6822e-12
Ggct	-2.20479	2.73941e-12
Exosc5	-2.27005	3.02268e-12
Sox12	-2.1845	4.88214e-12
Ccdc177	-2.54259	5.6837e-12
Zc3h3	-2.40405	5.94018e-12
C2cd4c	-2.33881	6.69783e-12
Klf3	-1.86327	7.16115e-12
Zfp319	-2.23432	1.0906e-11
Lysmd4	-2.14608	1.16037e-11
Zfp790	-2.6428	1.18711e-11
Zfp646	-1.60616	1.95676e-11
Pnma2	-2.27057	2.92302e-11
Phyhip	-2.10885	8.41009e-11
Maz	-1.62392	1.59015e-10
Rab3d	-2.43075	1.65022e-10
Olfm1	-1.94133	3.62104e-10
Cnot3	-1.5715	3.89574e-10
Gal3st3	-3.27	4.8728e-10
Gm15624	-3.17747	5.60039e-10
Caly	-1.54199	1.18509e-09
Vash1	-2.14701	1.41828e-09
Snn	-1.90849	1.63733e-09
5930430L01Rik	-2.2487	1.78397e-09
Zfp39	-2.82075	1.86499e-09
Pbx2	-1.68137	2.01925e-09
Etaa1	-2.89416	2.31915e-09
Prrt1	-1.52585	2.44825e-09
Aes	-1.97743	2.54904e-09
Zbtb18	-2.02769	2.7617e-09
Zfp786	-2.51954	3.50016e-09
Gm4673	-1.76087	3.87651e-09
Mxd4	-1.93782	5.15569e-09
Foxo6	-3.07618	5.84555e-09
2810004N23Rik	-1.77574	8.96556e-09
Sprn	-1.9653	9.21996e-09
Adh5	-2.05766	9.37837e-09
Gprin1	-1.85488	9.79114e-09
Fam189b	-1.936	9.972e-09
Exoc8	-1.82551	1.2957e-08
6030419C18Rik	-1.7564	1.66859e-08
Anp32a	-1.96098	2.05016e-08
Aqp11	-2.59648	2.05223e-08
Kmt5a	-1.85919	2.06785e-08
Csf1	-2.18124	2.79054e-08
St6galnac4	-1.68932	3.06729e-08
Prr12	-2.48833	3.38715e-08
Zfp94	-2.22697	3.62229e-08
Cygb	-2.25157	3.67781e-08
Ccdc97	-1.92696	4.37639e-08
6330408A02Rik	-1.45729	6.26864e-08
Dact2	-2.68354	6.8615e-08
Bcl2l1	-1.74236	8.13964e-08
Zfp949	-1.63854	9.50991e-08
Nat8l	-1.52117	9.97264e-08
Dedd2	-1.85109	1.40507e-07
Zfp111	-1.67212	1.47051e-07
4632404H12Rik	-1.65505	1.80648e-07
Rtn4r	-2.58725	1.8211e-07
Mettl13	-1.76023	1.8508e-07
Gpr61	-1.74276	1.9501e-07
Hdgf	-1.57147	2.04534e-07
Mzf1	-1.3739	2.17131e-07
Pwwp2b	-1.88271	2.19626e-07
Tprgl	-2.03377	2.32402e-07
Supt7l	-1.86808	2.41298e-07
Aamdc	-1.92801	2.85471e-07
Nr1d1	-1.48134	2.86668e-07
Twnk	-2.0804	3.2666e-07
Hpca	-1.54948	3.52665e-07
Cbx6	-1.21166	3.66007e-07
Zc3hav1l	-3.52867	3.66776e-07
Cant1	-1.53677	3.6794e-07
4732414G09Rik	-2.36288	3.77379e-07
Cep19	-2.38056	4.07821e-07
Amigo1	-1.29581	4.18603e-07
Patz1	-1.44234	4.44386e-07
Msl1	-1.30151	4.51575e-07
Gm42463	-2.08893	4.76563e-07
5430405H02Rik	-2.36755	5.90848e-07
Zfp553	-1.89051	5.92876e-07
Tpgs2	-1.98622	5.98104e-07
Rimbp3	-2.2148	6.12421e-07
Gm15506	-1.91078	6.77079e-07
Pomk	-2.26238	7.29975e-07
Echs1	-1.53303	7.53256e-07
Dph7	-1.54797	7.8098e-07
Zscan2	-2.2749	7.95987e-07
Hebp1	-2.20055	8.14951e-07
Gm5148	-2.02849	8.1679e-07
Proser1	-1.36064	9.18679e-07
1500011B03Rik	-2.17519	9.2306e-07
Kctd21	-2.64862	1.09712e-06
4930518I15Rik	-2.23851	1.10704e-06
Rasd2	-2.17537	1.12484e-06
Tmem201	-1.48969	1.1581e-06
Tceanc2	-2.16572	1.19138e-06
AI593442	-1.36698	1.19983e-06
Hhipl1	-2.20724	1.20408e-06
Fndc5	-1.9619	1.22969e-06
Rilpl2	-1.995	1.2459e-06
Zfp108	-1.57352	1.33415e-06
Slc16a13	-1.78189	1.46446e-06
Dnajc28	-2.83886	1.60126e-06
Sh3bgrl3	-1.97332	1.71002e-06
Tmcc2	-1.92894	1.72504e-06
Zfp41	-2.30857	1.76277e-06
C230096K16Rik	-2.14245	1.78357e-06
Cyb561d1	-1.48005	1.84392e-06
Zkscan14	-1.85186	1.9002e-06
Ly6e	-1.73963	1.98154e-06
Zfp629	-1.24867	2.02285e-06
Them6	-2.21027	2.05703e-06
Fkbp4	-1.80606	2.06272e-06
Rin1	-1.13869	2.19365e-06
AC121804.3	-1.90172	2.32936e-06
Pdia4	-1.99501	2.4917e-06
Cecr6	-1.92742	2.51346e-06
Dcakd	-1.88852	2.53643e-06
Pik3ip1	-1.67593	2.69984e-06
Slc39a3	-1.50278	2.69984e-06
Rhobtb2	-1.37407	2.7344e-06
Ifngr2	-1.91495	2.91553e-06
Paqr7	-2.6362	3.00754e-06
Ckmt1	-1.72633	3.08584e-06
Zfp11	-1.94101	3.34774e-06
Ift22	-1.45321	3.39801e-06
Zfp273	-2.04105	3.49602e-06
Clip3	-1.44698	3.84003e-06
Zfyve19	-1.58574	3.91156e-06
Gas2l1	-1.31045	3.96558e-06
Zfp961	-1.36681	4.14276e-06
Akr1e1	-1.67027	4.31819e-06
Zscan20	-1.64615	5.11414e-06
Zkscan5	-1.783	5.49831e-06
D17H6S53E	-2.33707	6.07266e-06
Clns1a	-1.50945	6.28754e-06
Tmem129	-1.97196	6.59937e-06
AI854703	-2.1308	6.71947e-06
Zbtb14	-1.82452	6.783e-06
Zfp418	-1.86779	6.96075e-06
Tmem134	-1.48929	7.00465e-06
Vmac	-2.68208	7.15236e-06
Cnppd1	-1.48656	7.44927e-06
Nudt21	-1.57624	7.54518e-06
Jrk	-1.51782	7.73971e-06
Ptcd1	-1.41604	7.83593e-06
Card6	-3.2628	8.5373e-06
Gm42725	-1.68394	9.42557e-06
Exosc7	-1.27086	9.42744e-06
Slco2a1	-2.24483	9.96204e-06
Nptx1	-1.43864	9.97183e-06
Rps3	-1.12135	1.03622e-05
C130036L24Rik	-1.47876	1.05103e-05
Chrnb2	-1.28909	1.06492e-05
St6galnac6	-1.49348	1.06928e-05
Ikzf4	-1.92647	1.07227e-05
Srr	-1.19223	1.07227e-05
Zfp109	-1.94461	1.07556e-05
Zfp128	-2.03618	1.07921e-05
Akr1b3	-1.67305	1.10451e-05
Ino80e	-1.24252	1.1083e-05
Lage3	-2.37683	1.12754e-05
Dhrs7	-3.15033	1.13372e-05
AC156163.1	-1.61689	1.16613e-05
Neurl1b	-1.50204	1.25485e-05
Mageb16	-4.11181	1.30042e-05
4732463B04Rik	-2.40967	1.31359e-05
Gm44829	-1.4696	1.32507e-05
Clpp	-1.647	1.39567e-05
Kcng1	-2.8658	1.41106e-05
Cops6	-1.6027	1.41106e-05
Cxxc5	-1.96153	1.41318e-05
Gucd1	-1.34268	1.44535e-05
Mapk7	-1.20119	1.46457e-05
Gm37174	-2.13991	1.50289e-05
Zfp324	-1.71559	1.50752e-05
Disp2	-1.30339	1.52386e-05
Spcs2	-1.54166	1.52616e-05
Zfp362	-1.89991	1.66878e-05
Mypop	-2.24049	1.70276e-05
Sphk2	-1.27785	1.72191e-05
Zfp113	-1.77305	1.7334e-05
Ndufa11	-1.84251	1.80486e-05
Panx2	-2.00337	1.81455e-05
Sap25	-1.16022	1.93512e-05
Ypel3	-1.17637	1.93952e-05
Gm37786	-3.01568	1.96526e-05
Mcm7	-1.77773	1.96526e-05
Gm44005	-2.37717	1.98013e-05
Fbxo32	-2.11725	1.98851e-05
Thy1	-1.26916	2.03825e-05
Ndufb7	-1.47428	2.05944e-05
Bcar1	-1.91489	2.08441e-05
AC122428.2	-1.89864	2.13702e-05
Gm43999	-2.73339	2.23646e-05
Amer3	-1.54354	2.26445e-05
Pddc1	-1.75628	2.31549e-05
Tldc1	-1.60238	2.31684e-05
Zfp846	-1.31919	2.32884e-05
Zfp358	-2.11213	2.41337e-05
Kcna2	-1.09045	2.43533e-05
Zfp454	-2.33343	2.45169e-05
Ramp2	-1.54996	2.50463e-05
Ramp1	-2.08371	2.5405e-05
AU022252	-1.18877	2.64915e-05
AW209491	-1.59392	2.66112e-05
Tom1	-2.04317	2.69341e-05
Npy2r	-1.72391	2.77644e-05
Sh3bp1	-1.20677	2.82894e-05
Smarcd2	-1.49909	2.84052e-05
Ak1	-2.01505	2.92492e-05
Nol12	-1.69193	2.92492e-05
Dnase1l2	-1.41821	2.92945e-05
Gm18706	-3.35529	3.00233e-05
Mat2b	-1.42471	3.00542e-05
Fam192a	-1.54328	3.03818e-05
Nfe2l1	-1.24099	3.04222e-05
Crebl2	-1.41212	3.19226e-05
Bnip3l	-1.60447	3.34522e-05
Sarm1	-1.469	3.39346e-05
Trim46	-1.32446	3.48517e-05
Cep68	-1.22259	3.50036e-05
Jph4	-1.19725	3.5881e-05
Ankrd63	-2.53207	3.65633e-05
Sema7a	-1.45588	3.66718e-05
Zfp239	-1.578	3.93891e-05
Pex26	-1.63821	3.97021e-05
D130017N08Rik	-2.03181	4.03978e-05
Grcc10	-1.85601	4.03978e-05
Cers1	-1.38433	4.19263e-05
Ehbp1l1	-1.48297	4.28613e-05
Pygo1	-1.22823	4.31464e-05
5830408C22Rik	-1.6153	4.34706e-05
Snhg17	-1.33334	4.3504e-05
Zfp709	-1.74448	4.441e-05
Tnfrsf25	-1.32208	4.70901e-05
Dbp	-1.30494	4.77774e-05
Pdk2	-1.76503	4.83615e-05
Fndc10	-1.62376	4.94446e-05
Gm20045	-1.45588	4.94713e-05
Nol8	-1.19971	5.10952e-05
Zfp93	-1.42178	5.15656e-05
Gid4	-1.82556	5.16199e-05
Col4a2	-1.03636	5.26017e-05
Foxo4	-2.65529	5.36665e-05
Zfp9	-1.36005	5.39991e-05
1500009C09Rik	-2.96977	5.4171e-05
Slc17a7	-1.0097	5.54775e-05
Rbbp9	-1.98279	5.55625e-05
Icosl	-2.21104	5.71278e-05
Hikeshi	-1.51139	5.79376e-05
Lgi3	-1.4767	5.87878e-05
Slc27a4	-1.11598	5.95683e-05
Gm15937	-2.20413	6.18847e-05
Zfp882	-1.33922	6.29851e-05
Mvp	-1.41926	6.30191e-05
Gsk3a	-1.24051	6.37462e-05
2700081O15Rik	-1.16742	6.41621e-05
Zfp444	-1.2816	6.5212e-05
Mlycd	-2.44591	6.5286e-05
Grm2	-1.55205	6.56363e-05
2810405F17Rik	-2.04649	6.57748e-05
Lrrc10b	-1.73361	6.62667e-05
Pcyox1	-1.49071	7.09039e-05
Zfp493	-2.84714	7.24754e-05
Lrfn3	-1.98679	7.24754e-05
Samd1	-1.59858	7.27028e-05
Zfp560	-1.62594	7.4906e-05
Zfp606	-1.23864	7.50451e-05
Neurod1	-1.73985	7.51725e-05
AC133650.1	-1.77898	7.5687e-05
Gm37366	-1.5163	7.64638e-05
Ccdc130	-1.30037	7.68497e-05
4933431E20Rik	-1.16469	7.92082e-05
2310058D17Rik	-2.02049	7.94215e-05
Zbtb12	-3.33778	8.14313e-05
Gm12941	-1.88073	8.24253e-05
Dpagt1	-1.51411	8.24578e-05
8430429K09Rik	-1.58961	8.62873e-05
Zfp37	-1.38375	8.73168e-05
Faim2	-1.62955	8.79855e-05
Zfp658	-1.62253	8.97875e-05
Hapln4	-1.87678	9.02341e-05
CT010478.3	-1.64308	9.03463e-05
Kcna1	-1.09535	9.50032e-05
Pars2	-2.34629	9.76064e-05
Gm44891	-2.26029	0.000100673
Bud13	-1.57275	0.00010423
Gm16638	-1.24711	0.000106735
Tmem69	-2.29998	0.000107493
Gm44037	-2.82451	0.000108589
Zfp35	-1.63385	0.00011181
B4galnt1	-1.05554	0.000111828
Gas8	-0.999942	0.000113087
Rnf208	-1.52031	0.000113184
D930048G16Rik	-1.61262	0.000113683
Map3k10	-1.2404	0.000114801
Gm10814	-3.48054	0.000115412
Islr	-2.42432	0.000115752
Rita1	-1.60084	0.000116274
Zfp280b	-1.42312	0.000117619
A430033K04Rik	-1.29016	0.000119451
Ndufv3	-1.95566	0.000121945
Mcfd2	-1.714	0.000122893
Cep97	-1.17728	0.000124743
Gm15612	-2.87442	0.000128806
Arl6ip5	-1.93311	0.000132562
E530011L22Rik	-1.48963	0.000132694
5730409E04Rik	-2.4558	0.00013401
Natd1	-1.51787	0.000136913
Hnrnpr	-0.957752	0.000139482
Keap1	-1.2987	0.000141975
Gm20342	-1.07705	0.000142341
Zfyve1	-1.34264	0.000142657
Gm45250	-1.5451	0.000143643
Bcs1l	-1.4564	0.000145806
Brf2	-1.51529	0.000149307
Mmachc	-2.43635	0.000150212
Gm37233	-1.33794	0.000150236
Zfp784	-1.8181	0.000151462
Armt1	-1.6234	0.000151462
Tubg2	-1.66624	0.000151533
E430018J23Rik	-1.61852	0.00015572
Vstm2a	-1.31139	0.000162638
Gm45124	-1.87582	0.000164802
4632415L05Rik	-1.78388	0.000165052
Rhof	-1.5242	0.000165335
Coq4	-1.63912	0.00016891
AL714025.1	-3.72652	0.000169436
Lamtor1	-1.53866	0.000169463
Glmp	-1.45199	0.000169742
Larp6	-1.60719	0.000171233
Dclk3	-2.12722	0.000171542
Zfp78	-2.06044	0.000171804
Zfp90	-1.2353	0.000171804
Smarcb1	-1.1414	0.000174842
AC165080.1	-2.32617	0.000175159
Zfp133-ps	-2.67292	0.000177658
Fuom	-1.15278	0.000178376
Commd8	-1.65353	0.00017862
5033417F24Rik	-1.61122	0.0001813
Gm10033	-1.06582	0.0001813
Emc9	-1.40607	0.000183312
Gdpgp1	-2.06135	0.000186601
D10Jhu81e	-1.2156	0.000186976
Slc35b4	-1.09246	0.00018784
Yipf1	-1.53417	0.000189341
Elk1	-0.955631	0.000190339
Gpank1	-2.24195	0.000190405
Hcn2	-1.36569	0.000193726
Csk	-1.38729	0.000195527
Fkbp2	-1.3592	0.00019876
Dnajc14	-1.37067	0.000201481
AC163040.2	-1.81635	0.000203823
2810474O19Rik	-1.14484	0.000206612
Snord21	-1.75128	0.000208006
Zfp61	-1.07807	0.000209279
Anapc13	-2.41652	0.000212049
Lmo1	-2.1307	0.000217976
Trub2	-1.1069	0.000218016
Nfu1	-1.51554	0.000220686
Ogfrl1	-1.20286	0.000221993
Zfp526	-1.87044	0.000222803
Abhd8	-1.28792	0.000224301
Gm37519	-2.00054	0.000227736
2010107G23Rik	-1.95541	0.000233005
Taf1c	-1.11796	0.000235071
Sertad4	-1.96326	0.000236498
Lrfn1	-1.7662	0.000240295
Gm44510	-1.12863	0.000241784
Vapb	-1.30583	0.000251449
AI597479	-1.51062	0.00025464
Rcor2	-1.38788	0.000258083
Zfp551	-1.65081	0.000259732
Slc31a2	-1.61875	0.0002604
9130019O22Rik	-2.07456	0.000261229
Trex1	-1.30426	0.000261548
Commd7	-1.498	0.000263049
Zkscan4	-2.25083	0.000265866
Gm45234	-1.43656	0.000267515
Slc25a42	-1.24008	0.000269066
Polm	-1.52095	0.000269319
Siva1	-1.52096	0.000269776
Bri3bp	-1.30673	0.000270262
Tmem205	-1.39292	0.000271203
Wdr12	-1.13127	0.000272477
Gm20605	-0.906755	0.000274042
Gm10461	-2.61746	0.0002925
Gm37423	-1.19164	0.000293655
Zfp60	-1.01368	0.000293655
Cdr2l	-1.6288	0.000296761
Gm45206	-1.95515	0.000304175
Gpr68	-1.41996	0.00030662
Poglut1	-1.05853	0.000307704
AI987944	-2.13999	0.000308215
Mrpl58	-1.20503	0.000312303
Prr36	-1.72497	0.000316356
Zfp641	-1.578	0.000320106
Taok2	-1.08239	0.000324373
Psmd5	-1.1674	0.000327394
Tubg1	-1.66425	0.000333262
Prrt2	-1.01394	0.000333703
Utp11	-1.26402	0.00033556
Katnal1	-0.94973	0.000336958
Lhfpl2	-1.42519	0.000338571
Srek1ip1	-1.49719	0.000339956
Rnf122	-2.86885	0.000347416
Zfp213	-2.37746	0.000347416
Cox17	-1.70195	0.000347416
Got2	-1.047	0.000349152
Otub2	-1.23996	0.000350639
Tmem169	-1.54988	0.00035116
Mmp17	-1.38704	0.000351299
Cpox	-1.47848	0.000352429
Sav1	-1.17913	0.00035314
Fam212b	-1.06737	0.000353446
Gm5113	-1.82409	0.000356427
Vstm2b	-1.08109	0.00036459
Polr2e	-1.47029	0.000366412
Zfp212	-1.29445	0.000367749
Amz1	-1.6367	0.000373135
Ttf1	-1.15157	0.000374335
Zfp867	-1.87192	0.000376403
Elac1	-1.12254	0.000378783
Gpatch4	-1.45225	0.000382776
Fn3k	-1.20494	0.000385486
Atp6v0e2	-1.31437	0.000385742
Amh	-1.91115	0.000387497
Kbtbd11	-1.39031	0.000387814
Mycn	-2.59953	0.000388549
Zadh2	-1.8292	0.000391018
Mterf1a	-2.26482	0.000399958
Papd7	-0.949744	0.000408309
Nmral1	-1.95831	0.000416266
Cmas	-1.12326	0.000419269
Rhbdd2	-1.2192	0.000419366
Gm37893	-1.3355	0.000428286
2310009A05Rik	-1.84016	0.000429139
Gm44168	-1.15304	0.000435126
Htr1a	-1.94084	0.000438487
Ficd	-2.09042	0.000438706
Riox2	-1.45995	0.000441622
Denr	-1.24443	0.00044799
Drd5	-1.80039	0.000454933
Thap4	-1.32349	0.000456422
Lsm7	-1.28692	0.000467447
Hyal2	-2.77594	0.000470494
Gtf3c5	-1.33608	0.000473065
Gm28557	-1.87292	0.000481767
Mfsd9	-2.62309	0.000492635
Cdc42ep4	-2.46558	0.000507607
A130014A01Rik	-2.09003	0.000507997
Hpdl	-4.55276	0.000526786
Fam134a	-1.0623	0.000528275
Zfp651	-1.18879	0.000530862
Acrbp	-1.08804	0.000535943
Zfp580	-2.60794	0.000537453
Asrgl1	-1.40491	0.000553829
Trp53i11	-1.51249	0.000553974
Gpr173	-1.41906	0.000554302
Lrrc47	-1.10256	0.00055966
Nudt16	-1.93678	0.000564253
Mrpl23	-1.42883	0.000565987
Wdr81	-1.25398	0.000571413
Ptp4a3	-1.12706	0.000573745
Diras1	-1.79261	0.000577605
Eno1	-1.10739	0.000577734
Mapk3	-1.53614	0.000580119
R3hdm4	-1.06613	0.00058273
Saal1	-1.06491	0.000601855
Adsl	-1.13229	0.000602275
C1qtnf6	-6.48794	0.000626732
Tmem185a	-1.70017	0.000644737
Zfp870	-1.44946	0.000660443
Slc41a1	-1.03671	0.000662644
Cnpy2	-1.61222	0.000664611
Coprs	-1.84567	0.000666536
Adck2	-1.13291	0.000668923
Coasy	-1.18627	0.000678139
2810006K23Rik	-2.252	0.000679828
Casp2	-1.07197	0.000679915
Nlrx1	-2.04449	0.00068554
Zfp84	-1.32432	0.000691349
Zfp28	-1.12927	0.000692283
Slc48a1	-1.2269	0.000711839
Ttn	-1.25739	0.000711939
Slc35a5	-1.38164	0.000712249
Ipo13	-1.20547	0.000713464
Gm29358	-1.5604	0.000717342
Zfp112	-0.959324	0.000717342
Wdcp	-1.25022	0.000718906
Zfp3	-1.93252	0.000726572
Bet1	-1.68893	0.000727879
BC037034	-1.04555	0.000728693
Fam109a	-1.75782	0.000732206
Endov	-1.37011	0.000733594
Usf2	-1.32533	0.000733594
Cog1	-0.95299	0.000733806
Tbl2	-1.23075	0.000736713
Bicd2	-0.94218	0.000745719
5330439K02Rik	-1.56555	0.000752515
Rarg	-1.76917	0.000754289
Mrpl13	-1.25138	0.000754289
Gm37790	-2.65455	0.000754736
Hsdl1	-1.44593	0.000767624
Nr2f6	-1.45231	0.000772509
Ralgds	-1.10905	0.000773546
Fzd8	-2.64671	0.000780921
Iqck	-1.77103	0.000780921
Zfp12	-0.999315	0.000780921
Mtif3	-1.15571	0.000785933
Setd1b	-1.63395	0.00078834
Ube2r2	-1.36467	0.000789457
Gpr75	-1.37018	0.000798729
Etfb	-2.05082	0.000804229
A530013C23Rik	-1.79167	0.000804229
Jph3	-1.51432	0.000804832
Lynx1	-1.33791	0.000818407
Thap2	-1.37243	0.000821569
Rdh5	-1.8515	0.000823434
Cbx2	-2.24287	0.000826457
Rit1	-1.43368	0.000829806
Plagl2	-1.3831	0.000834994
Gm44874	-2.65692	0.000859042
Cyth4	-2.00971	0.000863173
Epdr1	-1.27704	0.000874683
Tram1l1	-1.93733	0.000891552
Gm20499	-2.55961	0.000903951
Gm43672	-1.50562	0.00091254
Igfbp5	-1.75481	0.00093492
A230107N01Rik	-2.39998	0.000949085
Atp1a3	-1.35262	0.000961898
Tmem126b	-1.30765	0.000973896
1500011K16Rik	-2.46831	0.00098831
Iglon5	-1.21563	0.000995943
Cenpb	-1.14923	0.00100808
Tmem109	-1.25265	0.00101583
Casp9	-1.53434	0.00101848
Zfp354b	-1.48848	0.00103234
Mrpl33	-1.12122	0.00103406
Zfp65	-1.31617	0.00103567
Tepsin	-1.27617	0.0010379
Fam212a	-3.65554	0.00104048
Gpr12	-1.45205	0.00104519
Fam213a	-1.39511	0.0010521
Brd1	-0.929891	0.00105952
Tha1	-1.32435	0.00106359
1600014C10Rik	-1.42171	0.00106366
Slu7	-1.13176	0.0010647
Kctd6	-1.11418	0.00106642
Gm42864	-2.35623	0.00106779
Tmem28	-1.48117	0.00107726
Ppil1	-2.36794	0.00107733
Shisa4	-1.16193	0.00109098
Ppil3	-1.18365	0.00109283
Ccdc117	-1.81151	0.00109343
Fam89b	-1.66968	0.0010938
Gm2415	-1.79744	0.00109398
2210016L21Rik	-0.969467	0.00109686
Klhl21	-1.28567	0.00110397
Zbtb8os	-1.42171	0.00111761
Faap20	-1.45554	0.00112359
Tigd5	-1.65844	0.00112395
5830487J09Rik	-1.80431	0.00112758
Bcl9l	-1.519	0.00113813
Zfp72	-1.45615	0.00116379
Mphosph6	-1.37605	0.00116767
Alkbh7	-2.67483	0.00117091
B3galt4	-2.51671	0.00117368
Stard7	-0.923919	0.00117509
Gm15545	-3.89776	0.00118672
Tex29	-2.19995	0.0011994
Tmem231	-1.43864	0.00120662
Foxp4	-1.32004	0.00120829
Cbfa2t3	-1.66418	0.00121303
Pus7l	-2.11341	0.00121704
Rexo4	-0.937829	0.00122071
Champ1	-1.29264	0.00123831
Sdhc	-1.29153	0.00123868
Gm38178	-1.18306	0.00123868
Foxj2	-0.953962	0.00123999
AW146154	-1.12277	0.00124294
Arl6ip1	-1.34561	0.00124531
Klhl22	-1.18058	0.00124531
Trmt12	-1.60057	0.00124579
Tex261	-1.1784	0.00125659
Fbxw17	-1.19901	0.00127646
Kcna6	-1.06719	0.00128057
Letm1	-1.00681	0.00128809
Zfp449	-1.84496	0.0012903
6030442K20Rik	-1.86656	0.00130002
Ovca2	-1.00463	0.00130381
Knop1	-1.08018	0.00133719
Oraov1	-1.08873	0.00134922
Wdr46	-1.32395	0.00134931
Trmo	-1.89581	0.00136857
Ccdc71	-1.4439	0.00136871
A030001D20Rik	-2.49239	0.0013714
Narf	-0.921563	0.00137219
Zfp763	-1.31809	0.00138203
Acot6	-1.8176	0.00138846
Hrk	-1.72819	0.00138846
Dsel	-0.919967	0.00139251
Agpat1	-0.969237	0.00139578
Mbd6	-1.14424	0.00140917
Zfp282	-1.24887	0.0014208
Tmco1	-1.59935	0.00142827
Zfp235	-1.00568	0.00144216
Mdk	-1.72479	0.00145195
Lamtor2	-2.19115	0.00145366
Mtrr	-1.13888	0.00145473
Fam131b	-0.929128	0.0014576
Nrgn	-0.891389	0.00146108
Gm37139	-1.36239	0.00146992
Nrip2	-1.30985	0.00147544
Gm10605	-1.74132	0.00148357
Max	-1.00831	0.00148504
Tgfbrap1	-0.838041	0.00148504
Chst12	-2.6988	0.00149822
Lrch4	-0.84795	0.00149822
Bckdk	-1.08397	0.00151709
Zfp775	-1.88096	0.0015193
Dand5	-2.13442	0.00152503
Ruvbl2	-1.09278	0.00152503
Trp53rkb	-1.54037	0.00153795
Gm32856	-1.32618	0.00154804
Ikbip	-1.71244	0.00154925
Palm	-1.29857	0.00155075
Tsen2	-1.11741	0.00156069
Zfp13	-1.39363	0.00156832
Gm42742	-0.908237	0.00156899
Cnnm3	-1.0915	0.00157226
Ccdc92b	-1.15597	0.00157816
Gm38224	-3.14188	0.00158602
Frs3	-1.3751	0.00160298
Slc39a1	-1.63729	0.00160711
Zmpste24	-1.09661	0.0016083
Atn1	-1.36158	0.00161125
Gdf1	-1.28702	0.0016234
Gm9776	-3.23152	0.00163625
Rflnb	-2.81004	0.00163625
Dclre1b	-1.68045	0.00163625
Calm3	-0.862974	0.00164111
Htr6	-2.38112	0.00164271
Ppp1r9b	-1.1465	0.00165166
Gm42549	-0.964059	0.00165166
Alkbh4	-1.97381	0.00166152
Ppp1r3e	-2.02018	0.00166649
Gm11767	-1.65161	0.00167332
Fbxl18	-1.41924	0.00167701
Senp8	-1.63971	0.00169022
Faap100	-1.09978	0.00169022
Nudt5	-1.17933	0.00172162
AI480526	-1.05497	0.00172535
Chst1	-1.22072	0.00173253
Inip	-1.18811	0.00173429
Gm15549	-1.58149	0.00173902
Atad3aos	-2.94791	0.00174842
Gm44901	-1.046	0.00176044
Rnf141	-0.986456	0.00176044
Zfp879	-2.34466	0.00178387
Map6	-1.07421	0.00178583
Gm6297	-1.91966	0.00178586
Gm14966	-1.94451	0.00178857
Mlst8	-0.989687	0.00180139
Rad51d	-1.40492	0.00180273
Sh2b1	-0.931577	0.0018137
Lyrm2	-2.20593	0.00181472
Atp1b2	-1.52816	0.00182363
Jkamp	-1.37039	0.00182372
Fam69b	-1.19263	0.00182372
Pcdh1	-1.04046	0.00182372
Ccdc166	-2.23595	0.00183078
Tbc1d13	-1.02593	0.00183373
Cnot8	-1.23748	0.00183576
Tmem170	-1.84325	0.00183594
Tyw3	-1.24651	0.00183594
Zbtb45	-1.54326	0.00185162
N4bp3	-1.62833	0.00185364
Gdf11	-1.52283	0.00185764
Ak3	-1.45654	0.00188651
Fbxo21	-0.952947	0.00189663
Dnal4	-1.2881	0.0018986
Zfp668	-1.00348	0.00192517
Cnih4	-1.23454	0.00194481
Hus1	-1.34085	0.00194999
Poldip2	-0.963876	0.00197109
Sema4b	-1.25797	0.00197975
Slx1b	-1.04811	0.00198045
Vstm2l	-2.85785	0.00199436
Gtf3a	-1.31898	0.00200639
Zfp579	-1.441	0.00200928
Bbs10	-1.71849	0.00203333
Gm9929	-2.64703	0.00203808
Rab11fip5	-1.17997	0.0020461
Lrrn2	-1.7846	0.00206342
Psmf1	-0.916556	0.00206707
9130221H12Rik	-1.81855	0.00210506
Mrps16	-2.19062	0.00210746
Nhlrc3	-0.985213	0.00211023
Zfp316	-1.0745	0.00211446
Clec14a	-2.40522	0.00213196
Pycr2	-1.08162	0.00213232
Alg12	-1.15231	0.00214295
Mgat3	-1.28275	0.00215275
Fam43b	-1.46486	0.0021614
Zfp691	-2.14042	0.00218189
Mlh3	-0.983218	0.00220317
Snta1	-1.1169	0.00220925
Zhx1	-0.888753	0.00222101
Ndufa3	-1.53957	0.00222441
Mtfp1	-1.94478	0.00222962
Plekhm1	-1.10038	0.00223303
AC159810.1	-1.44547	0.00225205
Calhm2	-1.96241	0.00226503
Cyp2u1	-1.28896	0.00226503
Grhpr	-1.57286	0.00226759
Usp30	-1.04746	0.00228
Zbtb5	-1.10569	0.00229621
Npy5r	-1.69903	0.00232668
Pex10	-1.14138	0.00233601
Rgp1	-0.833268	0.00233601
Fabp5	-1.60552	0.00236039
Tvp23a	-1.11822	0.00236087
Rpap3	-1.1934	0.00236234
Gm28373	-1.58629	0.00238353
Nabp2	-1.20908	0.00238353
Zcchc3	-2.00066	0.00238517
Epor	-1.82662	0.00238517
Psmd9	-1.00014	0.00239883
Cnpy4	-1.54354	0.00240245
Zdhhc18	-1.12681	0.00240245
1700040D17Rik	-3.00809	0.00241251
Rad1	-1.36255	0.00241677
Nudc	-1.43719	0.0024305
Phb	-1.52451	0.00245218
Dctn5	-1.05767	0.00245218
Fis1	-1.07109	0.00246424
Snap29	-1.54348	0.00249617
Tmem43	-1.16376	0.00253424
B130034C11Rik	-2.35587	0.00253546
Pigw	-1.97107	0.00256641
Zfp708	-1.82859	0.0025724
Gm19721	-1.91307	0.00261991
2810428I15Rik	-1.51852	0.00264319
Mterf2	-1.15927	0.00264788
Acp1	-1.02526	0.00264788
Zfp777	-1.0182	0.00264788
Gm45606	-2.07809	0.00265805
Prcc	-1.27959	0.00266815
R3hcc1	-1.72026	0.00267183
Sigmar1	-1.3217	0.00268496
Msh2	-1.02731	0.00268496
0610009E02Rik	-1.60936	0.00270399
Smim11	-3.68413	0.00276863
Ick	-0.993319	0.00278353
Ap3s2	-1.21122	0.00278791
1110038F14Rik	-1.22655	0.00280162
Tmem177	-1.74509	0.00280759
Gm16091	-4.29979	0.00281388
Slc39a13	-0.978524	0.002814
Adprh	-1.76211	0.00281485
Adra2c	-1.61506	0.00281485
Gm45041	-1.276	0.00281485
Zfp931	-1.24721	0.00281818
Lck	-3.02357	0.00281928
Lhfpl4	-1.28539	0.00281928
Klhl42	-0.981793	0.00284069
Zfp287	-0.945552	0.00285782
1700012D14Rik	-1.40631	0.00287523
Gm45849	-4.69231	0.00287691
Gm45605	-1.66152	0.00288775
Rnf219	-1.59695	0.00288775
Emc10	-1.02112	0.00289825
Gm29670	-1.15229	0.00290888
Rpia	-1.02042	0.00290888
Kl	-1.33709	0.00290894
Rnf220	-0.962969	0.00291584
Dtx2	-1.41487	0.00291942
Apopt1	-1.40578	0.0029275
Gm37699	-1.2762	0.0029459
Tamm41	-1.18424	0.00295135
Suclg1	-1.12607	0.00300301
Ndufa6	-1.90818	0.0030365
Gm45248	-3.15807	0.00305119
Zkscan8	-0.944105	0.00305119
Gns	-0.827522	0.00305119
Dbn1	-0.712143	0.00305119
Lrrc42	-1.21663	0.00311968
Mrpl24	-0.899283	0.00311968
BC030343	-1.43359	0.00312473
Tmem81	-1.31617	0.00312798
Churc1	-1.2517	0.00318103
Wnt7b	-1.86032	0.00319234
Kif1c	-1.23808	0.00320002
Gm18194	-1.08026	0.00321054
Gm9828	-1.41916	0.00322228
Tmem106a	-2.33793	0.00323191
Asb13	-1.08166	0.00325756
Kif3c	-0.887316	0.00325792
Bbs12	-1.13539	0.00325889
Gm14322	-2.03741	0.00328417
5330413P13Rik	-1.56582	0.00328417
Dhx34	-0.986313	0.00330861
Mark4	-0.894636	0.00330861
BC051226	-2.56506	0.00331201
Taldo1	-1.28009	0.00331282
Lrrc4b	-1.22035	0.00331669
Nckap5l	-1.0978	0.00333827
Map10	-1.70875	0.00338435
Fbxl19	-0.79921	0.00338656
Ldhal6b	-1.9356	0.00339151
A430110L20Rik	-1.33324	0.00339676
Ctsb	-1.14714	0.00340575
Kctd18	-0.948997	0.00341336
Impg2	-1.20752	0.00342581
Atp5sl	-1.10639	0.00343258
Wbp2	-0.915477	0.0034391
Mettl7a1	-1.2005	0.00344141
Rpa2	-2.56433	0.00345734
Lhx9	-1.21838	0.00346798
Slc35c1	-1.7631	0.00348702
Mtch2	-0.75814	0.00350668
Gm15869	-1.65497	0.00350818
Pdik1l	-1.31376	0.00354446
Pigv	-1.88505	0.00355668
Slitrk1	-0.88346	0.0035659
Derl2	-0.927051	0.00358013
Wbp4	-0.937693	0.00358562
1810032O08Rik	-1.04943	0.00361049
Cyb5d2	-1.31442	0.00362987
Llph	-1.5659	0.00364873
Gm12258	-0.883786	0.00366392
Naglu	-1.47713	0.00367712
Serpina3n	-1.3759	0.0036819
Apex1	-1.60259	0.00369619
Thyn1	-1.07642	0.00371171
Tbc1d20	-0.900291	0.00371312
Map6d1	-1.2284	0.00371792
Lbhd1	-1.4521	0.00372443
Rab5b	-1.08172	0.00374384
Ahnak	-1.23326	0.00375068
Zfp771	-1.06565	0.00376575
Wnk4	-1.80935	0.00376999
Ermp1	-0.942919	0.00377098
Gm16310	-1.50629	0.0037892
Mycl	-1.48126	0.00378954
Hdhd3	-1.7057	0.00379647
Hps6	-2.93735	0.00380289
Col15a1	-1.25293	0.00381041
Mterf1b	-2.69366	0.00383226
Zfp386	-1.04263	0.00383226
Cebpzos	-3.38799	0.00385502
Fance	-1.10688	0.00391457
Plekhg3	-1.61219	0.00393274
Hist1h2be	-1.16883	0.00394257
Rgs19	-1.23409	0.00395608
Park7	-1.12505	0.00395608
Mrps31	-1.17628	0.0040101
Gm43909	-2.6999	0.00401278
Zfp286	-0.992915	0.00401477
Ubl7	-1.0302	0.00402791
Pm20d2	-1.84269	0.00403618
Mon1b	-1.29949	0.00404266
Syt10	-1.25096	0.0040811
Zfp524	-1.84857	0.00409786
Chtf8	-0.984318	0.00412549
Vangl2	-2.1321	0.00413689
Crym	-0.850004	0.00414421
Mmd2	-1.58903	0.00414612
Rfxank	-1.10628	0.00416043
Cyhr1	-0.832314	0.00418795
Gm17690	-1.52084	0.00419047
Ccdc181	-1.35217	0.0042032
Gga2	-0.894096	0.00422598
Tmem101	-1.79079	0.00422664
Taco1	-3.0916	0.0042311
Parp16	-1.96711	0.00425749
Bcl7a	-1.08731	0.00429814
Gm43570	-2.21968	0.00430204
Calcoco1	-0.943193	0.00433031
Snx19	-0.784871	0.0043836
Sh2b3	-1.00295	0.00438641
Trmt1l	-0.878024	0.00438641
E130311K13Rik	-1.68825	0.00439761
Pstk	-0.906884	0.00440656
Tsfm	-1.43852	0.00442553
Gm43024	-1.23534	0.00443468
Angel1	-1.55724	0.00443704
Ahcy	-1.77886	0.00445618
Wdtc1	-1.1967	0.00446522
1700017B05Rik	-1.18287	0.00447349
Glo1	-1.25845	0.00450356
Btbd2	-1.10172	0.00451681
Aar2	-1.07593	0.00452921
Sall2	-1.14638	0.00456302
Pold2	-1.8834	0.00458543
Particl	-1.86387	0.00458993
Gm42671	-3.44858	0.00462115
Simc1	-0.969964	0.00462115
Abcg4	-0.891373	0.00462115
Lrrc14	-1.01951	0.00463836
D330023K18Rik	-1.80294	0.00464305
Abhd17c	-0.911091	0.00466927
Smug1	-1.19595	0.00467807
H6pd	-1.26535	0.00467998
Yae1d1	-1.13191	0.00467998
Tpgs1	-1.67163	0.00470079
Pet100	-1.22279	0.00470401
AC151828.1	-4.78874	0.00473055
Zfp114	-2.02955	0.00473055
Slc25a15	-1.39291	0.00474989
Wrap53	-1.0275	0.00477268
Prox2os	-1.2874	0.00477779
Eri2	-1.05808	0.00478194
Gm26582	-1.75011	0.00478543
Cipc	-0.92332	0.00478605
Wdr4	-0.890021	0.00483988
Zfp825	-2.07998	0.00484374
Ndufaf1	-1.21597	0.00484374
AC153912.2	-1.15894	0.00484374
Eci2	-1.58959	0.00484939
Mfap3	-0.843637	0.00488568
1700030K09Rik	-1.24214	0.00491651
Anapc11	-1.28717	0.00492845
Gm45694	-1.24049	0.00494058
Abhd5	-1.09658	0.00496101
Zc3h4	-1.00688	0.00496101
Fam78a	-1.52672	0.00497988
Cox15	-1.19336	0.00500283
Gm44763	-1.10879	0.00503157
Hn1	-1.10889	0.00503555
Tmem186	-1.14923	0.00504156
Krtcap2	-1.83152	0.00505633
Sirt6	-0.916883	0.00507127
Sf3a1	-0.742682	0.00507302
Exog	-1.10051	0.00507983
Gtf2f1	-0.847359	0.00510849
Atp5g2	-1.69733	0.00511092
Bad	-1.56726	0.00512072
Wrnip1	-0.952814	0.0051561
Gadd45gip1	-1.2873	0.00516381
Ttyh3	-1.25074	0.00517824
Gm44996	-2.54072	0.00520111
Ppdpf	-1.89357	0.0052062
Ap5b1	-1.77599	0.0052062
Taf6	-0.879647	0.00520943
Tada1	-0.817075	0.00523258
Saysd1	-1.6494	0.00527312
Scaf1	-1.01287	0.00527816
Rslcan18	-2.26798	0.00532767
Utp23	-2.44472	0.00536062
Sec22c	-1.35109	0.00537477
Zscan22	-1.19729	0.00539804
Tcaim	-1.03087	0.00541018
Hirip3	-0.958925	0.00541358
Phpt1	-1.4602	0.00542049
Zfp563	-1.07956	0.00545842
Extl1	-0.951326	0.00547132
Fam20c	-1.30594	0.00550299
Gm37931	-1.34353	0.00551054
Fbxl12os	-1.66663	0.00552222
Zfp952	-0.978629	0.00552222
Cops9	-1.23393	0.00552949
Tfap4	-2.0713	0.00553222
Lhx2	-1.07842	0.00553222
Kif1bp	-0.896688	0.00553222
Agpat5	-0.803632	0.00553222
Amz2	-0.865784	0.00560444
Gm30238	-1.6531	0.00560566
Tmppe	-1.57647	0.00564707
Camsap3	-1.0383	0.00566194
Srd5a3	-1.51982	0.00569622
Clec11a	-1.50194	0.00570711
Gm15860	-3.41381	0.00572776
Zfp511	-0.960678	0.00572984
Gm16299	-1.93103	0.00574976
A830073O21Rik	-1.22949	0.00575532
B230217C12Rik	-1.48207	0.00576773
Lrrc24	-1.02566	0.00583158
Gpr137	-0.999888	0.00584467
Cyb561d2	-2.09024	0.00588862
D430018E03Rik	-1.72012	0.00589832
Gdap1	-0.795666	0.00594769
Rrm2b	-1.17141	0.00597912
Pla2g15	-1.19242	0.00607401
N4bp1	-0.91472	0.00607401
3000002C10Rik	-1.08444	0.00609584
Pex19	-0.872472	0.00614268
Iffo1	-0.777635	0.00615196
Gfra4	-0.964759	0.00615998
1810009A15Rik	-1.35186	0.00616149
Vps26b	-0.806612	0.00619962
Gm44104	-0.904621	0.00619963
Zfp53	-1.15783	0.00626472
Nfic	-1.36435	0.00627868
Inpp5e	-0.861424	0.00631726
Rbm34	-0.98405	0.00632298
Shisa7	-0.984484	0.00635131
Gatsl2	-1.23725	0.0063536
Gm43759	-1.07849	0.00638544
Ccpg1os	-1.87769	0.00645462
Tmtc3	-0.936108	0.00647298
Eapp	-0.958452	0.00647888
Rsl1	-2.26988	0.00650298
Slx4	-0.801542	0.00650298
Lins1	-0.958105	0.00650856
Mob2	-1.10414	0.00654404
C330006A16Rik	-1.2689	0.00659954
Tchp	-0.982304	0.00660746
Ptdss2	-0.946925	0.00661843
Tnfaip1	-0.986579	0.00662058
Mrpl55	-1.39871	0.00662077
Zswim3	-1.48549	0.00662177
1700086O06Rik	-1.47842	0.0066232
Gnaz	-1.34968	0.0066232
Mettl14	-0.827403	0.0066232
Zfp157	-0.754459	0.0066232
Nt5c	-1.19149	0.00664512
Pck2	-1.00253	0.00664815
Rpp40	-1.25446	0.00666055
Ldoc1l	-1.38689	0.0066791
Men1	-0.852709	0.00669802
Ndufb5	-0.908196	0.00673162
Esf1	-0.85627	0.00679022
Coa3	-1.86673	0.00681805
Smim17	-1.27603	0.00682095
Elovl1	-0.973595	0.0068226
Pigh	-1.49612	0.00682891
Tprkb	-0.998388	0.00684946
Zfp14	-1.18941	0.0068957
Tmem229b	-1.28577	0.00693997
AC159308.5	-1.64242	0.00696378
Gm9917	-2.71918	0.00697091
Kctd9	-1.13733	0.00702012
Lipe	-1.52853	0.00703095
Taf8	-0.93144	0.00703095
Tmem143	-1.06715	0.00713749
Zbed5	-1.38453	0.00718456
Bhlhe41	-0.709495	0.00718456
Rragd	-1.34894	0.0071969
Gm996	-0.936396	0.00720187
Ino80dos	-1.09531	0.00726783
Gm44951	-1.97951	0.00729992
Sh3bp5l	-0.854273	0.007367
Atp6v1g2	-0.826978	0.007367
D6Wsu163e	-0.863364	0.00736798
Tnks1bp1	-1.12778	0.00737586
Card10	-1.46836	0.00738154
Gm38379	-2.74987	0.00744754
Asb6	-0.878452	0.0074583
Zmynd19	-1.29143	0.00746005
Sirt3	-0.986588	0.00747017
Rdh10	-1.00254	0.00753878
AC163637.2	-1.23175	0.00759515
Tab1	-1.07179	0.00760995
Stra6	-1.32304	0.00761839
Hadh	-1.97073	0.00762714
Ephb3	-0.982315	0.0076334
Dnajc21	-0.772981	0.0076413
Hdac11	-0.782106	0.00766287
Lrp3	-0.755519	0.00771837
Wee1	-1.3728	0.00773264
Nupl2	-1.08955	0.00781766
Pqlc2	-1.03239	0.00781766
Pmm2	-0.76092	0.0078219
Mapk8ip2	-0.717767	0.00784111
Cd3eap	-1.41795	0.00785729
Slc38a7	-0.93681	0.00785729
5730480H06Rik	-0.83572	0.00785729
Dut	-1.39718	0.00786232
Fxyd6	-1.32847	0.00786232
Dkk3	-0.790452	0.00786623
Ccdc71l	-1.21743	0.00787629
Ddx55	-0.788693	0.00789586
Gm17833	-1.56894	0.0078993
Gm43951	-1.43931	0.00790809
2810001G20Rik	-1.76545	0.00791102
Nans	-1.86614	0.00792244
Rprd1b	-0.966307	0.00796153
Slc29a1	-0.817924	0.00796651
AL645664.1	-2.01791	0.00798882
Uprt	-1.8501	0.00801477
Crat	-0.780886	0.00806953
Nop16	-1.42807	0.00818622
B4galt4	-0.982152	0.00819224
2810021J22Rik	-1.20628	0.00829621
Bloc1s1	-1.5839	0.00832778
Gfer	-1.54524	0.00833565
Tmem234	-0.820713	0.00833565
Gm43598	-1.14097	0.00838084
Cacnb3	-0.826921	0.0083917
Gm9967	-1.99834	0.00840354
Syt12	-0.921871	0.00841818
Fdx1l	-1.07628	0.00843423
Homer3	-0.952793	0.00846501
Tmed3	-1.62912	0.00848323
Gm20715	-1.46865	0.00854686
Naa60	-0.792438	0.00856518
Ncan	-1.04568	0.00862186
Mettl18	-2.63215	0.00862235
Sec14l2	-1.17353	0.00870416
D930036K23Rik	-1.21938	0.0087052
Pagr1a	-0.822067	0.00870687
Gm43637	-1.97487	0.00872957
Pml	-1.32953	0.00876227
Prpf19	-0.828877	0.00876227
Mpv17	-0.84665	0.00877366
Mtfmt	-1.01915	0.00879152
Mon1a	-0.980963	0.00879152
Commd9	-1.79178	0.00884251
Gm17705	-1.74929	0.00885122
Bace1	-0.872066	0.00890009
Mettl22	-1.31728	0.00890075
Gm42633	-1.89767	0.00891425
Camkk1	-0.785593	0.00895036
Hlf	-1.22745	0.00900606
Dll1	-1.23666	0.00901766
Gm44090	-1.06142	0.00902064
Psrc1	-0.969788	0.00904308
Wdr73	-0.865828	0.00904308
Phtf1os	-1.83636	0.00905419
6330418K02Rik	-1.48829	0.00905419
Krt77	-1.41408	0.00905419
Sema6b	-0.919325	0.00905437
Rnf5	-1.96298	0.00909628
Ccdc115	-1.56267	0.00910318
Pak4	-1.28243	0.00911182
Nova2	-1.4136	0.00917298
Mrps35	-0.788903	0.00918175
Atxn7l2	-0.816104	0.00919364
Fem1a	-0.865132	0.00921597
Abhd1	-1.26837	0.00922027
Rp9	-0.986646	0.00922027
Gm20532	-1.42383	0.00924433
Rilpl1	-1.35914	0.00925008
Xylt2	-1.03489	0.00925294
Nkiras2	-1.58302	0.00925615
Kcnc3	-1.29844	0.00925615
B430203G13Rik	-2.57169	0.00934294
Zdhhc24	-1.01263	0.00938086
Adprm	-1.22057	0.00939335
Gnpda2	-1.0913	0.00940038
Rfesd	-1.21291	0.00940667
Trim45	-1.3927	0.00946977
Mdc1	-1.08574	0.00946977
Gm17509	-1.73374	0.00950843
Med18	-1.81599	0.00951525
AC153962.3	-0.837455	0.00954194
AC160138.2	-1.31023	0.00955196
Mrps10	-0.754633	0.00959425
Creg2	-1.012	0.00963251
Mettl9	-0.912788	0.00968224
Ahdc1	-1.37435	0.00974189
Nol3	-2.28929	0.00985993
Arhgap33	-0.904188	0.00987282
Gm43176	-1.16583	0.00989714
Hras	-1.11504	0.00993965
1810058I24Rik	-1.75473	0.00998085
Bola3	-1.39536	0.0100206
Dusp7	-0.899703	0.0101176
Gm10571	-1.44496	0.0101201
Kdelc2	-2.19061	0.0101428
Sdc3	-1.19643	0.0101563
Chrac1	-1.94161	0.0101894
AL645745.1	-1.32071	0.0101992
Ppp1r1a	-0.875118	0.0101992
Zfp964	-1.16819	0.0102337
Upp2	-1.04383	0.0102869
Mbd3	-0.993059	0.0102869
Lpl	-1.55626	0.0103006
Tyms	-1.22363	0.0103006
Zfp120	-1.17795	0.0103143
Pla2g2f	-1.6895	0.0103292
Slc25a47	-1.42048	0.0103475
Gm28424	-1.59535	0.0103821
Dusp18	-1.07769	0.0104212
Mdh2	-0.911884	0.0104212
Rab3a	-0.988344	0.0105005
Hs1bp3	-1.20709	0.010574
1700088E04Rik	-1.35207	0.010581
Lsm10	-2.26991	0.0106332
Doc2b	-1.06551	0.0106381
Harbi1	-1.58683	0.0106775
Cmtm6	-1.31381	0.0106775
Gm26559	-1.8611	0.0106852
Vgll4	-1.18213	0.0107521
Gm45632	-1.0646	0.010762
Timm22	-1.22796	0.0107994
Pcyox1l	-1.51511	0.0107995
Scamp3	-0.935345	0.0108336
Atpif1	-1.05947	0.0108637
2310022A10Rik	-1.28908	0.0109413
Gm12758	-2.25676	0.0109534
Ctns	-0.826462	0.0110307
Scly	-0.888232	0.0110342
38047	-0.996638	0.0110398
Tm6sf2	-0.971779	0.0110982
Gm2824	-0.96151	0.0110982
Slc25a35	-1.59069	0.0111495
Rpl11	-0.912803	0.0111495
Stc1	-2.83293	0.0111728
2900052L18Rik	-1.34267	0.0112031
Efnb3	-0.823057	0.011246
Map3k12	-0.696201	0.0113281
Zfp30	-1.04185	0.01133
Ebpl	-2.38724	0.0113356
Aen	-1.18198	0.011337
Tango2	-0.84284	0.0113507
Paqr3	-0.712972	0.0113507
Gm42913	-1.69722	0.0113665
Pianp	-0.955616	0.0114276
Kcnn1	-1.70513	0.0114386
Pef1	-1.4051	0.0114432
Tmem179	-0.832405	0.0114545
B4galt7	-0.977791	0.0114701
5830454E08Rik	-2.67615	0.0115231
Prps2	-1.55586	0.0115231
Dhodh	-0.988121	0.0115329
Gm44260	-2.43227	0.011533
Gm12852	-1.96267	0.0115777
Tatdn2	-0.769218	0.0116961
Tmem42	-1.22852	0.0117327
Myg1	-0.869962	0.0118068
Zglp1	-1.90756	0.0118433
Xpa	-1.05883	0.0118455
2610008E11Rik	-0.727294	0.0118455
Maf1	-1.08521	0.0118564
Smim20	-1.15348	0.0118573
C330018D20Rik	-1.43671	0.0118655
Gm37861	-1.11595	0.0118693
Slc25a29	-1.35156	0.0118915
Sssca1	-1.11597	0.0119019
Gcc2	-0.743216	0.0119019
Fam63a	-1.208	0.011902
Kif17	-0.893951	0.0119026
Mrgbp	-0.793383	0.0119026
Fam160a1	-1.09304	0.0119172
Gtf3c6	-1.33608	0.011926
Ccdc74a	-1.05788	0.011926
Poc5	-0.811107	0.0119439
A930018M24Rik	-1.80964	0.0119923
Gm43545	-2.11884	0.012065
Prr13	-1.74334	0.0120661
Llgl1	-0.832136	0.0121484
Cops4	-0.791637	0.012169
Zfp219	-0.888285	0.0122208
E2f4	-0.771355	0.0122405
4930432B10Rik	-1.64688	0.0122645
Zbtb39	-1.03773	0.0123076
Hadhb	-0.793045	0.0123618
Ogg1	-1.32558	0.0123705
Gm26606	-0.991819	0.0123891
Swt1	-0.789441	0.0123975
Stpg1	-1.78695	0.0124234
Gm15535	-1.40961	0.0124769
C130026L21Rik	-1.10143	0.0124826
B230354K17Rik	-1.01043	0.0124826
Tagln3	-0.909718	0.0124826
Gna11	-0.851677	0.0125103
A330008L17Rik	-0.777465	0.0126148
Ier3ip1	-1.37672	0.0126523
Elfn2	-1.26888	0.0126697
Orai3	-1.34088	0.0126721
5430400D12Rik	-1.40706	0.0127113
Nlgn3	-1.0384	0.0127785
Gm43058	-2.99001	0.0128021
Bak1	-1.24602	0.0128596
37135	-1.81143	0.0128688
Pink1	-0.899903	0.0128688
Gm42984	-3.23851	0.01287
Sdhaf4	-5.18668	0.0129491
Cdc26	-0.862573	0.0129491
Zfp467	-1.37053	0.0129626
Trappc2	-1.23912	0.0130962
Polr3k	-1.01557	0.0130962
Zswim1	-1.24673	0.013154
Ube2q1	-0.781743	0.0131702
38596	-0.665195	0.0131702
Htr5a	-1.09364	0.0131762
Gss	-1.02474	0.013184
Fdxr	-0.900684	0.0131946
Itpka	-0.75942	0.0132714
Zfp334	-0.730237	0.0132714
Pfdn1	-1.25645	0.01328
Ttc39d	-5.451	0.0133361
Zfp647	-2.97123	0.0133361
Sumf2	-1.16236	0.0133361
Ptpmt1	-1.14407	0.0133361
Cbr4	-1.00367	0.0133361
Zfp341	-1.13818	0.013354
4931428F04Rik	-1.19379	0.0133775
Pigo	-0.766881	0.0133775
9330136K24Rik	-1.9404	0.0133776
Commd5	-2.27022	0.0134401
Zfp346	-0.843853	0.0134401
Mpc2	-0.878343	0.0134463
Iscu	-1.2649	0.0134882
Olfml3	-1.41449	0.0135125
Slc27a3	-0.906713	0.0135172
Ap5s1	-1.42115	0.0135632
Xpc	-0.948638	0.0135817
Palm3	-2.40865	0.0136029
Sprtn	-0.821318	0.0136272
CT009754.1	-1.74763	0.0136322
Gm29596	-5.30206	0.0136431
Ticam1	-2.94065	0.0136479
Cebpa	-1.70302	0.0136701
Ttc34	-2.46314	0.0137023
Zfp180	-0.865746	0.0137023
9530056K15Rik	-1.72906	0.0137297
Dguok	-0.789589	0.0137297
Fam118b	-0.819834	0.0137507
Acot1	-2.95207	0.0137536
D11Wsu47e	-0.838444	0.0138214
Crcp	-1.16569	0.013825
Tigar	-1.03086	0.013825
Pip4k2b	-1.02742	0.0138345
Kmt5c	-0.993565	0.0138345
Nop2	-0.788236	0.0138441
Ttll12	-1.12986	0.0138463
Gm42819	-1.47264	0.0138537
Commd2	-1.13304	0.0138721
Gm45767	-1.48164	0.013909
Zfp710	-1.01065	0.0139233
Sdf4	-0.880982	0.0139233
Rnf182	-0.858339	0.0139751
Atp23	-1.29055	0.0139771
Sf3b6	-0.992248	0.0139771
Zfyve21	-1.38002	0.0139808
Zfp174	-0.908824	0.0140671
Mrrf	-1.30025	0.0141472
D430019H16Rik	-1.10629	0.0141472
Iffo2	-1.05376	0.0141472
4930448E22Rik	-5.20709	0.0141696
Slc7a4	-0.931883	0.0142132
Ubac1	-0.861505	0.0142188
Atat1	-0.809646	0.014229
Icmt	-0.791896	0.0142463
Stradb	-0.769257	0.0143679
4930500F10Rik	-2.06975	0.0143829
Ddr1	-0.971024	0.0143932
Erlin1	-0.807715	0.0144413
Lin37	-0.940552	0.0144629
Trim11	-0.819095	0.0144629
Stx2	-0.968688	0.0145214
Nov	-1.35357	0.014532
2610524H06Rik	-1.48208	0.014592
Gm17203	-1.04922	0.01461
Gm37250	-1.42026	0.0146398
Cnpy3	-0.933342	0.0146398
1700052K11Rik	-1.36876	0.0146661
Pxylp1	-1.01798	0.0146661
Vamp1	-0.689721	0.0146699
Zfp354a	-1.04211	0.0147311
Gm45428	-1.49244	0.0147541
Tubb5	-1.25774	0.0147689
Orai2	-1.32161	0.0148713
Itpkb	-1.3951	0.0148835
Ttc30b	-2.03794	0.0148893
Acp2	-0.690074	0.0148987
Gm16701	-1.42781	0.0148993
Slc19a1	-1.06675	0.0149169
Zbtb48	-0.82542	0.0149262
Urod	-1.03047	0.014954
Tspyl3	-1.6288	0.0150925
Eif3k	-0.887238	0.0152048
Ubl4a	-0.962536	0.0152206
Trim65	-1.44081	0.015257
Frg2f1	-1.05862	0.015257
Mrpl27	-2.16771	0.0152788
Tcp11l2	-1.14382	0.0152896
Apc2	-0.856119	0.0153154
Msantd4	-1.32341	0.0153253
Abcb9	-0.833576	0.0153622
Rnaseh2a	-1.03626	0.0153692
Gm37984	-1.07747	0.0154401
Thra	-0.794173	0.0155401
Syt17	-1.06942	0.015541
Tmem242	-1.21608	0.0155808
Qsox2	-0.7787	0.0155876
Dbndd2	-0.773685	0.0156772
Gm15903	-1.17039	0.0157373
Ankrd34a	-1.1173	0.0158442
Scrt1	-0.882222	0.0158488
Gm44987	-3.8978	0.0158502
Znrd1as	-2.07673	0.0158844
Ckap4	-1.47944	0.0159587
Gm45148	-1.79273	0.0159809
H2afv	-1.72158	0.0159993
Mief2	-1.03873	0.0161929
Coq8a	-0.975378	0.0162521
Snx11	-0.72589	0.0163272
Lrrc55	-1.13742	0.0163456
Kctd7	-1.01088	0.0163728
E130317F20Rik	-1.31348	0.0163738
Gm17597	-2.90264	0.0163813
Hgh1	-1.24166	0.0163886
Pantr1	-0.886778	0.0163898
Igbp1	-0.78452	0.0164554
Ubtd1	-2.0192	0.0164669
Dsg2	-1.24926	0.0165001
Asphd2	-0.733226	0.0165001
C630004M23Rik	-4.32928	0.0165113
2810013P06Rik	-1.36259	0.0165113
Zfp398	-0.640438	0.016549
Zbed4	-1.72429	0.0165619
Gm15672	-2.30948	0.0166337
Tymp	-1.90603	0.0166845
Zbtb34	-1.17149	0.0167101
Ybey	-1.4682	0.0167526
Prpsap1	-0.774671	0.0167529
Rnf165	-1.0549	0.0168035
Ccng2	-0.851179	0.0168695
Shroom1	-1.41036	0.0169074
Insm1	-2.66198	0.0169249
C2cd2l	-0.662601	0.0171535
Ppp1r8	-0.928464	0.0171748
Hmgn2	-1.02916	0.0171957
Gm37530	-3.60121	0.017199
Fam174b	-1.47686	0.017199
Hscb	-2.91664	0.0172435
Zfp74	-0.89035	0.0173059
3110062M04Rik	-1.11757	0.0173064
Cd320	-0.891164	0.0173128
Nhp2	-1.92603	0.0173641
Akirin2	-0.861498	0.0173641
Rnf6	-0.80225	0.0173641
9330104G04Rik	-2.57225	0.0174287
Spryd3	-0.828843	0.0174528
Papolb	-1.28205	0.017582
Gm44596	-1.26415	0.017582
CT025619.3	-1.5129	0.0176194
1700037C18Rik	-1.75886	0.0176515
Bnip1	-0.893111	0.0177455
4930578G10Rik	-4.64134	0.0177851
Col4a1	-0.61685	0.0177992
Tmem104	-1.16601	0.0178271
Ccdc112	-0.854583	0.0178534
Mpv17l2	-1.5411	0.0178597
Magee2	-2.47476	0.0179106
Gm8034	-3.7363	0.0179241
Scrn3	-1.12419	0.0179401
Tmem106c	-1.23406	0.0180134
Rbak	-0.830405	0.018024
Pgd	-0.94597	0.0180856
Rpl14	-1.1092	0.0181743
Sco2	-1.76145	0.0182565
Kcnc1	-1.07006	0.0183003
Tssc4	-1.00354	0.0183059
Krr1	-0.817877	0.018405
Eid2b	-1.57549	0.0184063
Celsr2	-0.939692	0.0184483
Sugp1	-0.772853	0.0184483
Gm34121	-1.77463	0.0185086
Gpr146	-1.29674	0.0185086
Klhl24	-0.732143	0.0185086
Apcdd1	-1.48597	0.0185369
Fcnaos	-3.01095	0.0185727
Tmem240	-0.753491	0.0185727
Mum1	-0.730394	0.0185727
Stoml2	-1.08019	0.0185833
Tbata	-0.959018	0.0185997
Gm36070	-1.77381	0.0186638
Gm37584	-2.78926	0.0187682
Timm50	-0.94155	0.0187897
Map3k11	-0.970495	0.0188132
Gtf2h3	-0.7065	0.0188223
Cep250	-1.11272	0.0188261
4921531C22Rik	-1.20575	0.0189191
Ccdc151	-0.980253	0.0189612
Gm14122	-1.99216	0.0189668
Gm42894	-1.13018	0.0189876
Prkcdbp	-5.01165	0.0190254
C130060C02Rik	-1.93948	0.0191419
Gm14168	-1.62447	0.0191624
Elavl3	-1.23499	0.019206
Hddc3	-1.4369	0.0192116
Gm45233	-1.79482	0.0194659
Cdca7	-2.77539	0.0195005
Gm42690	-2.26901	0.0195623
Gm44033	-1.35529	0.0195726
Gm16314	-2.25513	0.0195799
Znfx1	-0.887956	0.0196293
Ndufs6	-2.06347	0.0196395
Paqr4	-1.32699	0.019653
Prelid3b	-1.75084	0.0196642
2500004C02Rik	-1.53689	0.019694
Snrnp27	-1.01576	0.019694
Dmtn	-0.715496	0.0196981
9530080O11Rik	-1.39908	0.0197676
Ppp1r26	-1.36988	0.0198273
Brk1	-0.896154	0.0198319
Ccnj	-0.965009	0.0198785
Etfdh	-0.812788	0.0198786
Acbd3	-0.801382	0.01989
Prpsap2	-1.0377	0.0199569
Slc10a3	-1.76252	0.0199902
Fam217b	-1.12042	0.0200135
Phkg2	-0.681974	0.0200137
Dynll1	-1.02193	0.0200203
Myo1h	-1.12586	0.0201105
Zfp446	-0.824692	0.0201188
Exo5	-1.8159	0.0201272
Fam102a	-0.948092	0.0201314
Tor2a	-0.828768	0.0201879
Gm42791	-1.0845	0.0202918
Rad21	-0.88181	0.0202918
Pik3cd	-0.736417	0.0202943
Gm42577	-1.59703	0.0203369
Mblac1	-1.77167	0.0203371
D230017M19Rik	-1.06574	0.0203978
Usp1	-1.06105	0.0205329
Wdr83	-0.732717	0.0205745
Pdcl	-1.16576	0.0205967
Atp5e	-1.57971	0.0205988
Rab22a	-1.08221	0.0207106
2010015M23Rik	-2.13532	0.0207362
Ppib	-0.666257	0.020755
Ubxn1	-0.935452	0.0207969
Itpa	-0.982207	0.0208509
4930451G09Rik	-1.69938	0.0208803
Sec23b	-0.773064	0.0209859
Rangrf	-1.83501	0.0209878
Rsl24d1	-1.38257	0.0210263
Crxos	-3.97223	0.0210527
Mgat4b	-0.778142	0.0210579
Casp8ap2	-0.793427	0.0210592
4930447M23Rik	-1.54631	0.0211672
Gm17105	-1.49755	0.0212793
Spata33	-1.17762	0.0214216
Slc25a23	-0.96491	0.0214216
Dedd	-0.815872	0.0214216
Syngr1	-0.765093	0.0214216
Adcy10	-1.73062	0.0214435
Ddrgk1	-0.713198	0.0214653
Ifnar2	-1.08611	0.0214908
Smo	-1.94759	0.0215028
Zfp605	-0.965651	0.0215336
Gm10676	-3.68512	0.0215543
Commd1	-1.1039	0.0215984
Gm22486	-0.919614	0.0215984
Sf3b2	-0.647582	0.0215984
Chadl	-1.45759	0.0216194
A530064N14Rik	-1.12159	0.0216194
B230322F03Rik	-2.63869	0.0216299
Zcchc10	-3.1065	0.0216758
Thnsl1	-0.802199	0.0217611
Klhl25	-1.46908	0.0217899
Kif3b	-0.71119	0.021829
Zfp811	-0.983626	0.021961
Nol6	-0.662876	0.0219618
Rsph3a	-2.52921	0.0220756
Sdr42e1	-1.82432	0.0220771
1700067K01Rik	-4.02561	0.0221209
Pagr1b	-0.841768	0.0222189
Zfp746	-0.738885	0.0222572
Mex3a	-1.91157	0.0222654
Mterf4	-0.886207	0.022275
Tppp3	-0.886699	0.0222867
Snip1	-1.14812	0.02237
Dstyk	-0.729667	0.02237
Aplf	-1.14208	0.0223764
Zfp575	-2.00015	0.0223965
Nif3l1	-1.1405	0.0223965
Urb2	-0.83913	0.0224467
Prpf31	-0.700632	0.0224736
Gtf2h4	-0.840471	0.022525
Cend1	-0.986487	0.0225475
Uevld	-1.05582	0.0225958
Parl	-0.77237	0.0226762
Zfp599	-0.973366	0.0226798
Gng13	-1.93354	0.0226909
Gm37509	-0.885603	0.0227091
Sv2a	-0.663621	0.022809
Traf2	-1.08903	0.0228372
Ruvbl1	-1.14903	0.0228377
Chmp5	-1.10092	0.0229028
Lct	-1.26044	0.0229101
Slc25a11	-0.930454	0.0229326
Dpp9	-0.829942	0.0229337
Chmp1a	-0.780375	0.0229437
Gm43480	-1.95235	0.0229698
Gm10643	-2.50921	0.0229791
AC154482.1	-0.958299	0.0229791
Twf2	-0.829237	0.0229791
Frat2	-2.21888	0.0230436
Spint2	-1.47012	0.0230507
Trappc3	-0.864752	0.0230763
Shpk	-1.45444	0.0230875
AI115009	-1.40308	0.0232012
Zfp85os	-1.4219	0.0234153
Gm10060	-1.89304	0.0234542
Zfp385a	-1.44277	0.0235383
Shroom2	-0.947598	0.0235383
Ptrh2	-1.36194	0.0235614
Gm2762	-0.767242	0.0236125
Gm5353	-1.38023	0.0236489
Gm9754	-0.98984	0.0236744
Gltp	-2.93144	0.0237305
Dlgap3	-1.05925	0.0237738
Suox	-1.22461	0.0238245
Kantr	-1.00215	0.0238381
Mrpl14	-3.07153	0.0239409
Ntan1	-0.942677	0.0239558
Ypel2	-0.879474	0.0240222
1700110C19Rik	-1.45049	0.0240557
C1ql2	-1.06104	0.024083
Gm7694	-0.937512	0.0241378
Vcpkmt	-1.59385	0.0241501
Lmtk3	-0.71379	0.0241501
Mir6925	-2.30772	0.0241542
Gmnc	-1.52332	0.0242047
Ift52	-0.817202	0.0242047
Gm8173	-1.18839	0.0242671
Rufy3	-0.592958	0.024328
Cir1	-1.30215	0.0243523
Klhl33	-1.44082	0.0243707
Zfp472	-1.26467	0.0243965
Gm37074	-1.42154	0.0244653
Gm43071	-1.06361	0.0245596
Adal	-0.677072	0.0245642
E330034L11Rik	-1.31673	0.0246202
Zfp300	-1.40934	0.0247088
Mrnip	-1.26815	0.0247088
Polr1e	-1.05212	0.0247088
Gm37271	-2.77237	0.0247098
Zbtb49	-0.640248	0.0247829
Ndufa13	-0.857801	0.0248423
Suds3	-0.666399	0.0248533
Cops7b	-0.721799	0.0248644
Pcgf3	-0.659724	0.0248644
Gm10516	-0.910134	0.0248747
Tufm	-1.04726	0.0248773
Tsc22d4	-1.28478	0.0248775
H3f3aos	-1.58903	0.0249396
Lat	-1.74941	0.0249661
Pet117	-1.43538	0.0249797
Nhlrc1	-1.70527	0.0251164
St3gal2	-0.903971	0.0251453
Gna12	-1.06483	0.0251536
Hint3	-0.96777	0.0252013
Trmt61a	-0.843232	0.0252223
Zfp780b	-0.735341	0.0252608
AC122197.2	-3.06827	0.0252681
Cndp2	-0.98609	0.0252859
Zc3h6	-0.822346	0.0253695
Slc29a2	-1.0562	0.025396
Asnsd1	-1.11262	0.0254275
Gm42548	-0.809188	0.0255741
Gm20635	-2.49543	0.0256339
Gm10702	-1.87085	0.0256819
Rest	-1.1338	0.0256819
A730017C20Rik	-0.857185	0.0256929
Dgcr8	-0.719547	0.0257165
2410131K14Rik	-0.891957	0.0257206
Steap3	-1.79032	0.0257253
Mrm2	-3.30756	0.0257395
BC005624	-0.817933	0.0257486
Gm42777	-1.61778	0.0258134
Olfr535	-1.37164	0.0258425
Gps2	-0.80014	0.0259088
Ddx39	-0.793926	0.0259088
Gng7	-1.16637	0.0259246
Isoc2b	-1.79582	0.0259297
Eef2kmt	-1.94751	0.0259297
4931406C07Rik	-0.90953	0.0259548
Abhd4	-1.16336	0.0262018
Grn	-1.01364	0.0262018
Gm22767	-3.21787	0.0262154
Gorasp1	-0.774763	0.0262318
Dubr	-1.14945	0.0262479
Zfp930	-0.951545	0.0262479
Rad9a	-1.5527	0.0263196
Wiz	-0.876237	0.0263612
Ciao1	-0.825764	0.0264418
Tmem39b	-0.951044	0.0264628
6330549D23Rik	-2.23857	0.026496
Tmem9	-1.13691	0.0266094
2700016F22Rik	-1.98668	0.0266825
Pigc	-1.18998	0.026709
Six4	-1.40551	0.0267278
Nob1	-0.723845	0.026738
Trnp1	-1.0886	0.026997
Borcs8	-0.792612	0.0270765
Nudt12	-1.89571	0.0270858
Lasp1	-0.852049	0.0270858
Ndufab1	-0.833321	0.0271214
Gm6611	-1.20609	0.0271228
Psmg3	-1.30573	0.0271443
Zdhhc4	-0.732808	0.0271655
Gstm7	-1.70393	0.0272403
Eif4ebp2	-1.04078	0.0272403
Ncbp3	-0.686564	0.0272403
Gm20257	-1.96995	0.0272493
Unkl	-0.779415	0.0272719
Zfp507	-0.617234	0.0273008
Gm42547	-0.978737	0.0273255
Rnpepl1	-0.672558	0.0273255
Cdh24	-0.737601	0.0273529
4930547M16Rik	-2.76677	0.027469
Mcat	-1.01423	0.027523
Smim10l2a	-1.39966	0.0275533
AC159239.1	-1.11208	0.0275542
Slirp	-1.42243	0.0276014
Ypel1	-0.880944	0.0276214
Zfp574	-0.890493	0.0276226
D130007C19Rik	-1.13788	0.0276419
Gm38109	-2.75879	0.0276792
Fxyd5	-0.797726	0.0276792
Vps72	-0.937527	0.0277013
B630019K06Rik	-1.88899	0.0278201
Gm21970	-2.338	0.027886
Gm44043	-1.32526	0.027886
Mrps2	-1.04256	0.027886
6430584L05Rik	-0.941818	0.027886
Gm13830	-1.51327	0.0278869
Mir124a-1hg	-0.557908	0.0279008
Gm6733	-1.11326	0.0279858
Polr2g	-0.845884	0.0279913
Map1s	-0.767891	0.0280399
Gm45495	-1.56865	0.028045
Ddx46	-0.618187	0.0280457
Nr2c2ap	-1.79643	0.028124
Gm12850	-3.24435	0.0281299
Gm45187	-3.25862	0.0281445
Mis12	-1.27021	0.0281445
Pisd-ps2	-0.974274	0.0281685
Gm44571	-3.82929	0.0282766
Gm42506	-1.58123	0.0282884
Zbtb44	-0.706891	0.0282884
AC124577.3	-1.12939	0.0282935
Gm44735	-1.64166	0.0283094
8430432A02Rik	-2.52741	0.0283731
Nrsn2	-1.49256	0.0284511
Zc4h2	-1.16492	0.0284835
Zcchc5	-2.80613	0.0284883
Ormdl3	-1.09934	0.0285255
Gm9924	-2.14215	0.0285705
Gm17259	-1.60331	0.0285993
Tpbgl	-3.57997	0.0286171
Lman1	-0.761896	0.0287007
Chmp6	-1.07863	0.0287459
Rab15	-0.69787	0.0287459
Rcn2	-0.907146	0.0287956
Fam105a	-1.06598	0.0289858
Ndufb10	-1.07324	0.0290352
Fam160b2	-0.78375	0.0290505
Wnt4	-1.69211	0.0290749
Ccdc127	-0.846114	0.0290825
Cptp	-1.36235	0.029141
Gm10822	-2.50778	0.0291801
Gm16153	-1.64407	0.0293517
Chac2	-1.74764	0.0296408
A430105I19Rik	-0.926083	0.0296996
Zfp809	-0.852555	0.0297124
4732416N19Rik	-1.16974	0.0298399
Palb2	-1.75166	0.0298429
Fam32a	-0.944576	0.0298696
Stard10	-1.65276	0.029962
Mfap2	-1.33606	0.029997
Ccdc103	-1.9772	0.0300201
Zfp457	-1.4587	0.0300243
Pgrmc2	-0.938647	0.0300419
Ttc33	-0.83096	0.0300494
Trim17	-0.825452	0.0300667
Banp	-0.850545	0.0301172
Tppp	-0.60506	0.0301544
Rnf126	-0.704271	0.0302154
Pla2g2d	-4.72613	0.0302515
Med8	-0.629071	0.0302515
Acyp1	-1.54084	0.0302627
Zfp873	-0.772853	0.0304917
Mrps11	-1.08043	0.0306657
1110008P14Rik	-0.941058	0.0306657
Podxl	-1.56983	0.0307609
Ppp1r1b	-1.50496	0.0307952
Zmym1	-0.957064	0.0308069
Pts	-0.897191	0.0308069
4933415A04Rik	-1.40932	0.0308174
Aarsd1	-0.76746	0.0309117
Ints5	-0.914921	0.0310026
Def8	-1.07873	0.0310543
Gm15631	-1.41205	0.0310776
Gpn2	-1.3773	0.0310904
Lmnb1	-1.13329	0.0311706
Gm26514	-0.882656	0.0311861
Tmem216	-1.52295	0.0314214
Gemin4	-1.20695	0.0314214
Gpd1l	-0.846521	0.0314378
Gm43299	-2.06926	0.0314843
Fkbp1b	-1.80694	0.0315108
Ccdc34	-0.804287	0.0315313
Pigt	-0.853856	0.0316157
Gm44084	-2.16863	0.0318037
AC153525.1	-0.800016	0.0318037
4930481B07Rik	-1.79886	0.0318056
Cxcl12	-1.51421	0.0318056
Enpp4	-1.28846	0.031831
Hspb11	-1.4066	0.0318406
Zfp862-ps	-1.03752	0.0318406
Fibcd1	-0.809625	0.0318799
Rpn2	-0.655289	0.0318937
Gm2061	-2.49989	0.0319375
Plod3	-0.684784	0.0320591
AA386476	-1.38958	0.0320858
Gm3854	-0.968514	0.0320858
Akap1	-0.922594	0.0320858
Trim27	-0.863125	0.0321522
Mri1	-0.685924	0.0321891
Mrpl40	-1.51833	0.0323071
Gm38241	-2.60003	0.0323087
Tpp1	-0.627464	0.0324704
B3gnt8	-4.64478	0.0325191
Dnajc19	-1.23435	0.0325246
Akr1a1	-0.80506	0.0325246
AI837181	-1.31774	0.0325657
Zbtb26	-1.0193	0.0325657
Mfsd12	-0.636194	0.0325657
Foxk1	-1.19439	0.0326678
Zfp142	-0.599316	0.0326678
Thap7	-1.01	0.0326708
Ccdc92	-0.979012	0.0326708
Kdm8	-1.16097	0.0326714
Ddx18	-0.81218	0.0327941
Gm37297	-1.35347	0.0329423
Mrpl19	-0.922127	0.0329423
Fam219b	-0.907096	0.0329423
Nfatc3	-0.948677	0.0330702
Hspbap1	-0.898101	0.0330702
Tnk2	-0.850525	0.0330774
0610040B10Rik	-1.43892	0.0330927
2900093K20Rik	-2.13385	0.033128
Zfp687	-0.81271	0.0331332
Synm	-0.999274	0.03318
Ssbp1	-0.808496	0.0332008
Oxld1	-1.58473	0.0332073
Gpr135	-1.22166	0.0332149
Tnip1	-1.06835	0.0332149
Rpl10a	-0.915614	0.0332369
AC153847.1	-1.8938	0.0332773
A430105J06Rik	-1.90451	0.0332819
Nudt18	-1.14913	0.0332819
Rpusd4	-1.06454	0.0333252
Wrap73	-0.764664	0.0333276
Zbtb3	-1.42789	0.0333504
9630001P10Rik	-2.47282	0.0333626
Mcm6	-0.881969	0.0334092
Zmiz2	-0.788106	0.0334247
Sfn	-2.21094	0.0334509
Snrpe	-1.26884	0.0334719
Gm45110	-0.904416	0.0336774
Wdr89	-1.62946	0.0336926
Ankrd46	-0.69835	0.0336926
Chpf2	-0.577283	0.0337078
Nfkbil1	-1.31948	0.033768
B9d1	-0.879802	0.0338517
Dars2	-0.92355	0.0338892
Fam161b	-0.811768	0.0338892
Zfp689	-1.31169	0.0339796
1810059H22Rik	-1.70431	0.0340159
Gm14403	-1.26533	0.0340159
Ehd1	-0.945892	0.0340644
Sh3bgrl2	-0.930053	0.03411
Mllt6	-0.568664	0.0341456
Atmin	-0.940119	0.0341845
Ipp	-1.11936	0.0342158
Gm44935	-1.01013	0.0342158
Gm45153	-0.940742	0.0342158
Prkd2	-0.958586	0.0344024
Gm10421	-2.7562	0.0344034
Gm16894	-1.46306	0.0344034
Hexim1	-1.11747	0.0344034
Mrpl18	-1.22061	0.0344847
Kmt2d	-1.08103	0.0344955
Armc6	-0.744447	0.0345447
Zmiz1	-0.77576	0.0347736
Tmem14c	-1.2413	0.0347959
AC159649.3	-1.95481	0.0348037
Trp53	-0.815398	0.0348486
Gm37988	-1.27046	0.0348711
Snx12	-0.876125	0.0349362
Ccdc126	-1.8868	0.0349718
D330041H03Rik	-0.994151	0.0349718
Gm43088	-1.22732	0.0349781
Wfdc3	-1.84524	0.0350294
Gm15648	-3.04325	0.0350728
Rab3il1	-1.75339	0.0350728
Ctu1	-1.54352	0.0351016
Tomm7	-1.39967	0.03546
2410022M11Rik	-1.39382	0.03546
Parp10	-1.29126	0.0354846
Lzts1	-0.805015	0.0354846
Tmco3	-0.741331	0.0354846
Dpf1	-0.797029	0.0356662
Rdh12	-1.64884	0.0356738
Pgap2	-1.03125	0.0356738
Slc40a1	-1.82479	0.0356883
Cmpk2	-1.61875	0.0356883
2510002D24Rik	-0.992306	0.0357825
Stmn1	-1.06253	0.0357845
Fam103a1	-1.32309	0.0357958
Vps37c	-0.918248	0.0357958
Bnipl	-4.63559	0.0358567
Gm37860	-1.12002	0.0358884
Adat1	-1.03125	0.0358884
Bnip3	-1.31514	0.0358913
Tpd52l2	-0.672172	0.0358913
Pes1	-0.749099	0.0358916
Gm44777	-1.0936	0.0359996
Noc2l	-0.67426	0.0361407
Col6a4	-1.08685	0.0363361
Arl10	-1.92768	0.036341
Gpatch11	-0.797116	0.036341
Gm15337	-1.27893	0.0363734
Kif5a	-0.634602	0.0364111
Pdlim7	-0.61312	0.0364111
Vps25	-0.909699	0.036437
Gpr45	-0.713755	0.036458
Lypla1	-0.813117	0.0365135
Rnf26	-1.45589	0.0365428
Myrf	-0.823694	0.0366597
Capn10	-0.760647	0.0366597
Mustn1	-2.32488	0.0368094
4921539H07Rik	-0.893996	0.0369342
Vps9d1	-0.626555	0.0373707
Syt3	-0.831594	0.0375719
Kansl2	-0.858963	0.0376442
Adat3	-0.840509	0.0376577
BC002059	-0.755415	0.0377399
Dus4l	-1.15788	0.037806
E130309D02Rik	-0.919815	0.037806
Smarcd1	-0.767497	0.0378775
D2hgdh	-1.08327	0.0378898
Snph	-0.78453	0.0379502
N4bp2os	-1.56807	0.0379674
Mirlet7e	-3.50805	0.0379946
Shf	-0.715605	0.0380088
Brat1	-0.632967	0.0380088
Dhx37	-0.673962	0.0380309
Polr2f	-1.73711	0.0380874
Polr2k-ps	-2.08412	0.0380896
Ost4	-0.840979	0.0380896
AC114645.2	-1.11461	0.0382672
Gm43417	-0.999932	0.0382672
2900005J15Rik	-0.768153	0.0383057
9330121K16Rik	-0.747765	0.0384012
Klhdc9	-1.55178	0.0385716
Nacc1	-0.684821	0.0386197
Slc22a13b-ps	-1.50161	0.0386565
Chsy1	-0.904235	0.0387112
Tgfa	-1.14169	0.0387633
Tmem147os	-0.773028	0.0388123
Selenoo	-0.747257	0.0388123
Sec11c	-0.703042	0.0389021
Zfp583	-0.75344	0.0390345
Med11	-1.87046	0.0390892
Zfp428	-1.84313	0.0390892
Ube2d-ps	-0.796618	0.0391191
Oprd1	-1.24658	0.0391673
Gpr83	-1.18822	0.0391905
Wnt9a	-2.40248	0.0391956
Nme6	-1.59379	0.0392949
Faap24	-2.5846	0.0393665
Zfp458	-0.628431	0.0393665
Rps6kl1	-0.674041	0.0394907
Ormdl2	-4.45742	0.0395929
Krcc1	-1.36005	0.0395929
Gpatch1	-0.905741	0.0395929
Chid1	-0.551781	0.0395929
Nsg2	-0.683365	0.0397789
Arhgef17	-0.619496	0.0397795
Serinc2	-0.7897	0.0398498
Gm20460	-0.762612	0.0400246
Gm29856	-1.76266	0.0400795
Wbp1l	-0.882925	0.0401207
Uqcr10	-1.35524	0.0401397
Ciz1	-0.618732	0.0401397
Lysmd2	-1.10445	0.0402262
Irf2bp1	-1.15827	0.0402911
Bckdha	-0.880691	0.0402911
Tiam2	-0.782305	0.0404027
Sat2	-0.758898	0.0404209
Ftsj3	-0.630643	0.0404567
Il34	-1.07584	0.0404942
37865	-0.577496	0.0404942
Jmjd4	-0.714887	0.0405951
Dhx33	-0.686978	0.0406362
Ripply2	-2.06255	0.0407094
Tbcb	-1.37281	0.040855
Zfp688	-1.37312	0.0408802
[truncated: 833 more rows]
