# Supplementary material for: Kdm4a is an activity downregulated barrier to generate engrams for memory separation
Source: Nat Commun. 2024 Jul 13;15:5887. doi: 10.1038/s41467-024-50218-y (PMC11246488; doi:10.1038/s41467-024-50218-y)
Supplement: Supplementary file 7 — Supplementary Data 4 [file 41467_2024_50218_MOESM7_ESM.xlsx]

## Sheet: Sheet1
gene_name	K1_FPKM	K2_FPKM	K3_FPKM	C1_FPKM	C2_FPKM	C3_FPKM	log2FC	Pvalue
Zranb2	6.50894	16.334	6.47939	7.39177	10.1321	9.86097	0.0986238	0.742379
Lrriq3	0.919999	0.0565829	3.55168	0.0535242	0.447827	0.474553	2.21415	0.175615
Dnase2b	0	0	0	0	0	0	-	-
Adgrl2	0.0356652	0.0152172	0.701453	0.0047982	0.107055	0.187179	1.33108	0.408147
Rpf1	14.0395	9.15913	8.0987	28.5811	12.1728	12.5663	-0.768642	0.196615
Uox	0.0631482	0	0	0	0	0	Inf	0.554299
Ctbs	5.60153	4.85821	7.11071	5.01093	8.0297	8.07156	-0.264926	0.720987
Spata1	4.63418	0.897011	6.15778	2.82882	2.00769	1.86918	0.801691	0.376552
Gm43450	0	0	0	0	0	0	-	-
Gm19261	0	0	0	0	0	0	-	-
Ptprh	0.0803951	0.030492	0	0	0	0	Inf	0.339312
Mageb4	0	0	0	0	0	0	-	-
Fam170a	0	0	0	0	0	0	-	-
Sap30bp	13.3983	7.14841	12.1859	20.4209	13.6269	11.2399	-0.468394	0.424652
Recql5	1.32636	0.135672	0.981229	0.208571	0.611371	0.782171	0.608835	0.626353
Defb18	0	0	0	0	0	0	-	-
Itgb4	0.161336	0	0.409178	0.142102	0.264154	0.251917	-0.206204	0.952046
Ahnak	0.19916	0.159483	0.0411615	0.0397041	0.27308	0.380104	-0.793326	0.667261
Nlrp1a	0	0	0.182314	0	0.51769	0.67562	-2.71047	0.347854
Atp6v0d2	0	0	0	0	0	0	-	-
Cdk10	2.83054	3.78932	12.2631	0.0896034	5.83088	8.34139	0.404921	0.713496
Abcf1	5.69462	1.73793	3.67656	4.01663	2.70703	4.70541	-0.0409635	0.987944
Fgg	0	0	0	0	0.28692	0	#NAME?	0.416334
Sat2	10.7278	9.31211	0	10.0685	20.5735	16.7338	-1.24127	0.322787
Tgs1	11.8322	11.1519	11.1963	11.2342	17.3455	15.9771	-0.382474	0.524499
Tmem68	16.9227	9.29415	11.7678	15.6587	21.2984	14.5738	-0.440021	0.450626
Sdr16c5	0	0	0	0	0	0	-	-
Rps20	7.29339	8.33224	8.23589	5.17221	3.18545	3.34179	1.02825	0.12334
Olfr779	0	0	0	0	0	0	-	-
Ackr2	0.0491135	0	0	0.264451	0	0	-2.42881	0.630227
Agtr2	0	0	0	0	0	0	-	-
Pofut1	0.675273	0.668181	0.581561	0.505727	0.447995	0.679409	0.237229	0.765928
Obox3-ps8	0.427434	0	0	0	0	0	Inf	0.554188
Nop56	5.18873	3.57934	3.35019	6.0105	6.2677	5.15662	-0.52479	0.350927
Snrpb	44.0455	20.6902	51.3315	72.4116	43.2024	70.5621	-0.681707	0.224775
Olfr1101	0	0	0	0.15779	0	0	-	-
Idh3b	43.5331	35.5391	50.613	43.2982	43.558	57.298	-0.1526	0.854333
Tgm3	0	0.112913	0	0	0	0	Inf	0.559851
Pdyn	0	0.77991	1.05169	0	2.05737	5.35501	-2.01683	0.367143
Tgm6	0	0	0	0.0865482	0	0	#NAME?	0.722744
Olfr1098	0	0	0	0	0	0	-	-
Olfr1099	0	0	0	0	0	0	-	-
4933415F23Rik	0	0	0	0	0	0	-	-
Stk4	5.76029	7.97866	3.97245	5.31875	7.29622	5.47622	-0.0306093	0.963436
Cnr1	0.787939	1.04816	0.643988	3.47672	0.910534	0.508328	-0.981087	0.343314
Pgam1-ps1	0	0	0.203807	0.589847	0	0.522877	-2.44882	0.446859
Olfr221	0.428327	0.0812272	0.318688	0.0768363	0	0	3.43019	0.194918
RP23-60P18.10	2.84073	0.484833	0	5.5048	3.69496	3.52403	-1.93586	0.290553
Chrd	0	0	0	1.23037	0.111179	0.227212	#NAME?	0.00412239
Gm13299	0	0	0	0	0	0	-	-
Gm12976	0	0	0	2.91111	1.5783	0.429973	#NAME?	0.0412331
C030037D09Rik	6.7208	7.68018	4.98944	3.40309	5.21445	7.20148	0.293684	0.591945
Gm15202	0	0	0	0	0	0	-	-
Gm13647	0	0	0	0	0	0	-	-
1500017E21Rik	1.5029	0.491215	1.40952	0.240968	0.799873	0.79337	0.891918	0.440738
Ccdc142os	1.40902	0	0	0.112338	0.783256	1.14537	-0.53456	0.831351
Defb50	0	0	0	0	0.366919	0	-	-
Tmed9	222.99	111.911	128.453	147.667	59.0804	62.0445	0.785622	0.139844
Gm5600	0	0	0	0	0	0	-	-
Erap1	9.43896	16.2858	22.1695	2.12771	11.5242	14.5351	0.764821	0.211299
Gm829	0	0	0	0	0	0	-	-
AA474408	0	0	0	4.36598	0.573841	0.156374	#NAME?	0.003431
AC125149.3	0	0	0	0	0	0	-	-
Cast	3.87559	8.01353	0	0	5.72215	3.60812	0.349651	0.809287
Rhobtb3	7.8344	3.9727	3.38579	6.89058	2.55752	2.79608	0.311299	0.654063
AC168977.1	0.0715875	0	0.0799223	0.0770777	0	0	0.975026	1
Gm17249	0	0	0	0	0	0.884368	#NAME?	0.212929
Vwa3a	0	0	0.154918	0	0	0.132469	0.225857	0.955601
Rrp8	2.20906	0.532332	1.5081	1.53883	4.65468	6.77044	-1.60914	0.134149
4930579M01Rik	0	0	0	0	0	0	-	-
Zfp652os	0	0	0	0	0	1.70134	#NAME?	0.370203
Gm13571	0	0	0	0	0.264721	0	#NAME?	0.371926
Gm13976	0	0	0	0	0	0	-	-
Gm16329	0	0	0	0	0	0	-	-
Arfip2	1.07469	0	0.717225	0.260889	0.284633	1.03558	0.180568	0.867635
Ppp6c	19.6902	26.3558	23.2878	34.1294	36.8982	34.8691	-0.611027	0.236268
Psmb7	12.679	19.1496	18.8226	16.8761	48.7846	46.5631	-1.14771	0.055761
Dnhd1	0.0320767	0.0547603	0.465386	0.215849	0.192592	0.191331	-0.119163	0.989349
Uqcrc2	59.1534	137.442	118.69	97.9145	123.408	116.796	-0.100874	0.957282
Golga1	1.93527	1.71676	0.917272	2.10585	2.60266	2.74034	-0.705045	0.375176
Arpc5l	19.7633	10.0631	14.3124	14.5964	6.7219	12.6117	0.379488	0.43107
Gm13084	0	0	0	0	0	0	-	-
Ddn	0	3.24607	0.0408159	0.984305	1.28075	1.64028	-0.248726	0.954981
2700069I18Rik	0	0	0	0.227892	0.529648	2.72766	#NAME?	0.0299621
Gm12660	0	0	0	0	0	0	-	-
Gm11820	0	0	0	0	0	0	-	-
Gm16599	0	0	0	0	0	0.662542	#NAME?	0.415342
4930412B13Rik	0	0	0	0	0	0	-	-
Gm11665	0	0	0	0	0	0	-	-
Ubap1l	0	0	0	0	0	0	-	-
Syce2	20.5055	15.2245	15.4947	15.5915	7.17644	2.54467	1.01699	0.163527
Olfr213	0	0	0	0	0	0	-	-
Gm15013	0.341579	0.777185	0.571729	0.183793	0	0.162917	2.28564	0.299333
Gm21721	0	0	0	0	0	0	-	-
1810063I02Rik	0	0	0	0	0	0	-	-
Gm15658	0	0	0	3.33495	0.476867	0.909637	#NAME?	0.0489898
Gm15020	0	0	0	0	0	0	-	-
2610035F20Rik	2.10137	0	0	4.01037	1.91142	1.50393	-1.8212	0.364547
Bid	9.28721	7.919	4.38585	7.19554	12.0978	10.1762	-0.448726	0.51364
Vmn2r25	0	0.0606041	0	0.114656	0	0	-0.919825	1
Olfr1354	0	0	0.048507	0.0467806	0	0	0.0522848	1
Astx4b	0	0	0	0	0	0	-	-
Kctd12	37.8446	47.0522	72.2464	70.3669	28.2182	21.49	0.388144	0.454357
Klf9	8.38369	4.34068	3.97616	10.7856	8.51432	12.3603	-0.922777	0.235578
Chst9	0	0	0	0	0.858269	0.314823	#NAME?	0.0974435
Gm11906	0	0.686609	7.40745	0	0	0.959748	3.07614	0.254159
Gm15342	0	0	0	0	0	0	-	-
Arhgap27os3	0	0.114057	0	0	0	0	Inf	0.706992
D030047H15Rik	0.107888	0.306844	1.44454	0.987096	1.34913	0.92641	-0.811301	0.660184
Gm15912	12.0687	16.1571	8.45054	31.0811	13.97	7.22624	-0.511335	0.682364
Gm3848	0	0	0	0	0	0	-	-
2610507I01Rik	0.402257	0	1.79579	12.7764	1.8114	5.37446	-3.18297	0.075081
1700054M17Rik	0	0	0	0	0.307553	0	-	-
Gm12224	0	0	0	0	0.110105	0.209971	#NAME?	0.4293
Hpgds	36.0172	33.4392	31.4046	32.9184	49.8232	31.2313	-0.176323	0.782794
Mrps33	101.129	132.39	86.1253	131.143	46.4735	31.385	0.61295	0.274003
Clec5a	9.62608	19.8187	6.47028	16.6051	14.7834	11.8988	-0.269354	0.715459
C130060K24Rik	0	0	0	0	0	0	-	-
Agk	4.89388	4.02327	1.88599	4.44258	4.27423	3.86861	-0.220303	0.770415
Ssbp1	14.2129	22.0816	20.2504	24.4339	11.2824	8.83334	0.343983	0.480595
Mad2l1	2.3379	1.91306	4.66094	5.93874	3.62712	2.54429	-0.442412	0.551525
Prdm5	1.0814	1.16143	2.50849	0.0261559	1.48323	1.29863	0.758777	0.474432
Mkrn3	0.107422	0.0611038	0	3.64227	0.483608	0	-4.61366	0.072301
Gm17467	0	0	0	0	0	0	-	-
Gm13285	0	0	0	0	0	0	-	-
Prss16	0	0	0	0	0	0	-	-
Gm21171	0	0	0	0	0	0	-	-
Edaradd	0	0.0576199	0	0	0	0	Inf	0.559793
Esp15	0	0	0	0	0	0	-	-
Vmn2r-ps10	0	0	0	0	0	0	-	-
Gm20574	0	0	0	0	0	0	-	-
Gm17750	68.5192	57.3739	72.1355	114.684	105.813	79.6956	-0.600181	0.341081
Hpse	0	0.0391329	0	0	0	0	-	-
Pyhin1	3.01053	9.08032	5.90964	2.57721	9.61747	10.8683	-0.357543	0.757678
Uevld	1.15789	1.85814	0.629496	0	0.861478	1.98321	0.357856	0.765287
Gm26916	5.82865	3.5375	4.76995	11.7133	2.33286	3.70812	-0.328786	0.85019
Olfr1031	0	0.461814	0	0	0	0	Inf	0.559791
Ssc5d	0	0	0	0	0	0	-	-
Plekhj1	41.3925	21.6345	18.3069	21.2867	27.5021	38.8771	-0.108158	0.954683
Rps2	7.23779	10.2708	8.04527	6.6919	5.25394	8.01719	0.356212	0.489218
Tmem30b	0.0416612	0.0474197	0	0.0897126	0	0	-0.0101951	1
RP23-178C20.4	0	0	0	0	0	0	-	-
Zxdc	0.505469	1.19639	1.20711	1.0448	0.455182	0.877876	0.290846	0.72256
Gm11784	0	0	0	0	0	0	-	-
Gbp8	0.958092	17.788	4.19229	0	1.05954	0.721774	3.68675	0.00472769
Gm7682	0	0.0514484	0	0	0	0	-	-
Gm29648	0	0	0	0	0	0	-	-
Cst7	48.414	140.649	56.5041	12.9928	36.366	78.1021	0.946061	0.117342
Kdm4d	0.0284148	0	0	0.122405	0.17065	0	-3.36646	0.290762
Nanp	1.77337	0.438645	1.37671	0.913091	2.08293	2.50155	-0.615323	0.724421
Wfdc2	0	0	0.0899538	0	0	0	-	-
Pigt	0	0.209383	0.102675	0.37142	0.782434	1.49244	-3.08409	0.113733
Trp53tg5	0.146394	0	0.490316	0	0	0	Inf	0.347842
Etv4	1.12336	0.102255	0.300866	0	2.0232	2.35833	-1.52123	0.412647
Lpo	0.577663	0	0.0920975	0	1.03209	0.826851	-1.47277	0.534739
Mpo	0.0852205	0	0.0317034	0	0	0	Inf	0.338237
Ppt2	0.913734	0.559876	1.28115	0.504466	2.15672	4.11379	-1.29829	0.327347
Zfp296	0	0	0	0	0	0.0852919	-	-
Prkcg	0.0909434	1.20735	0.169162	0	1.09195	5.46741	-2.16024	0.299468
Nlrp12	0	0	0.0159195	0.0307057	0	0	-0.947715	1
Cacng6	0	0	0	0	0	0	-	-
Eif5a	75.2722	54.5658	69.0389	58.4381	148.33	152.035	-0.851317	0.111998
Rnf5	61.2976	27.4973	58.6245	59.2282	68.936	77.3954	-0.47963	0.392144
Gp6	0	0	0.0246969	0	0	0	-	-
Gm10830	0	0	0	0	0	0	-	-
1700030C10Rik	0	0	0.175967	0	0.236647	0.0752142	-0.825598	0.85002
Dppa3	0	0	0	0	0	0	-	-
1700022A22Rik	0	0.0566757	0	0	0	0	-	-
Gm29018	0	0	0	0	0	0	-	-
Vmn1r-ps34	0	0	0	0	0	0	-	-
Gm21114	0	0	0	0	0	0	-	-
Gm28763	0	0	0	0	0	0	-	-
BE692007	0.266445	0.882	0.135162	0.104306	1.18754	0.624072	-0.577834	0.774213
4731419I09Rik	0.0484866	0	0.0541318	0	0	0.277704	-1.43626	0.750809
Abca12	0	0.0197077	0	0.0279724	0	0	-0.505246	1
Olfr1105	0	0	0	0	0	0	-	-
Foxc1	0.138393	0.0393704	0	0.186247	0.276976	0.825485	-2.85789	0.175273
Obox3-ps3	0	0	0	0	0	0	-	-
Olfr1106	0	0.165742	0	0.156782	0	0	0.0801748	1
Gm20627	0.871203	1.87263	1.6204	0.521042	0.290575	1.0161	1.25568	0.403373
Vmn1r-ps24	0	0	0	0	0	0	-	-
Vmn2r-ps4	0	0	0	0	0	0	-	-
Gm20700	0	0	0	0.133471	0	0	#NAME?	0.722715
Vmn1r22	0	0	0	0	0	0	-	-
Gm9843	77.8887	54.661	64.2051	54.6352	36.3868	62.9307	0.353911	0.537176
Olfr1104	0.146551	0	0	0	0	0	-	-
4833422M21Rik	0	0	0	0	0	0	-	-
Gm26507	0	0	0	0	0	0	-	-
Gm10687	0.497077	0	0	0	0.165792	0.395293	-0.174749	1
1110019D14Rik	10.7563	3.29871	17.4517	7.06287	3.35848	5.09574	1.0218	0.290252
Gm2061	0	0	0	0	0.396555	0.99276	#NAME?	0.0649061
Gm26508	2.16537	1.23201	0	0	0.631944	2.75512	0.00438461	0.969386
Gm17597	0	0.13958	0	19.2814	4.54145	1.28767	-7.49106	0.00136853
A930012L18Rik	0	0	0	2.47348	0.244569	0.326527	#NAME?	0.0106985
Olfr1107	0	0	0	0	0	0	-	-
Nme8	0	0	0	0	0	0	-	-
Zfp598	2.49749	3.59983	5.01671	3.80904	0.999593	1.86691	0.735425	0.486251
Smc1a	6.74927	8.21288	16.0432	4.47302	8.41213	5.97519	0.71716	0.185128
N4bp2l1	1.74299	5.88884	2.54666	0	2.1755	2.57205	1.10027	0.329827
Ripk2	18.6447	14.6172	24.5989	12.2515	5.8337	4.5521	1.35389	0.0220917
Cyyr1	0.228507	0.195022	0.079697	0	0.142906	0.204436	0.534851	0.751766
1700020A23Rik	0	0	0	0	0	0	-	-
Srsf6	13.0896	18.73	20.3837	18.8025	9.07295	14.7474	0.292513	0.487513
Cpxm1	0	0.0529539	0	0.0500913	2.14204	3.46403	-6.73894	0.0107914
Nr0b2	0	0	0	0	0	0	-	-
Tsg101	44.211	22.0734	34.1534	43.5743	28.3935	37.1195	-0.119181	0.88604
Hmgb1l	0	0	0	0	0	0	-	-
Vmn1r5	0	0	0	0	0	0	-	-
Gm17217	0	0	0	0	0	0	-	-
Vmn2r46	0	0	0	0	0	0	-	-
Fbxo6	10.4726	10.3672	10.6398	10.8509	8.47981	11.1778	0.0452062	0.8468
4933427D06Rik	0	0	0	0	0	0	-	-
Map6	0.739346	0	0.0412572	0	0.394542	0.529145	-0.242815	0.942452
Hottip	0.0878477	0	0	0	0	0	Inf	0.554048
Nell1	0.503582	0	0	0.0208466	0	0.295721	0.669714	0.784195
Enthd1	0.0648019	0	0	0.139544	0	0	-1.10661	1
Usp29	0	0.00984323	0	0.0745069	0.0779045	0.181615	-5.08468	0.038419
Gm21887	0	0	0	0	0	0	-	-
Olfr424	0	0	0	0	0	0	-	-
Vmn1r-ps28	0	0.165214	0	0	0	0	-	-
Gm17365	0	0	0	0	0	0	-	-
Oard1	55.3081	69.0416	58.6901	35.1552	45.9287	32.5518	0.687741	0.135294
Gm21718	0	0	0	0	0	0	-	-
Gm9772	0	0	0	0	0	0	-	-
Igkv4-73	0	0	0	0	0	0	-	-
Fbxw25	0	0	0	0	0	0	-	-
Gm17412	0	0	0	0	0	0	-	-
Col8a2	0	0	0.195885	0	0	0	Inf	0.328377
Nrn1l	1.34537	2.04119	0	0.120671	0.336543	0.74887	1.48949	0.451818
Gm43654	0	0	0.0446742	0	0	0.305566	-2.77397	0.519469
Gm43012	0	0	0	0.157117	0.292126	0.139271	#NAME?	0.261986
Gm43526	0	0	0	0.0940693	0.262353	0	#NAME?	0.346119
Gm18985	0	0	0	0	0	0	-	-
C430019N01Rik	0.0872572	0	0	0.281937	0	0	-1.69203	0.823247
Gm10030	0	0	0	0.0947856	0.088089	0.0279976	#NAME?	0.141551
Olfr135	0	0.288473	0	0	0	0	Inf	0.707058
1700084M14Rik	0	0	0	0	0	0	-	-
Ubxn11	10.3659	16.9521	15.9518	12.1855	14.3221	12.1003	0.164466	0.651236
Aim1l	0	0	0.0162102	0	0.0436002	0	-1.42743	0.823319
Apex2	0.408104	0	0	0	1.10155	0.824151	-2.23838	0.353328
Maged2	19.7341	7.75526	8.80884	10.1697	14.5663	19.0784	-0.271507	0.704209
Gnl3l	0.294472	3.01574	0.633754	1.78885	3.40936	6.38265	-1.55402	0.183744
Fgd1	0	1.79335	0.312028	0.191565	0.228907	0.727676	0.874774	0.597844
Tsr2	3.32357	6.18867	8.63164	6.32661	6.7114	6.64581	-0.117527	0.933368
Fam120c	0	0.180992	0	0.0244549	0.295547	0.780548	-2.60423	0.314534
Huwe1	1.55825	1.49212	2.55575	2.48491	2.08484	1.04988	-0.00347385	0.963463
Hsd17b10	93.0433	119.257	135.141	123.266	81.8122	48.1013	0.456615	0.343906
Igkv1-117	0	0	0	0	0.338765	0	-	-
Gm8247	0	0	0	0	0	0	-	-
Gm3286	0	0	0	0	0	0	-	-
Gm13693	0	0	0	0	0	0	-	-
Hist1h2bl	0	0	0.801321	1.15957	0	0	-0.533136	1
Iqcf6	0	0	0	0	0	0	-	-
Atp8b4	0	0	0	0	0	0	-	-
Vmn1r54	0	0	0	0	0	0	-	-
Dusp18	3.18681	5.06361	4.72725	0.0209147	4.19966	4.19068	0.625638	0.507471
Olfr1495	0.125557	0	0.140176	0	0	0	Inf	0.604767
Ostf1	16.9444	5.43337	9.89173	15.5794	7.27656	14.2534	-0.201607	0.79609
Gm4691	0	0	0.404911	0	0.726053	0.48468	-1.5802	0.588207
Scgb2b15	0	0	0	0	0	0	-	-
Gm27028	0	0	0.382586	0	0	0	-	-
Gm26917	3.29079	5.26479	6.6175	6.8049	10.8887	16.5097	-1.17262	0.112948
Nnat	10.7252	7.28367	20.4298	15.5866	27.81	38.8843	-1.098	0.0658306
Blcap	40.1979	10.9903	4.13226	9.78122	21.1227	32.0571	-0.186644	0.870066
Gm10605	0	0	0.0790327	0.0381099	1.06282	2.70306	-5.58892	0.0272997
1600017P15Rik	0	6.29571	0	0.165414	1.38399	0	2.02266	0.49025
Olfr1352	0	0.266797	0	0.0841248	0	0	1.66514	0.824899
Aldh1a1	100.27	81.2721	99.7764	46.263	88.5945	119.524	0.145207	0.641515
Gm37371	0	0	0	0	0	0	-	-
RP23-78P7.2	0	0	0	0	0	0	-	-
Gm17062	0	0	0	0	0	0	-	-
Rnf222	0.0394837	0	0.176323	0.0850236	0	0	1.3438	0.743922
Tlx2	0	0.0565932	0.0555097	0	0	0	Inf	0.613875
Slc4a5	0	0	0	0.0383581	0	0	#NAME?	0.722771
Htra2	5.42823	1.65882	5.20139	1.52807	3.56971	3.84376	0.458707	0.507461
Aup1	6.45515	0.363323	4.86436	3.63162	6.34773	12.2403	-0.927445	0.289017
Rhox7-ps2	0	0	0	0	0	0	-	-
Gm43188	0.443243	0.360258	0	0	1.58398	0.604286	-1.44541	0.54489
Gm42943	0	0	0.0470856	0.0908195	0	0.483112	-3.60752	0.270564
Gm42991	0.463404	0	0.0397841	0.0383681	0.0713375	0.510265	-0.301103	0.960993
Igkv4-73	0	0	0	0	0	0	-	-
Gm43683	0	0	0	0	0	0	-	-
Igkv2-95-1	0	0	0	0	0	0	-	-
Trav4-1	0	0	0	0	0	0	-	-
E330034L11Rik	0	0	0.35052	0.169022	1.09992	0.224819	-2.09138	0.384048
Nmral1	4.589	5.4038	6.39496	13.5676	8.93199	6.55775	-0.826283	0.192361
Ube2d2b	0.0814852	0	0.0909724	0	0	0	Inf	0.604771
Lppr1	0.734372	0.0194321	0	1.10316	2.40941	2.34677	-2.95848	0.0762057
Iglv2	0	0	0	0	0	0	-	-
Gm29347	0	0	0	0	0	0	-	-
Gm20912	0	0	0	0	0	0	-	-
Plekhd1	0	0	0.0314746	0	0	0.0538131	-0.77377	1
Gm28824	0	0	0	0	0	0	-	-
Gm29270	0	0	0	0	0	0	-	-
Gm29299	0	0	0	0	0	0	-	-
Gm28553	0	0	0	0	0	0	-	-
Gm28875	2.34364	9.21276	0.713325	2.98171	0.639537	1.21982	1.3417	0.435972
Gm28459	0	0	0	0	0	0	-	-
Gm29134	0	0	0	0	0	0	-	-
Gm20478	0	0.150952	0	0	0	0	-	-
Vmn1r-ps65	0	0	0	0	0	0	-	-
Gm18808	0	0	0	0	0	0	-	-
Gm20518	0	0.0408374	0.0801111	0	0.0359121	0	1.75185	0.767624
Cyp21a2-ps	0.197834	0.337595	0	0	0	0	Inf	0.274095
Gm20473	0	0	0	0	0	0	-	-
Vmn1r180	0	0	0.157373	0	0	0	-	-
Kera	0	0	0	0	0	0	-	-
Mrln	0.37766	1.37507	1.76996	0.894436	0.453432	0.288311	1.10634	0.500752
Slc17a8	0	2.55203	0	0	0	0.0486293	5.71368	0.0960471
Epyc	0	0	0	0.0852946	0	0	#NAME?	0.722652
Gm29567	0	0	0	0	0	0	-	-
Adamtsl3	0.182292	0.734021	0.938934	0.468002	0.2245	0.32115	0.872048	0.504834
Gm36931	0.0284799	0.0648329	0.0635916	0	0	0.0271811	2.52921	0.441632
Arih2	4.26678	2.63474	4.08451	2.85188	2.65057	2.76909	0.409443	0.431207
Mgat1	1.64387	1.23995	0.0943423	0.0404515	0.620334	0.878462	0.952196	0.429725
Rab44	0.0302438	0	0	0.0325632	0	0	-0.106606	1
Gm36997	0	0	0	0	0	0	-	-
Zfp69	0	0	0	0.857795	0	0.788486	#NAME?	0.0281328
Trim38	0	0	0	0	0	0	-	-
Pcdha9	0	0	0	0.0827178	0	0.0733262	#NAME?	0.23082
Cyfip2	1.97198	2.98211	1.60703	1.46653	0.843766	1.59704	0.747758	0.328369
Trim60	0	0	0	0	0	0	-	-
Gm5444	0.110771	0	0	0	0	0	Inf	0.710723
RP23-111G16.8	0	0	0	0	0.120795	0.172831	#NAME?	0.334142
Atn1	0.313774	0	0.525265	0.236478	0	0.359314	0.493928	0.80198
RP23-45G16.11	0	0	0	0	0	0	-	-
Zfp862-ps	0.1962	0.167449	0.136845	0.118814	0.343551	0.444674	-0.85781	0.617628
RP24-571G22.1	0	0	0	0.0717089	0	0	-	-
RP23-333I12.1	0	0	0	0	0	0	-	-
Phactr1	0.89257	0.690262	0.473856	1.71658	2.33242	2.48907	-1.66854	0.0404234
Vmac	3.48562	1.50448	7.17586	5.24055	13.1086	15.5986	-1.48046	0.143223
Lrrc8c	3.65321	3.12235	2.68817	7.28191	2.6497	4.78008	-0.636483	0.385684
1700013H16Rik	0	0	0	0	0	0	-	-
Gm21719	0	0	0	0	0	0	-	-
A130048G24Rik	0	0.0565932	0.111019	0.053534	0.0497676	0	0.698268	1
Olfr701	0	0	0	0	0	0	-	-
Ttll7	5.58572	5.58699	2.61906	12.5018	2.57372	1.19146	-0.238139	0.757269
Gm10715	0.201773	0.344317	0.4503	0.542944	0	0	0.875907	0.71549
Psma8	0	0	0	6.78423	1.13175	1.31062	#NAME?	0.00233664
Otud7a	0.466898	0.195754	0.630739	0.0528992	0.098355	0.586264	0.81041	0.57257
Cuedc2	39.6034	19.0848	11.0094	24.7317	42.4465	46.1304	-0.701075	0.291632
Pramel5	0	0	0	0	0	0	-	-
Olfr510	0	0	0	0	0	0	-	-
Pcsk1	0	0.510866	0	0	0	0.428405	0.253968	0.911364
Gm37934	0	0	0.37973	0	0	0	-	-
l7Rn6	31.8877	51.6765	37.0054	26.4493	38.4655	28.8196	0.363218	0.381897
Zfp599	0.0382574	0	0.170847	0.082383	0.268054	0.474747	-1.98049	0.346661
Olfr1158	0	0	0	0.312566	0	0	#NAME?	0.722726
Gm382	0	0	0	0	0	0	-	-
Arf2	38.9626	20.6674	16.2628	17.877	47.1626	22.4898	-0.205806	0.771037
Olfr304	0	0	0	0	0	0	-	-
Rab3d	0	0.564462	0.178565	0.0172226	0.272185	1.34371	-1.13614	0.643039
Cdcp1	0.0652204	0.0185541	0.0545964	0	0	0	Inf	0.114233
Gm28580	1.55377	0	0	1.67294	3.11048	2.96583	-2.31828	0.434593
3830432H09Rik	0	0	0	0	0	0	-	-
Gm7808	0.353313	0.804297	0.788897	1.522	0.707292	0.674401	-0.577002	0.787495
Gm29189	0	0	0	0	0	0	-	-
4933400C23Rik	0	0	0	0	0	0	-	-
Gm28849	0	0	0	0	0	0	-	-
Gm29006	0	0	0	0	0	0	-	-
Gm5733	0	0	0	0	0	0	-	-
Ubl4b	0.0985812	0	0	0	0	0	-	-
Ppp4r1l-ps	0.59256	0.197351	1.25801	0.591247	0.267525	0.455121	0.640311	0.54312
Oosp2	0	0	0	0	0	0	-	-
RP24-137B5.2	0	0	0	0	0	0	-	-
RP23-74G1.5	0	0	0	0	0	0	-	-
RP23-114E15.17	0	0	0	0	0	0.807004	#NAME?	0.560925
Cldn34b3	0	0	0	0	0	0	-	-
RP23-447L9.2	0	0	0	0	0	0	-	-
RP23-81F19.1	0	0.760536	0.497237	0	0.334351	0.531456	0.538753	0.82206
Rpl10l	0	0	0	0	0	0	-	-
Gm26510	0.165525	0.37674	2.58604	0.118772	2.37389	0.526526	0.0512165	0.963683
Gm26511	0	0	0	0	0	0	-	-
Gm3764	10.7	6.47729	13.673	14.8798	13.5622	15.0689	-0.496094	0.385929
Gm26512	0.674452	0.0511609	0.451584	1.59741	2.56441	1.80211	-2.34091	0.142472
Gm26513	0.0549346	0.0625277	0.490585	0.118295	0.0549863	0.104859	1.12837	0.6073
Gm26514	0	0	0.0721587	0.0695904	0	0.061686	-0.863363	0.84487
Gm26515	0	0	0	0	0	0.131021	-	-
Gm26516	0	0	0	0	0	0	-	-
Gm26517	0	0	0	0	0.233551	0	#NAME?	0.721113
Mtmr2	15.1105	4.80496	10.7678	18.4089	29.1384	14.9855	-1.02716	0.0736812
Tmed6	0	0	0	0	0	0	-	-
Cog8	0.0373369	0	1.79133	0.54256	1.62481	3.17047	-1.54546	0.397906
Nip7	35.6503	48.5268	29.2083	27.4003	30.7491	20.5409	0.526977	0.260455
Has3	0.140512	0	0.156808	0.0756351	0.435849	0.898399	-2.24549	0.246998
Vps4a	1.91023	14.7608	10.1131	9.32582	18.5352	35.9479	-1.25238	0.139871
Gm5105	0	0	0	0	0.328795	0.391969	#NAME?	0.178621
Lrrc56	0.0148444	0	0.0165728	0.0479639	0.237735	0.425103	-4.49982	0.0471376
Degs1	132.287	146.612	82.4075	158.017	162.344	133.586	-0.329301	0.548883
Zkscan16	0	0	0	0	0.63679	0.3737	#NAME?	0.0849186
Pzp	0.0198277	0	0.0221363	0.0213484	0	0.113562	-1.68478	0.61223
Fkbp4	24.0437	9.96743	19.7872	16.1493	33.2476	45.8202	-0.823659	0.181545
Tspan11	0.0729488	0.0276678	0	0.0523443	0.145985	0.0231994	-1.13863	0.636654
Prmt8	2.56084	6.34236	0	0	2.00966	3.21036	0.770269	0.644016
Tead4	0	0.0318265	0	0	0	0.160148	-2.33111	0.631013
Tspan9	2.21027	0.428935	2.50477	3.41247	1.45721	3.46624	-0.696454	0.495246
Gm43661	0	0	0	0	0	0	-	-
Gm43473	0.0456236	0.0519031	0	0.0982181	0	0	-0.0101922	1
Gm42979	0.245543	0	1.84978	0	2.39562	0.702985	-0.564449	0.821581
Trav5-2	0	0	0	0	0	0	-	-
Gm43644	0	0	0	0.186352	0	0	-	-
Pnldc1	0.161992	0	0	0	0.0810308	0.154525	-0.540147	1
Sft2d1	75.7543	67.9958	52.3607	54.1803	46.5875	22.6848	0.667713	0.166586
Ucn2	0.118383	0.134746	0	0	0	0.225968	0.16375	1
BC048671	0	0	0.103283	0	0	0	-	-
Nckap5	0.250732	1.972	1.20149	0.158781	1.04776	1.03445	0.611641	0.480993
Nkx3-2	0	0.0905887	0	0	0	0	-	-
Tmem239	0	0	0	0	0	0	-	-
Fbxo33	3.3406	11.6524	2.39786	2.09638	3.24173	2.515	1.14699	0.104059
Sec31a	1.37865	3.51246	1.8925	0.866886	2.11189	2.86404	0.21539	0.690479
Gm13251	0.0901839	4.24174	0.402566	0.970887	1.98521	0.860577	0.310896	0.796275
Neb	0.0190822	0.00542856	0.00532462	0.0102702	0.028643	0.0136606	-0.817317	0.745481
Txnrd2	1.62406	0.515733	0.505778	2.15502	0.699119	2.91935	-1.12587	0.35975
Dio3	0.0393021	0	0	0	0	0	-	-
Gpx4	30.3305	24.415	28.6231	21.2086	23.4196	31.4094	0.132793	0.686196
Vimp	89.6452	42.5116	67.1302	87.9497	34.5798	60.6941	0.121241	0.751348
Ogfod2	0.935248	0.169319	0.11861	0	0.404096	1.48068	-0.623756	0.795723
Uap1l1	6.06347	5.03915	5.67675	1.73583	2.81759	4.0091	0.970581	0.14994
Selm	21.6061	4.18912	20.8833	38.7357	19.6013	30.6966	-0.931593	0.164671
Dpp7	4.89749	2.886	8.06134	2.97517	5.0053	7.24387	0.0576329	0.833503
Grin1	0	0.43865	0.0209859	0.829992	0.282217	0.592145	-1.89066	0.315253
St8sia3	1.90987	0.340173	0	7.18742	2.55903	4.99209	-2.71157	0.0299514
Fam89a	0	4.61614	0	0	2.28969	4.56579	-0.57057	0.886364
Gm6812	0	0	0	0	0	0	-	-
Tmem18	11.7227	6.32704	10.5482	4.78868	16.2728	16.8018	-0.404889	0.644985
Fscb	0	0.0436431	0.214038	0.0412839	0	0	2.64193	0.417843
Spice1	0.562142	0.123815	0.0202375	0.351384	1.25192	0.778671	-1.75402	0.288236
Dpy19l1	6.34826	2.63765	3.6004	7.46379	1.57753	1.88313	0.204296	0.761896
Vmn1r66	0.179531	0.10212	0	0	0	0	Inf	0.431453
Laptm4b	112.481	50.7877	140.649	102.852	83.5433	99.9738	0.0858092	0.785828
Mtdh	4.05286	4.74692	6.65168	5.39464	3.18985	1.60201	0.601086	0.293141
Enam	0	0.0173521	0	0	0	0	-	-
Nadk2	15.4921	12.0561	15.7147	19.858	24.7481	18.8384	-0.552367	0.294411
Smr3a	0	0	0	0	0	0	-	-
Cdc7	1.15396	0.179066	0.448766	2.31523	2.95655	2.51937	-2.12851	0.0551781
Amtn	0	0	0	0	0	0	-	-
Ambn	0.0464917	0	0	0	0	0	-	-
Atp6ap2	238.942	337.269	235.618	238.496	338.861	255.683	-0.0372087	0.957592
Gm128	0	0.191664	0	0.0906517	0	0.0803551	0.164527	1
Ppp1r8	1.61497	1.07863	1.33206	1.81421	4.1451	3.88621	-1.29024	0.281736
Sema3a	0.594696	0.0356136	0.0261988	0.0505407	0.0313183	0.179205	1.33041	0.433108
Rpa2	11.1908	10.7315	8.11551	16.8023	19.9689	16.4461	-0.825114	0.153831
Smpdl3b	0	3.02603	0.0760975	0	2.31961	5.20534	-1.27842	0.632686
Eya3	0.347051	0.128345	0.764888	1.72799	0.208352	0.339456	-0.875701	0.500484
Yrdc	14.3219	5.68507	4.46024	0.1793	5.49877	11.0182	0.551327	0.568939
Zyg11b	1.48186	0.357689	0.167035	2.11098	1.70736	2.18539	-1.58111	0.166958
Ly6d	0	0.209182	0	0	0	0	-	-
Sp8	0.274779	0.660111	5.14472	0.657382	0	0.320481	2.63628	0.138675
Gm36935	0	0	16.2047	0	0	0	Inf	0.105259
Gm36936	1.841	0.0566138	0.0555299	0	0.248929	0.142465	2.31911	0.300488
Gm36937	0	0	0	0	0	0	-	-
Gm36938	0.0507167	0.0577268	0	0.109212	0	0	-0.0101951	1
A430110C17Rik	0	0.0357938	0	0.0677178	0.0629535	0	-1.86816	0.61837
4933424G06Rik	0	0.527117	0	2.24428	0.347657	0	-2.29783	0.46249
Gm36939	0	0	0	0	1.55878	0.892107	#NAME?	0.207552
Sh2d1b1	0	3.12026	0	0	0.591773	0.923497	1.04209	0.647736
Gm36940	0.134383	0	0.149952	0	0	0	Inf	0.326789
Rimbp2	0.0611394	0	0	0.0219352	0.05098	0.116684	-1.63278	0.533272
Piwil1	0	0.0624649	0	0	0	0	Inf	0.707123
Rsrc2	11.3352	11.2863	13.166	13.804	8.82209	9.21026	0.168782	0.643557
Zcchc8	2.04877	2.03281	1.53349	1.00867	1.33746	2.07426	0.345131	0.608862
Scarb2	29.9123	33.6911	37.1222	17.8514	30.6818	38.0265	0.218664	0.526769
Stx2	0.0858468	1.87548	0.0574815	0.739317	4.22582	4.62001	-2.2473	0.111165
3110001I22Rik	4.05094	27.9293	24.5533	20.6085	15.021	11.9002	0.250277	0.696763
Gdpd4	0	0	0	0.0449659	0.0418024	0	#NAME?	0.607882
Kcnh8	0.204423	0	0	0	0.35794	0.146297	-1.30254	0.662873
Tsen34	2.4854	1.42359	2.34543	2.6218	1.61893	7.7518	-0.939192	0.308097
Alox5	0.110797	1.13472	0.0412182	0.437357	0.757549	0.740114	-0.588637	0.768269
44993	3.49852	3.21229	0.0628221	2.33776	0.692054	1.32772	0.636417	0.499171
Hrh2	0	0	0	4.32941	1.57025	0.842372	#NAME?	0.00111099
Parm1	2.86083	1.71983	0.0903621	0	1.97133	2.00883	0.230908	0.854771
Rad17	14.6219	7.79281	6.19641	0.697388	8.98189	9.49339	0.577525	0.477062
Marveld2	0	0	0	0	0.513825	0.770048	#NAME?	0.0488361
Cd59a	4.14602	2.88312	2.52757	0	1.53643	1.17226	1.81892	0.210665
Ocln	1.71879	1.23529	0.060576	2.08413	1.97322	0.77692	-0.681307	0.605121
Gtf2h2	13.8288	56.8455	32.1848	29.9251	33.0363	26.4811	0.201637	0.623151
Prorsd1	25.972	36.4059	21.6622	20.8979	10.5206	9.17607	1.04979	0.0611046
Traip	0.6063	0.0172464	0.0169162	0	0.652137	0.303747	-0.577721	0.80127
Nlrc5	1.90079	2.35159	4.03271	0.0356949	1.22738	0.906927	1.93282	0.0516305
Rbm6	2.42562	2.30153	1.1776	1.51474	2.11171	2.72025	-0.104131	0.968054
Mon1a	0.0322938	0.0735151	0	0	2.7475	5.02487	-6.19882	0.00920569
Klk5	0	0.100084	0	0	0	0	-	-
9830147E19Rik	0	0.940806	0.022505	2.62679	0.585114	0.788961	-2.05424	0.281471
Bsn	0.020349	0.0154358	0.113545	0.394328	0.101806	0.213601	-2.24878	0.193521
Gm13609	0	0	0	0	0	0	-	-
Foxn4	0.0325475	0	0.0726739	0	0	0.155351	-0.5621	1
Prlhr	0.0869797	0	0	0.187301	0	0.0830132	-1.63589	0.767743
Kcng3	0	0	0	0	0.203905	0	#NAME?	0.416373
Gm11508	0.932584	0	0.693871	0	1.55524	1.77983	-1.03599	0.709776
Polr3e	9.46541	9.96217	11.5723	16.5894	7.72534	8.2001	-0.0688369	0.966661
Gm12130	0	0	0	0	0	0	-	-
Gm13556	0	0	0	0	0	0.0924197	-	-
Gm11193	0	0	0	1.0494	0.975256	0.93025	#NAME?	0.0882328
Gm13832	0	0	0	0.375557	0.349135	0	#NAME?	0.332608
Gm14341	0	0	0	0	0	0	-	-
Gm15866	0	0	0	0	0	0	-	-
Gm11946	0	0	0.0328495	0	0	0.140441	-2.09602	0.710192
Tesk2	3.25368	0.973084	1.86202	3.00883	3.19294	3.32379	-0.645651	0.500388
Dnah17	0.452842	0.0390347	0.329242	0.0590935	0.151038	0.0392839	1.71904	0.282187
Gria2	13.0252	11.2393	11.3791	13.7591	16.7661	12.4234	-0.268967	0.627145
Coil	1.01831	1.64466	0.0366599	0	0.920262	1.06574	0.442893	0.777816
Gm12953	0	0	6.30062	0	3.28029	2.08555	0.231688	0.912805
Pdzd9	1.43615	3.26842	1.6579	0.586468	1.5856	1.60672	0.751663	0.546151
Mrpl49	50.4386	49.3509	42.37	18.6417	39.9766	40.5517	0.519535	0.269558
Gm15856	0	0	0	0	0	0	-	-
Rsbn1	1.30563	1.93377	1.30668	0.992843	1.87661	1.13713	0.182248	0.771723
Pabpc1l2a-ps	0	0	0	0	0	0	-	-
Gm13499	0.226753	0	0	0.244143	0	0	-0.106606	1
Gm4473	6.0375	13.2665	9.29297	18.3786	1.6665	0.596096	0.470339	0.760902
Olfr1343-ps1	0.149597	0	0	0	0	0	-	-
C130050O18Rik	0.0223273	0.101653	2.318	0	0.178786	0.170496	2.80559	0.180176
Acss2os	0	1.23713	0	0	0	0	Inf	0.369753
Gm15731	0	0	0	0	0.0623512	0	-	-
Wipf1	4.66211	11.0803	9.05525	10.5146	2.30287	2.18219	0.725273	0.282662
Gm1968	0	0	0	0	0	0	-	-
Carns1	0	0.0784432	0	0.0742028	1.17267	0.986801	-4.83162	0.0459382
Igkv1-108	0	0	0	0	0	0	-	-
Scyl1	5.2388	4.54481	3.53091	4.80233	4.72282	9.65191	-0.52638	0.641655
Dhx33	0.308587	0.766152	0.657426	0.110742	0.954368	0.910195	-0.189499	0.94936
Smc5	5.44256	4.69924	12.8664	4.44584	9.79265	7.65373	0.071729	0.835615
Capn1	0.128632	0	0	0	0.557741	0.368263	-2.84777	0.330568
Arl2	42.3184	20.1075	30.0241	52.7343	19.0351	22.1293	-0.0224337	0.997293
Men1	0.652329	0.322129	1.23616	1.88156	1.23151	2.38425	-1.31428	0.209198
Mapk8	1.45452	5.31915	2.93655	3.98044	3.11066	1.87536	0.114965	0.809163
Sf1	0.571087	1.46511	1.63379	3.65532	2.34798	3.44812	-1.36475	0.0808466
Map4k2	0.276632	0.839436	0.565962	0.306087	0.376744	0.337304	0.721443	0.495891
Mlst8	2.44456	1.0597	0.476318	2.54821	2.36834	6.47988	-1.51753	0.236232
RP23-68N11.2	0	0	0	0	0	0	-	-
Uqcr10	186.546	197.563	197.984	177.631	168.994	130.034	0.288293	0.464241
Rnaseh2b	6.12266	8.85261	4.19423	7.02652	6.24748	3.81793	0.165497	0.74177
Gm15123	0	0	0	0	0	0	-	-
Gm14167	0	0	1.05763	0	2.21253	0.904469	-1.55932	0.618056
Kctd14	0.013958	0	1.21537	0.285612	0.614715	1.03928	-0.657888	0.768423
Kcnf1	0	0	1.9761	0	0	0.109027	4.17989	0.185857
Gm16156	0	0	0	0	0.191951	0	-	-
Gm13112	0	0	0	0	0	0	-	-
Rab11fip4os1	0.125105	0	0	0	0	0	Inf	0.710783
Gm16323	0	0	0	0	0	0.70438	#NAME?	0.568459
Tmem145	0	0	0.0354509	0	0.349622	1.63685	-5.80824	0.0575592
Gm17567	0	0	0	0	0	0	-	-
Ankrd39	0	0.617585	0.60576	0.2921	0.814649	1.03598	-0.808615	0.774451
Gm5087	0	0.127115	0	0.400889	0.260829	0.0710573	-2.52723	0.276824
4930563D23Rik	0.102129	0	0.113962	0.219863	0	0	-0.0249679	1
Olfr1273-ps	0	0	0	0	0	0	-	-
Pcyt1a	3.45821	2.48651	5.42828	3.5798	4.87659	3.10964	-0.0242805	0.972422
Eif4g2	42.3038	35.9009	40.1644	59.0812	87.6232	73.0818	-0.892808	0.0600428
Mrvi1	0.00929013	0.0211484	0	0.0200052	0	0.106417	-2.05428	0.456241
Wbscr28	0	0	0	0	0	0	-	-
Rundc3b	1.08843	1.50129	0.0736203	0.355067	0.825027	0.28328	0.863937	0.583641
Mblac2	4.37018	5.01307	9.24248	1.70739	1.58686	2.95955	1.57449	0.0704712
Olfr986	0	0	0.150248	0	0	0	-	-
Srsx	0	0	0	0	0	0	-	-
Gm17546	0	0	0.20854	0	0	0	-	-
Psmd10	52.5952	69.2267	115.583	46.0109	45.6733	42.7111	0.820869	0.0895869
Vmn1r193	0	0	0	0	0	0	-	-
Csl	0.0699755	0	0.0781226	0.150684	0.210124	0.400781	-2.36246	0.301203
Gm37785	0	0.064631	0	0.0611372	0.28418	0	-2.41762	0.474164
Slamf9	1.56259	31.295	27.9004	7.62623	53.6801	40.5587	-0.745515	0.497695
Apcs	0	0	0	0	0	0	-	-
Tagln2	16.8695	13.6968	22.0817	20.6644	40.6469	57.8218	-1.17812	0.0454968
Cfap45	0.943459	0.513449	2.51765	1.45729	0.225742	0.0391353	1.20657	0.430346
Dusp23	3.29828	0	3.46412	0.20882	1.84423	4.35082	0.0785942	0.931245
Nkapl	5.04857	0.212756	0.104342	0	0.374193	1.51666	1.50472	0.474783
Olfr54	0	0	0	0	0	0	-	-
Gm7538	0	0	0.339729	0	0	0	Inf	0.557908
Gm17110	4.28022	0	1.45363	0	2.97929	3.37398	-0.147994	0.982198
Gm43372	0.317442	0.309661	1.51827	0.244109	1.40668	2.33696	-0.894345	0.624834
Comt	14.4471	6.33866	14.5179	2.70827	37.8644	73.9038	-1.69716	0.0493503
Capn12	0.870587	1.37591	1.8891	0	1.74217	1.06153	0.560764	0.72079
Olfr1290	0	0	0	0	0	0	-	-
Mug-ps1	0	0	0	0	0	0	-	-
Cp	2.18998	10.7455	4.97132	1.068	1.34845	2.17911	1.9622	0.00220102
Gm7415	0	0	0	0	0	0	-	-
Olfr824	0	0	0	0	0	0	-	-
Gm5728	0	0	0	0	0	0	-	-
Gm21405	0	0	0	0	0	0	-	-
Atp1a4	0	0	0	0	0	0	-	-
Dlx6os1	0	0	0	0	0	0	-	-
5830468F06Rik	0	0	0	0	0.371905	0	#NAME?	0.569496
Vis1	0	0	14.4283	3.66285	8.1708	4.54538	-0.182949	0.976382
Gm12504	0.107846	0.245379	0.0601701	0	0.053946	0.102875	1.3984	0.554625
Gm12628	0	0	0	0	0	0	-	-
Rbp1	3.35244	3.52141	4.9498	1.4992	9.85667	20.2281	-1.41752	0.1843
Ankrd66	0	6.71592	21.4918	0.33444	1.65766	1.87727	2.86592	0.0942515
Rab34	1.83559	3.32306	4.12788	5.41942	5.42646	7.27193	-0.964199	0.257393
Unc119	2.26976	0.241387	0.213046	1.71276	1.48575	4.9594	-1.58237	0.219367
Foxn1	0	0.048423	0.0474958	0	0	0	Inf	0.613892
B020004C17Rik	0	0.0652542	0	0	0	0	-	-
Spag5	0.581761	1.24834	2.20731	0.143156	1.59659	1.64958	0.252427	0.772599
Supt6	5.16771	0.432675	1.33082	1.19083	3.5624	4.40355	-0.401736	0.72309
Sh3d2c-ps1	0.151252	0	0	0	0	0	-	-
Uck1	11.2761	2.36457	5.31984	7.6653	4.03602	6.64865	0.0472184	0.91232
Adgrd2-ps	0	0	0	0	0	0	-	-
Ppp1r15b	6.66028	5.83574	4.01353	3.94362	3.10991	5.76243	0.365359	0.517484
9130213A22Rik	0	4.9224	0	0	1.12536	1.65118	0.826075	0.718975
Col20a1	0.764118	2.85206	1.26205	0	0.152917	1.25419	1.79362	0.260945
Clasp1	0.197224	0.310744	0.19639	0.0261325	0.194303	0.460374	0.0490598	0.882299
Lrrc51	2.7747	3.3009	5.03165	5.12567	3.78586	3.52032	-0.162541	0.899877
2410137M14Rik	0.104695	0	0	0	0	0	-	-
Gm12187	0	0	0	0	0	0	-	-
Olfr857	0	0	0	0	0	0	-	-
Gm28144	0	0	0	0	0	0	-	-
AK157302	50.546	38.8304	52.2017	47.1453	66.8642	57.5957	-0.277495	0.654587
Olfr809	0.138533	0	0	0	0	0	-	-
Olfr316	0.135244	0	0	0	0	0	-	-
RP23-82I13.10	0.0933805	0	0.104199	0	0.560523	0	-1.50434	0.615879
RP24-272N4.2	0	0	0	0.0627797	0	0	-	-
Krtap1-3	0.311268	0	0	0	0	0	Inf	0.710859
Gm11555	0	0	0	0	0	0	-	-
RP24-446A8.2	0	0	0	0	0	0	-	-
RP23-328I7.6	0	0	0	0	0	0	-	-
Gm12355	3.02566	3.5617	2.56144	3.70658	6.36795	5.07753	-0.72786	0.614856
Trav6n-7	0	0	0	0	0	0	-	-
Gm9611	0	0	0	0	0	0	-	-
Olfr1027-ps1	0	0	0.113749	0.109701	0	0	0.0522848	1
Dnajc7	30.7903	21.3021	30.0397	28.3423	30.3522	22.6449	0.0139926	0.903437
Gm28365	0	0	0	0	0	0	-	-
Gm20800	0	0	0	0	0	0	-	-
Gm28197	0	0	0	0	0	0	-	-
Gm21753	0	0	0	0	0	0	-	-
4930533D04Rik	0	0	0	0	0	0	-	-
Zfp385c	0	0	0	0	0	0.2403	#NAME?	0.370068
Gm28787	0	0	0	0	0	0	-	-
Gm29283	0	0	0	0	0	0	-	-
Gm27217	0	0	0	3.83998	0	0.295911	#NAME?	0.0818225
Sgca	0	0	0	0	0.207051	0.641735	#NAME?	0.107959
Irx2	0	0.0306663	0	0	0	0	-	-
Col1a1	0.0394584	0	0.0440299	0.0849458	0	0.41412	-2.57958	0.324644
Itga3	0.385057	0.0230599	0	0.0218134	0.0202787	0.212736	0.679461	0.753471
1700121N20Rik	0	0	0	0	0	0	-	-
Map1s	4.97607	0.808937	1.11995	1.35052	3.22165	7.42199	-0.796627	0.555228
Bend4	0.614385	0.252463	0.71101	0.514438	0.0455368	0.0271431	1.42624	0.304298
Gm21723	0	0	0	0	0	0	-	-
Vmn1r186	0	0	0	0	0	0	-	-
Gm5796	0.15058	0.599653	0.084013	0	0.225967	0.0718199	1.48619	0.538398
Gm16172	0	0	0	0	0	0	-	-
Olfr675	0	0	0	0	0	0	-	-
Amy2a4	0	0	0	0	0	0	-	-
Atad5	0.986574	0	2.49769	0	0.0147337	0.463695	2.86448	0.164633
Gm29571	0.286574	0	0	8.33066	0.57354	0.546945	-5.04351	0.0322965
Gm29306	0	0	0	0	0	0	-	-
Zbed4-ps1	0	0	0.0880852	0	0	0	Inf	0.708454
Gm29393	0	0	0	0	0	0	-	-
Gm29259	0	0	0	0	0	0	-	-
Gm29672	0	0	0	0	0	0	-	-
Gm29029	0	0	0	0	0	0	-	-
Gm28252	0	0	0	0	0	0	-	-
Agtrap	1.22376	1.57109	2.20605	0	2.0094	4.40168	-0.358379	0.883029
Disp1	0	0	0.124026	0	0.244633	0.763552	-3.02304	0.275231
Draxin	0.0789109	0.0598582	0	0	0.368472	0.476899	-2.6069	0.288646
Ppp2r2a	22.7063	17.5467	39.4455	26.6704	13.8011	16.6226	0.48121	0.336619
Nefl	0.526059	0.0460448	0	0.130709	2.1865	4.24779	-3.52045	0.0841598
Kif19a	1.87269	0.193736	0.0271429	0.314197	0.997717	0.556988	0.163775	0.919376
Aldh3a2	7.65869	2.45038	8.56934	2.31825	14.0659	17.2532	-0.848693	0.288228
Adamdec1	0	0	0	0	0	0	-	-
Gm17552	0	0.0802844	0	0.0759445	0	0	0.0801748	1
Gm28342	0	0	0	0	0	0	-	-
Gm3454	0	0	0	0	0	0	-	-
Jarid2	2.45963	2.9015	2.0952	0.600206	0.623459	0.57896	2.04837	0.00408986
Pitx1	0.0884022	0	0	0	0	0	Inf	0.71081
Gm8600	0	0	0	0	0	0	-	-
Gm17250	0	0.308181	0.15114	0	0	0	Inf	0.442142
Gm28152	0	0	0	0	0	0	-	-
Gm29314	0	0	0	0	0	0	-	-
Gm28811	0	0	0	0	0	0	-	-
Gm28600	0	0	0	0	0	0	-	-
Gm21317	0	0	0	0	0	0	-	-
Gm28166	0.441298	0	0.246212	0	0	0	Inf	0.429197
AC087559.2	0	0	0	0	0	0.31674	-	-
Fam205a2	0	0	0	0	0	0	-	-
Gm26519	0.121656	0	0.135751	0	1.82556	0.116049	-2.91513	0.258482
C330021F23Rik	7.64358	10.1768	6.25059	7.3293	0.216748	5.99461	0.829997	0.34188
Tacc1	7.02118	4.24762	7.87491	0.535815	6.01144	1.08558	1.32658	0.116306
Gm14850	0	0	0	0	0	0	-	-
RP24-467O4.4	0	0.552299	0.180546	0.08706	0.404675	0.385942	-0.260182	1
RP23-191I2.3	0	0	0	0	0	0	-	-
RP23-115M13.4	0	0	0	0	0	0	-	-
Olrf445-ps1	0	0	0	0	0	0	-	-
Gm26520	6.5362	2.84379	0.750819	4.55317	2.11591	1.10067	0.382811	0.800912
RP23-480I16.2	0.0242734	0	0.21677	0	0.0242963	0.162191	0.370217	0.884596
RP23-392K24.8	0.196737	0	0	0	0	0	-	-
1700030M09Rik	0	0	0	0	0	0.0824884	-	-
Vmn1r181	0	0	0	0	0	0	-	-
Gm6763	0	0	0	0	0	0	-	-
Gm17575	0	0.0479456	0	0	0	0	-	-
D630011A20Rik	0	0	0	0	0	0	-	-
Gm26521	0.185254	0.0702625	0	0.132929	0	0.530366	-1.37624	0.628367
Gm26522	1.75924	0.200169	6.08587	0	2.46429	3.35748	0.466685	0.76801
Acaa1b	2.47157	1.30335	0.672706	0.454301	1.08572	2.24345	0.233323	0.843034
Lmntd1	0	0	0.0177688	0	0.0477922	0.0151899	-1.8256	0.627854
Zfp647	2.97718	0.290357	0	0	3.23419	2.43509	-0.794961	0.741205
Sntb2	0.927734	0.211155	0.586657	0	0.371316	0.826279	0.526913	0.744294
Nkx6-2	5.72734	2.61719	5.18358	4.70938	7.30995	14.7178	-0.982882	0.292124
Gtf3c3	0.177593	0.779511	0.821083	0.191209	9.29144	10.0477	-3.45724	0.00732026
Cftr	0	0	0.0143268	0	0	0	-	-
Rnf17	0	0	1.6011	3.68988	0	1.16628	-1.60075	0.514514
Tnfsf11	0	0	0	0.0658401	0	0	-	-
Epsti1	8.12711	16.5618	3.55665	0	3.98614	7.70468	1.27265	0.276942
Gm14711	0	0	0	0	0	0	-	-
Akap11	3.80419	4.57208	3.13226	5.46061	3.8919	2.27057	-0.0142873	0.977528
Tsc22d1	29.6406	12.4456	28.4984	22.8353	27.6541	26.2111	-0.119883	0.883152
Dnajc15	112.295	105.445	116.128	117.711	129.466	80.5699	0.0266903	0.895502
Enox1	1.99592	0.356281	0	0	1.48801	1.00834	-0.0858072	0.990743
Tdrd3	5.12739	5.15671	2.32673	0.595508	1.02181	3.02503	1.44174	0.0919318
Rgcc	341.801	278.737	364.636	328.671	309.347	323.749	0.0346906	0.837756
Olfr307	0	0	0	0	0	0	-	-
Cdca7	0	0.212114	0	0	2.42446	1.98615	-4.37807	0.098595
Prpsap2	22.4785	8.41764	19.173	28.2071	21.011	22.0879	-0.510102	0.414646
Myo19	0.879179	2.18279	0.0891862	1.00386	0.146618	0.152537	1.27402	0.370971
Znhit3	16.0193	28.3343	38.1241	18.6181	24.319	19.7468	0.395908	0.394968
Ppm1d	1.52805	11.3256	3.45648	5.69091	2.72726	1.89165	0.66175	0.493735
Gria1	0.70758	1.1688	0.0509476	0	1.40456	2.80976	-1.1287	0.523251
Fam114a2	24.6838	11.9347	3.69016	5.9692	22.9935	21.0367	-0.310821	0.726612
Mfap3	8.86786	5.72257	3.79847	5.20736	6.13294	5.21409	0.15162	0.719459
Rnft1	56.0773	56.9556	77.1982	70.2789	35.4797	30.4352	0.482092	0.305808
Galnt10	0.236686	0.0489638	0.672299	0	0.25835	1.47831	-0.858298	0.718927
Olfr907	0	0	0	0.15779	0	0	-	-
Cyp2a22	0	0	0	0	0	0	-	-
Gm17102	8.15239	1.03084	8.08686	0.650126	1.05742	1.58472	2.39112	0.129345
Gm20777	0	0	0	0	0	0	-	-
Gm21973	0	0	0	0	0	0	-	-
Cldn34a	0	0	0	0	0	0	-	-
Cphx3	0	0	0	0	0	0	-	-
Gm15308	0	0	0	0	0	0	-	-
Olfr53	0	0	0	0.126694	0	0	-	-
Hp1bp3	3.53083	2.33224	3.76347	2.81828	10.2164	11.0147	-1.32091	0.0360196
Pard3b	0.0553499	0.503872	0.535318	0.0695225	0.156919	0.360931	0.897976	0.494322
Lypd8	0.783807	0.802769	1.13715	0.675088	0.627443	0.747998	0.409585	0.763943
Sh3bp5l	0.570061	0.851409	0.450614	1.40643	0.0950671	0.838655	-0.321956	0.845723
Igkv1-131	0	0	0	0	0	0	-	-
Vmn1r37	0	0	0.167934	0	0	0	-	-
Pde8a	3.55272	3.97053	5.84075	11.201	3.11041	1.24108	-0.218796	0.822494
Ldoc1	0	0	0.104628	0	1.21946	1.52082	-4.71099	0.116643
Gnai1	28.7085	5.16337	13.3893	31.0475	5.41319	8.57666	0.0695341	0.928663
Stil	0.0203956	0	0.0683107	1.60344	0.326637	0.584073	-4.82489	0.0159609
Cmpk1	45.2972	33.1504	58.5973	30.5979	33.3436	34.8853	0.471674	0.266122
Gm20730	0	0	0	0	0	0	-	-
Atpaf1	0.423028	0.52722	2.40534	1.36625	0.463594	0.749689	0.379454	0.749607
Nptx1	0.0524448	1.43203	2.2236	0.112903	0.708282	1.42606	0.722511	0.592348
Cyp4a31	0	0	0	0	0	0	-	-
Cyp4b1	0.0470841	0	0.105132	0	0	0	Inf	0.437351
Cyp4a14	0	0	0	0	0	0	-	-
Pdzk1ip1	0.170008	0	0.98649	0.585647	1.25869	0.324449	-0.907126	0.645978
Pla2g2e	0	0	0	0	0	0	-	-
Gm36943	0	0	0	0	0	0	-	-
Gm9113	0	0	0	0	0	0	-	-
Gm36944	0.297453	0	0	0	0.545658	0.614986	-1.96419	0.512996
Gm36945	0.0966305	0	0	0	0	0	-	-
Gm36946	0	0	0	0	0	0	-	-
Gm36947	0.0607968	0	0	0	0	0	-	-
Rft1	0.971385	3.34591	0.117199	1.61102	6.54082	4.86019	-1.553	0.212787
1700003H04Rik	0	0	0	0	0	0	-	-
Mogat2	0	0	0.156165	0.150607	0	0	0.0522848	1
Acot4	0	0	0	0.0495351	0.0921002	0.0439087	#NAME?	0.261988
Gm20775	1.62566	1.51359	1.89665	0	1.99628	1.48083	0.534363	0.725309
Tbc1d19	38.4101	36.7286	39.0845	44.2063	38.3847	24.3827	0.094599	0.781892
Tekt5	0	0	0	0	2.35408	3.77591	#NAME?	0.0100553
Gm10217	0	0	0	0	0	0	-	-
Syngap1	0.179568	0	0.123315	0.0446168	0.0414646	0.118639	0.565107	0.747937
Ccdc172	0	0	0	0	0	0	-	-
Pnliprp2	0	0	0	0	0	0.249927	#NAME?	0.56847
Hspa12a	0	0.461544	0	2.10618	0.334215	0.523636	-2.68302	0.229902
Ccdc96	0	0	0.0851613	0	0.038176	0.145643	-1.11002	0.850325
Psmd6	47.2102	61.335	39.6646	46.2781	56.3583	51.3554	-0.0552136	0.98538
Mrps30	44.2169	1.95782	7.67994	7.68675	11.7061	20.03	0.450039	0.610008
Hcn1	0	0	0	0	0	0.333265	#NAME?	0.335053
Slc4a7	2.77669	15.5877	4.25546	11.5586	3.50063	3.69188	0.270612	0.666368
Fgf10	0	0	0.0304026	0	0	0.18196	-2.58135	0.569815
Atxn7	1.67804	0.61375	1.07006	1.82803	2.1787	2.51629	-0.956284	0.387415
Olfr894	0	0	0	0	0	0	-	-
Pawr	10.1014	13.3677	9.35204	3.30271	5.61504	6.71179	1.07035	0.212752
9230105E05Rik	0	0	0	0	0	0	-	-
4930580E04Rik	0	0	0	0	0	0.567587	#NAME?	0.568456
Zhx3	0.829509	0.406611	1.39565	0.0137356	1.1939	1.30913	0.064462	0.894968
4930463O16Rik	0	0	0	0	0	0	-	-
AI182371	0	0	0	0	0.104594	0	#NAME?	0.721181
Gm33050	0	8.69886	0	0	0	0	Inf	0.112915
Gm43375	0	0	0.0615531	0	0	0	-	-
Gm34086	0	0	0	0	0	0.702735	#NAME?	0.560962
Hykk	0.0363791	0	0.436457	0.793157	0	0.251704	-1.1439	0.616383
Gm43447	0.0890763	0.304166	0	0.0959078	0	0	2.0357	0.631723
Rsph14	0	0.520693	0.0425569	0.0410422	0	0.0727609	2.30724	0.395681
Rhpn1	1.39246	0.0519464	1.04441	0.0491383	0.639514	1.1545	0.433284	0.755935
4933411O13Rik	0.179108	0.0679316	0.066631	0	0.0597385	0.0569606	1.42646	0.651368
Ly6i	6.59576	44.8453	12.0528	0	1.48493	3.54039	3.65933	0.00334591
Gm37133	0	0	0	0	0	0	-	-
Gm37134	0	0	0	0	0	0	-	-
A630052C17Rik	0	10.2444	0.138585	0	6.08811	4.44361	-0.020515	0.962372
Gm4027	0	0	0	0	0	0	-	-
4931428L18Rik	0	0	0	0	0	0	-	-
Fbxo31	1.28102	0.0470185	0.0461183	1.20115	0.868282	3.74614	-2.08138	0.189051
Gm15499	0	0.368795	0	0	0	0	-	-
Gm15589	0	0	0	0	0	0	-	-
Man2c1os	0.341642	0.0971785	0	2.48255	0.170916	0.937248	-3.03257	0.137315
Iqcb1	2.37976	10.2607	9.41931	1.5812	6.00858	5.05629	0.802728	0.219848
Mylk	0.0132428	0	0.206971	1.29782	0.159064	0.227542	-2.93528	0.141764
Gm16602	0	0	0	0	0	0	-	-
Trgv2	0	0	0	0	0	0	-	-
Ccdc14	0	0	0	0.0358457	1.33292	0.826306	#NAME?	0.011974
Ropn1	0	0	0	0	0	0	-	-
Hcls1	3.13088	2.95036	2.1291	2.68592	5.13953	8.07603	-0.953645	0.411982
Tcrg-V3	0	0.236882	0	0.224077	0	0	0.0801748	1
Trav2	0	0	0	0	0	0	-	-
Trav1	0	0	0	0	0	0	-	-
Myl6b	0	0	1.04134	0	0.933749	0.381711	-0.337126	1
Trub2	0.307283	0	2.08726	0.776677	0.788695	1.35138	-0.284614	0.89895
Gm14291	0.170065	0	0	0	0	0	-	-
Gm12688	0.195053	0	0	0	0	0	-	-
Gm15328	0	0.0522779	0	0	0.275837	0	-2.39954	0.573343
Wdr70	6.93119	0.7236	0.212903	2.66982	8.65304	12.9856	-1.62744	0.236987
Gm15323	0	0	0	0	0	0	-	-
Gm12531	1.45815	4.64619	5.69549	2.51179	1.31316	0.695766	1.38414	0.37303
Spata5	2.83024	3.77414	3.05968	0.285652	3.89379	3.31267	0.367257	0.644004
Ccnd1	14.6852	8.87288	10.7318	9.5137	12.9381	14.7575	-0.117883	0.924601
Hnrnph3	10.9489	3.68813	4.71106	8.38593	6.89469	10.3182	-0.403881	0.596159
Gm10287	0.0168555	0.0383707	0	0	0	0	Inf	0.441737
Sirt1	1.44116	6.50061	6.01282	1.21604	1.01328	0.830092	2.18942	0.00425391
Mybpc1	0	0	0.0272836	0	0	0	-	-
Sox11	19.9796	10.5811	6.81373	87.7739	10.1767	8.29218	-1.50724	0.0574293
Mypn	0	0	0.0290987	0	0	0	-	-
Herc4	7.65748	4.60855	3.34217	5.89889	13.0763	14.4846	-1.10012	0.140823
Hsf5	0.592117	1.79675	0.513943	1.27492	0.592472	0.062769	0.58873	0.710954
Cabp7	16.7592	16.287	18.528	9.69356	9.53006	10.3803	0.800864	0.165758
Glis3	0.47551	0.93118	0.66638	0.761923	0.57536	0.569834	0.120376	0.877692
Pramef12	0.0999287	0.0568413	0	0.0537686	0	0	1.54381	0.765281
Pdilt	0	0	4.70974	0	0	0	Inf	0.0520125
C030017D09Rik	0	0	0	0	0	0	-	-
Umod	0	0	0	0.119109	0	0	#NAME?	0.72279
Mettl10	40.9082	70.0556	80.4785	53.9507	33.6979	23.6107	0.782984	0.123613
Trim21	0	3.36533	2.86024	0	7.24978	4.42132	-0.906665	0.667892
Zranb1	7.86115	1.72914	9.45087	4.25332	3.60846	3.38343	0.759809	0.277609
Fam175b	8.59685	1.36569	1.93619	2.21896	4.4771	3.98355	0.155948	0.797768
Sars2	0	0.407412	0.879069	0.0770777	2.36454	7.7904	-2.99159	0.164351
Slitrk3	0.183961	0	0.149293	0.126031	0.485247	0.462786	-1.68839	0.379336
Angptl2	0.03086	0	0.0516529	0.0332097	0	0.323879	-2.11359	0.433337
Utp3	35.0137	30.2882	6.84011	35.8865	28.3966	31.0083	-0.401508	0.601012
5830473C10Rik	0	0	0	0	0	0	-	-
Runx3	0.0203289	0.185132	0	0.021888	0.0406961	0	1.715	0.538194
Ppan	4.24147	1.4719	2.24913	3.69185	1.38453	3.67427	-0.136168	0.939477
Olfr1437	0	0	0	0.156782	0	0	-	-
Gm4944	3.25131	1.59474	4.22259	0.1207	2.60815	2.006	0.937565	0.401322
Fuk	0.89094	0	0	0	0.64187	0.816181	-0.710641	0.820986
Acbd6	1.73839	1.33076	0.634895	1.56524	0.664128	1.70412	-0.0867088	0.990497
Lrrc24	1.16293	0.678641	0.0665584	0.0320947	0.328204	1.93493	-0.266475	0.959382
Smyd5	0.900196	0.111755	0	1.02197	0.393043	2.21782	-1.84396	0.292896
Stard9	0.0310086	1.52905	0.622871	0.773375	0.641213	0.330425	0.323026	0.731264
Papl	0	0	0	0	0	0	-	-
4930427A07Rik	0	0	0.0356955	0	0.176017	0.396778	-4.0042	0.163442
Klf10	17.1144	21.2638	23.5098	24.0343	46.6981	39.4356	-0.831973	0.142137
Fbxo27	0.24527	0	0	2.55249	0.19088	1.22229	-4.01512	0.0672153
Ints7	1.64091	0.990193	1.15142	0.0936844	2.61204	1.98105	-0.309244	0.833128
Gm36949	0	0.133761	0.0656002	0.189856	0	0	0.0704796	1
Gm36950	0	0.0803466	0	0	0	0	-	-
Gm36951	0	0	0	0	0	0.145752	#NAME?	0.56846
4921511E07Rik	0	0	0	0.178015	0	0	-	-
Gm36952	0	0	0	0.081224	0.453057	0.180035	#NAME?	0.0472841
Gm36954	0	0	0	0	0	0	-	-
Gm36955	2.05866	0.0936974	0	0.0886324	0.49438	0	1.88432	0.487472
Lelp1	0	0	0	0	0	0	-	-
Sprr2j-ps	0	0	0	0	0	0	-	-
Lce1b	0	0	0	0	0	0	-	-
Tbc1d9	1.56083	4.5981	0.309659	1.02686	0.74615	0.446828	1.543	0.178408
Tecr	741.725	370.343	586.252	880.023	722.214	611.231	-0.382201	0.458633
Rfx1	0.557356	0	0	0	0.42646	0.969863	-1.32496	0.643101
Dnaja2	83.3495	106.907	47.0443	38.7971	38.8544	55.6299	0.832239	0.0680481
Gpt2	14.1398	3.99925	8.57365	6.22535	11.6331	17.5097	-0.404927	0.582281
Itfg1	109.098	53.1652	78.0708	30.9428	61.1069	63.9194	0.62378	0.167732
1700120C18Rik	0	0.158001	0	0.298921	0	0	-0.919825	1
Ncstn	15.5521	6.8412	9.89033	6.80654	31.7434	39.1085	-1.26634	0.062165
Fmnl3	3.04767	3.27382	0.816241	2.23111	1.41494	1.8613	0.374108	0.681674
Tuba1b	49.4313	56.3176	77.4292	65.8061	82.2717	151.175	-0.708115	0.216012
Prpf40b	0.803237	0	0	0.108097	0.430547	0.958122	-0.897951	0.702689
Gm9785	0	0	0	0	0.171183	0.244925	#NAME?	0.334216
BC100530	0	0	0.100561	0	0	0	-	-
Dhh	0.0578638	0	0	0	0	0	-	-
Bicd1	0.286116	1.41237	1.0568	0.238608	0.838682	0.895998	0.481603	0.48183
Stfa1	0	0	0	0	0	0	-	-
Ndufb3	159.188	206.847	190.648	188.167	135.244	130.01	0.296006	0.472893
Cflar	5.10487	3.6501	7.44827	3.5025	4.2387	3.06822	0.583992	0.231981
Orc2	8.18293	8.18488	10.4965	5.1728	8.07104	9.39256	0.247048	0.600892
Nif3l1	4.46796	2.96223	4.87427	5.45679	3.33098	3.79782	-0.0325917	0.984168
Ppil3	5.90773	8.31339	6.36622	1.82062	3.7001	2.02261	1.44848	0.0363968
Clk1	22.7966	25.5315	31.7562	30.0547	33.3806	29.5811	-0.215966	0.726284
Sgol2a	0	0	0.0375897	0.0362518	0.589756	0.610673	-5.03999	0.0387051
Nipsnap1	3.95086	4.45415	7.71561	1.41779	6.25911	7.33079	0.103205	0.827109
Agrp	0	0	0	0.127572	0.711582	0.565536	#NAME?	0.0843197
Evpl	0.0428579	0	0	0	0	0.12267	-1.51715	0.792929
Fbxo36	27.6097	56.3045	47.531	42.4717	16.3215	9.39722	0.946822	0.129245
Gm10553	1.10306	0	0	0	0	0	Inf	0.553907
Rab18	437.853	339.426	351.941	367.511	255.465	228.951	0.406526	0.325977
Polr1a	0.801714	0.0595016	0.369541	0.797433	0.549319	0.40747	-0.511284	0.695399
Fzd9	2.50533	0.678789	0	0.128407	2.86489	4.72455	-1.27731	0.525783
Clip1	2.22389	1.27699	1.94721	3.11611	2.5675	1.71732	-0.441955	0.501513
Lingo1	0	0.0930365	0	0.105625	0.376351	1.59175	-4.47829	0.0589398
Tmie	0	0	0	0	0	0.536836	#NAME?	0.234151
Pcgf1	6.45904	6.48521	11.7659	7.82278	8.07846	7.02467	0.108124	0.83065
Nkain2	2.31512	2.49202	4.78306	1.88614	1.34604	1.04489	1.16494	0.267379
Gm10272	0	0	0	0	0	0	-	-
Krtap10-4	0.418284	0	0	0.15007	0	0	1.47885	0.81896
Krtap12-1	0.203774	0	0	0	0	0	-	-
Tspear	0.0368649	0	0.0823142	0.0396922	0	0	1.5862	0.768017
Gm11733	0.118392	0	0	0	0	0	Inf	0.71076
Usp27x	0.0546169	0	0	0	0.0728662	0.0173694	-0.72435	0.88834
Rnf40	2.50837	0.486921	0.0658691	1.9856	0.856289	1.6333	-0.547868	0.677164
C87977	0.0204322	0	0	0	0	0	-	-
Mtss1	3.63645	2.50787	0.676343	2.22435	1.35066	1.70877	0.368339	0.714312
E430025E21Rik	5.83484	1.00365	6.2085	4.19991	12.5928	13.499	-1.21521	0.166336
Sqle	12.6003	5.7862	8.19045	11.1378	7.1997	11.6424	-0.173822	0.823803
Klhl38	0	0	0	0.133109	0	0.41303	#NAME?	0.189905
Ndufb9	411.39	340.459	517.001	421.626	299.574	355.079	0.237469	0.527094
Fbxo32	2.97776	2.84991	0.308099	1.71965	1.99289	2.46519	-0.00983333	0.955158
Wdyhv1	11.1742	4.94487	32.4444	20.2723	21.0153	22.4121	-0.391417	0.689114
2900064K03Rik	0	2.74991	0	0	0.131893	0.209646	3.00926	0.270687
Gm42496	0	0	0	0.0454238	0.253368	0	#NAME?	0.230985
4930563F08Rik	0	0	3.26024	2.28743	1.063	1.01385	-0.420767	0.888235
Gm43006	0	0	0	0	0	0	-	-
Gm43292	0	0	0	0	0.167653	0.0532857	#NAME?	0.349009
Gm43049	0	0	0	0	0	0	-	-
Dusp10	11.1649	7.7911	5.64362	17.1292	6.7339	7.05331	-0.329735	0.671446
E030037K01Rik	0.623165	0.886369	0	0	0.77939	0.966257	-0.209659	1
Mgst1	94.8476	103.443	155.781	63.1515	38.096	34.2633	1.38563	0.00387076
Ano8	0.437343	0.29032	0.610079	0.470835	0.61994	1.39112	-0.891644	0.613935
Rprl3	0.47149	0	0	0	0	0	-	-
Ankrd27	3.85949	2.3789	2.21331	1.05798	2.77114	1.87558	0.567093	0.475097
Gm30737	0	0	0	0	0	0	-	-
Whamm	0.668519	1.6736	5.96826	0.143954	1.82834	2.42416	0.918574	0.484382
Lkaaear1	0	0	0	0	0	0	-	-
4930402K13Rik	0	0	0	0	0	0	-	-
Ccdc149	0	0.0454001	1.02412	0.0429459	0.35932	1.59919	-0.904081	0.737982
Olfr578	0	0	0	0	0	0	-	-
Aqp9	0.0671321	0.947197	1.16861	0.0289004	0.335825	0.743071	0.97858	0.476687
Gm36956	0	0	0	0	0	0	-	-
Gm36957	0.145303	0	0	0	0	0	Inf	0.553911
4930412E21Rik	0	0	0	0	0	0	-	-
Gm33280	0	0	0	0	0.220743	0	#NAME?	0.338067
9430092D12Rik	0.858931	1.71035	1.31791	3.23634	0.859409	0.512267	-0.245416	0.907171
Gm36958	0	0	0	0	0	0	-	-
Gm10344	0	0	0	0	0	0.0919638	-	-
Pcdha11	0.0155687	0	0.104226	0.00837706	0	0.037136	1.39621	0.548616
Cldn34c4	0	0	0	0	0	0	-	-
Gm16268	0	0	0	0	0	0	-	-
Rnf224	0.0733918	0.0834932	0.0409473	0	0	0	Inf	0.194192
4933413C19Rik	0	0	0	0	0	0	-	-
Gm14435	0	0	0	0	0	0	-	-
A830011K09Rik	0	0	0.0679811	0	0.853255	0.203434	-3.95827	0.167392
Gm16553	0	0	0	0	0	0	-	-
Ccdc159	0	0.086318	0	0.0816519	0.986796	1.37541	-4.82336	0.0705886
Fbxo38	2.99246	2.5539	3.6177	4.53034	6.30022	5.41367	-0.825869	0.352642
Abhd14a	6.13982	4.44604	4.0979	3.47891	5.8494	8.32589	-0.26579	0.806144
Zfand4	0	6.09048	0	6.81385	1.27506	2.1889	-0.754905	0.721345
Sprr2d	0	0	0	0	0	0	-	-
Bag2	8.50142	5.28738	5.87661	11.5608	2.82394	5.28792	-0.000535202	0.9703
Sgsm1	0	1.45759	0	0.0136503	0	0.447788	1.65938	0.492072
Olfr631	0.142429	0	0	0.153353	0	0	-0.106606	1
Slc39a5	0	0.143175	0	0.0677178	0	0	1.08017	1
Med26	0.449915	0.307216	1.75736	0	0.900401	1.93208	-0.171799	1
Zfp949	0.645852	0.813663	0	1.91205	0.69236	1.95894	-1.64461	0.327993
Nt5e	0.274188	1.31373	0.354299	0.0155326	0.5487	0.454448	0.931004	0.512524
Syncrip	2.62351	2.57275	3.18952	0.631469	1.60062	1.89798	1.02178	0.059808
Snx14	11.0786	7.63925	8.82026	4.89537	15.4693	13.6803	-0.306013	0.670987
Gm12367	0	0	0	0	0.042957	0.0409594	#NAME?	0.603255
Gm14266	0	0	0	0	0	0	-	-
Gm15880	0	1.45712	0	0	0.474553	0.135796	1.25542	0.637118
Myadml2os	0	0	0	0	0.524371	0.249994	#NAME?	0.235438
Gm17216	0	0	0	0	0	0	-	-
Gm16344	0.0872572	0	0	0	0	0	-	-
2410152P15Rik	0	0	0	0	0	0	-	-
AI847159	0	0	0	0	0	0	-	-
Adgra3	1.68027	0.0175399	0.30964	2.10764	0.524415	0.588401	-0.681904	0.641209
Cops8	9.07354	5.66209	6.83883	8.13364	10.7993	11.1373	-0.479013	0.425399
Prickle3	0.167941	0.318502	0	0.341511	0.149371	0.569818	-1.12467	0.596129
Gm14692	0	0.199017	0	0	0	0	-	-
Rbpsuh-rs3	0.379645	1.51214	0	0	5.69849	3.1702	-2.22897	0.344203
Ccdc22	1.94062	3.57894	5.89944	6.69984	2.61127	5.3001	-0.355639	0.750285
Gm1140	0	0	0	0	0	0	-	-
Ablim2	0.528455	0.665317	0.401514	1.40413	2.36254	2.52141	-1.9788	0.0398095
2900011O08Rik	17.9343	8.1724	12.0897	4.49926	32.8444	31.4015	-0.847818	0.263034
Nfam1	0.715999	0	0	3.18958	5.08896	11.9214	-4.81825	0.00169538
Hspb8	10.6099	3.04945	2.7464	7.3008	24.7888	58.0336	-2.4577	0.0038581
Ptchd2	0	0.159484	0.182448	0.0251398	0	1.82768	-2.43794	0.384299
Zfp729b	0.518537	0.846594	4.22668	0.0485309	0.676725	1.50596	1.32549	0.314703
Sox5	1.14128	0.871073	2.30647	0.696746	1.26727	0.876573	0.604449	0.398879
Defb19	0	0	0	0	0	0	-	-
Pih1d2	0	2.73724	6.6955	0.982278	1.16192	0.712378	1.72339	0.241002
BC048562	0	0	0	0	0	0	-	-
Tmem150c	0.0327867	0.0372993	0.51214	0.035283	0	0.265893	0.950971	0.612822
C330018D20Rik	34.0222	12.2349	23.4829	15.3371	16.0603	11.0296	0.717002	0.188008
Megf10	14.2023	2.27206	22.3784	15.028	6.96625	5.51717	0.497986	0.470856
Lmnb1	2.13385	4.61352	4.33389	0.964833	1.36643	3.66522	0.885934	0.382759
Dlat	5.92002	0.986517	4.25685	8.61327	4.21332	9.00569	-0.967688	0.24104
Prrc1	5.47005	4.01998	0.0635916	0.70545	1.16875	3.72457	0.770937	0.499907
Gm42938	0	0.290357	0.142399	0	0	0	Inf	0.44215
Styxl1	0	0	0.0349317	0	0.125273	0.179205	-3.12373	0.318733
Mdh2	145.416	104.638	89.3422	145.712	106.189	97.4564	-0.0417347	0.999452
Psma4	37.8493	95.0105	79.4729	58.624	47.6605	46.4215	0.47557	0.28726
Gm37142	0	0	0	0.0473371	0	0	-	-
Olfr1233	0	0	0	0	0	0	-	-
Olfr1234	0	0	0	0.0564704	0	0	-	-
Olfr1231	0	0	0	0	0	0	-	-
Chrna3	0	0.0498339	0.0488798	0.0471401	0	0	1.0663	1
Olfr1229	0	0	0.107237	0	0	0	Inf	0.70846
Olfr1230	0	0	0	0	0	0	-	-
Olfr1226	0	0	0	0	0	0	-	-
Olfr1224-ps1	0	0	0	0	0	0	-	-
Cyb5r1	0.729494	0	0.0642744	0	0.595446	2.45476	-1.94212	0.398296
Card11	0	0	0	0.0509583	0	0.0451702	#NAME?	0.329988
Fam219b	3.40271	0.15283	0	4.04882	2.82229	2.90524	-1.45923	0.385875
Wipi1	3.79543	0.329689	1.77825	0.155948	1.36249	1.68648	0.881247	0.499738
Vmn2r-ps68	0	0	0	0	0	0	-	-
Git2	0.481154	0.789582	1.6617	0.779721	2.92913	2.70655	-1.12944	0.14533
Lman1	5.97026	3.176	8.70452	4.87526	4.77155	5.85591	0.203466	0.671962
Vmn2r-ps74	0	0.169718	0	0.321087	0	0	-0.919825	1
Hspe1-ps6	4.83301	4.94994	3.23591	5.20306	3.38525	1.84499	0.319408	0.873698
Olfr409-ps1	0	0	0	0.151615	0	0	-	-
4932411E22Rik	0	0.0583983	0	0	0	0	-	-
Inhbe	0	0	0	0	0	0	-	-
Dlgap2	0	0.0172387	0.0169087	0	0.0454788	0	-0.413418	1
Rnf152	0	0.0276301	0	0.83656	0	0.100411	-5.08369	0.0630534
Adamts12	0	0.0249649	0	0.0472308	0	0	-0.919825	1
Ctsll3	0	0	0	0	0	0	-	-
Olfr77	0	0	0	0.110235	0	0	#NAME?	0.722854
Fam71e1	0.0550845	0	0.338035	0.474342	0.385757	0.578117	-1.87124	0.346359
Sv2c	0.302177	1.10631	0	0.0565761	0.0920206	0.188059	2.0648	0.253231
Nbeal2	0	0.195106	0.382666	0.0651416	0.060549	0.230976	0.695924	0.669912
4931428F04Rik	2.23347	1.40221	0.0429762	0	1.88796	1.54336	0.100411	0.929454
Fmr1	4.09416	5.51094	4.27584	2.92097	3.60998	2.17152	0.673607	0.197898
Adamtsl1	2.07896	0.421016	0.285081	0.0284534	0.564112	0.151309	1.90458	0.167701
Hddc2	6.86846	7.75748	11.6402	3.77994	5.41074	6.18743	0.772326	0.180727
Rit2	16.9191	7.35707	6.9807	8.56487	6.36403	5.68886	0.600283	0.281117
Lypd3	0	0	0	0	0	0	-	-
Phex	0	0	0	0	0	0	-	-
Tead1	0.908314	2.4819	1.85206	1.2676	0.706869	0.690205	0.976235	0.147259
Gm16024	0	0	2.6781	0	0	0	Inf	0.557834
E330016L19Rik	0	0	0	0	0	0	-	-
Gm15631	4.99728	0.127776	10.5895	0	3.03381	0.64296	2.09559	0.227455
Pisd-ps1	2.09533	3.71507	2.50139	1.73115	3.90046	9.29986	-0.845126	0.513902
H3f3a-ps1	3.00246	3.41666	2.23357	3.59138	4.00569	8.27717	-0.875465	0.610279
Tns1	0.198452	0.640843	0.532696	0.230968	0.171728	0.276381	1.01462	0.340933
Zbtb9	0	0	0	0	0	1.49277	#NAME?	0.132907
Gm13056	0	8.27906	5.95398	0	0	0	Inf	0.0248329
2210414B05Rik	0	0	0	0	0	0	-	-
Gm13524	0	0	0.230592	0	0.413477	0.591594	-2.12389	0.619543
Firre	2.44069	3.22527	4.02902	2.34906	1.56428	2.21099	0.662685	0.272591
Gm16150	0	0	0	0.132629	0.123298	0.235129	#NAME?	0.254656
Gm13115	0	0	0	0	0	0	-	-
Gm11280	0	0	0	0	0	0	-	-
Foxd2os	0	0.0915748	0.0449107	0	0	0	Inf	0.442125
4931406G06Rik	0.109211	3.48093	11.3382	6.35113	2.18628	1.77227	0.534055	0.725385
Gm6620	0	0	0	0	0	0	-	-
Olfr1021-ps1	0	0	0	0	0	0	-	-
Gm28038	0	0.411723	0	0	0	0	-	-
Trgj4	0	0	0	0	0	0	-	-
Gm6135	0	0	0	0	0	0	-	-
Scn3a	0.417973	0.332035	0	0	0.70228	0.406381	-0.563841	0.800818
5730455P16Rik	2.28839	2.43381	2.23658	4.76618	7.15344	5.36651	-1.31271	0.0466029
Gm43773	0	0	0	0.136187	0.506424	0	#NAME?	0.162704
Gm42488	0	0	0	0.0456491	0	0	-	-
C030032O16Rik	0	0	0	0	0	0	-	-
Gm43820	0	0	0	0.132037	0	0	#NAME?	0.574347
Gm42621	0	0	0	0	0	0	-	-
Gm43325	0	0	0	0	0	0	-	-
Igkv2-105	0	0	0	0	0	0	-	-
Gm12569	0	0	0	0	0	0	-	-
Olfr954	0	0	0	0	0	0	-	-
Gm20916	0	0	0	0	0.249065	0.237483	#NAME?	0.324724
Olfr1307	0	0.165742	0	0	0	0	-	-
Gm17449	0	0	0	0	0	0	-	-
AC140325.2	0	0.12715	0	0.240553	0	0	-0.919825	1
Mup-ps7	0	0	0	0	0	0	-	-
Smim20	17.8046	22.6319	12.1273	17.5011	7.44766	12.5296	0.488016	0.330464
Obscn	0.00815878	0.00464086	0.018208	0.00438999	0	0	2.82034	0.320266
Gm8677	0	0	0	0	0	0	-	-
Gm21677	0	0	0	0	0	0	-	-
Trav12n-3	0	0	0	0	0	0	-	-
Gm379	0	0.175261	0	0	0	0	-	-
Gm8660	0	0	0	0	0	0	-	-
Zfp853	0	0	0	0.15053	0	0	#NAME?	0.722919
Obox4-ps28	0	0	0	0	0	0	-	-
Mapkapk2	18.936	6.96081	9.63717	26.0997	11.5661	17.7265	-0.640486	0.338614
Il10	0	0	0	0	0.104474	0.697421	#NAME?	0.229896
Dyrk3	0.773178	0	0	0	0.0736802	1.15942	-0.673422	0.859536
Il19	0	0	0	0	0	0	-	-
Lnx2	0.208513	0.326238	0.785309	0.0561046	0.730177	0.746118	-0.215189	0.958605
Cyp2j12	50.0267	67.2656	55.5826	129.752	8.10525	4.64847	0.27871	0.759655
Gm2066	0	0	0	0	0	0	-	-
Lamr1-ps1	0	0	0	0	0	0	-	-
Gm12648	0	0	0	0	0	0	-	-
Tmem61	0	0.0681548	0	0.0322353	0	0	1.08017	1
Gm15556	0	0	0	0	0	0	-	-
Gm8988	0	0	0	0	0	0	-	-
Ccdc42os	0	0	0	0	0	0	-	-
2610307P16Rik	0.98937	1.40729	0	0	0.371232	0.0294974	2.58032	0.266014
Cd63-ps	709.932	812.738	697.899	473.576	428.713	378.124	0.79432	0.0559724
Gm14371	0	0	0.100561	0.0969818	0	0	0.0522848	1
4930442H23Rik	0	0.125005	0.122612	0	0	0	Inf	0.613903
Rpia	0.335681	0.0763897	0.224758	0.0481736	0.358275	0.14948	0.196006	0.915887
Gm17252	0	0	0	0	0	0	-	-
Krtap11-1	0.271433	0	0	0	0	1.03583	-1.93212	0.667208
Hoxc9	0	0	0.101497	0.0978846	0	0	0.0522848	1
Acaa1a	7.80769	2.41743	2.63414	1.25106	3.96059	8.19561	-0.0602075	0.969882
Gm28035	4.16343	2.35047	4.75419	6.28898	4.84397	6.83724	-0.673362	0.444449
Frmd7	0	0	0	0	0	0.776543	#NAME?	0.248966
Gm42547	0.0360011	2.37687	0	4.1485	0.756735	0.584223	-1.18591	0.562847
Zakit	0	7.57994	0	0	0.444354	0	4.0924	0.297468
Gm43481	0.484226	4.15393	1.37175	0.0400922	2.94437	1.88393	0.303896	0.791135
Gm28690	0	0	0	0	0	0	-	-
Gm28202	0	0	0	0	0	0	-	-
Gm20890	0	0	0	0	0	0	-	-
Gm28353	0	0	0	0	0	0	-	-
Gm42631	0	0	0.0941132	0	0	0	-	-
Gm7293	0.0793057	0.0451105	0.0884937	0.170729	0.0793397	0.226993	-1.16393	0.570009
Gm28568	0	0	0	0	0	0	-	-
Gm2762	0.30131	0	0	0.0405393	0	0.053922	1.67346	0.602136
6720475M21Rik	0	0	0.110898	0	0	0.0474016	1.22623	1
Foxd1	0	0	0	0	0	0	-	-
Scgb2b18	0	0	0	0	0	0	-	-
Spats2	0.267756	1.01564	0	0	3.75075	3.32162	-2.46223	0.276569
Mterf2	15.4697	29.14	15.7028	20.6059	29.1206	21.9346	-0.248735	0.785053
Prss58	0	0	0	0	0	0	-	-
Ighv2-9	0	0	0	0	0	0	-	-
Igkv9-124	0	0	0	0	0	0	-	-
Vmn2r26	0	0	0	0	0	0.101633	#NAME?	0.717851
Ldah	9.81861	18.9717	20.6664	18.2627	30.0076	33.4425	-0.724396	0.25868
4931403G20Rik	0	0	0	0	0.322215	0	#NAME?	0.477188
Tnfsf12	2.13714	0	2.00337	0.0920115	6.41519	8.64713	-1.87185	0.342407
E030030I06Rik	0	0.0802224	0	0	0.0352734	0.168203	-1.34279	0.744928
A330048O09Rik	38.8464	11.8654	41.525	70.8749	48.8925	35.1184	-0.747789	0.345831
Gm16897	0.274455	0	4.6551	0.5318	0.933642	1.04756	0.972045	0.582783
Mir143hg	0	0.0585741	0.0574526	0	0	0.147398	-0.345255	1
Gdf7	0	0	0	0	0	0	-	-
Gpr160	0.778887	2.20496	1.54758	0	1.25454	2.51981	0.263735	0.782119
1700028E10Rik	0.73772	0.0190771	0.523879	0.722008	0.452943	0.415989	-0.312973	0.854555
Tmem147os	5.36038	0	0	3.65484	5.89986	5.54149	-1.49378	0.455695
Prrt1	2.77847	5.26954	5.33091	0.629737	4.5847	6.32615	0.213246	0.770443
Gm26967	0	0	0	0	0	0	-	-
A930029G22Rik	0	0	2.58857	4.21952	1.68075	0.915936	-1.39681	0.53452
AC087559.3	0	0	0	0	0	0	-	-
Gm26523	2.55744	0.844893	0	0	1.15564	0.393624	1.13494	0.621213
4930509E16Rik	0	0.261346	0	0.247218	0.344738	0.328829	-1.8169	0.504532
Gm26525	0	0	0	0	0	0	-	-
Gm26526	1.4019	0.425419	0.573632	4.12529	0.654613	1.07021	-1.28486	0.404913
Gm16845	0	0	0	0.624347	1.3541	1.56811	#NAME?	0.0155815
Redrum	0	0	0	0	0	0	-	-
2010015M23Rik	0	0	0.763773	0	1.14146	1.19746	-1.61463	0.610675
Dock3	0.620286	0.593546	2.42271	0.629834	0.733485	0.457383	0.998071	0.262501
Ralyl	2.00225	1.80378	5.39986	5.65839	4.79986	4.1796	-0.669075	0.538338
Cplx3	0	0	0.161707	0	0	0.0921587	0.811192	1
Wdr34	5.81576	5.42369	1.85432	1.83593	3.5877	10.098	-0.2454	0.902762
Plekhg5	0.373614	0.521771	0.0189535	1.24326	0.475785	0.664456	-1.38228	0.39468
Slc7a12	0	0	0	0.0601874	0	0	-	-
Gm29384	0	0	0	0	0	0	-	-
Olfr111	6.56964	0	0	7.49702	1.31471	1.50456	-0.651039	0.75745
Gm21796	0	0	0	0	0	0	-	-
Gm29329	0	0	0	0	0	0	-	-
Gm29533	0	0	0	0	0	0	-	-
Gm21524	0	0	0	0	0	0	-	-
Leng1	3.93967	3.50239	2.81644	12.5913	3.32599	5.5804	-1.06736	0.329365
Kcnk5	0	0	0	0.13133	0	0	#NAME?	0.57433
Guca2a	0	0	0.513979	0.247842	0.230406	0	0.103949	1
Olfr719-ps	0.562684	0	0	0	0	0	-	-
Eps8	3.55161	2.40145	5.68661	2.75221	2.66094	3.44645	0.393736	0.418312
Unc93a	0	3.18004	0	0	0	0	Inf	0.0616767
Parp3	0.650158	1.21852	1.21633	1.44103	1.03318	1.80648	-0.472569	0.733503
Gm4214	0	0	0	0	0	0	-	-
Gm20452	0	0	0	0	0	0	-	-
Olfr113	0	0.156413	13.8065	0	0	0	Inf	0.0220295
Gm17919	0	0	0	0	0	0	-	-
Rgs9bp	0.0207484	0.0236163	0.0926565	0.0446793	0	0	1.61672	0.603723
Ank1	0.0314037	0	0.0116827	0.0112669	0.0157113	0.0499467	-0.836217	0.767386
Ndufaf6	5.32142	4.09299	2.36435	0	3.94402	5.031	0.392201	0.732651
Pparg	0	0	0	2.80582	0	0.157412	#NAME?	0.0204442
Kat6a	1.2375	2.50159	2.74571	1.73976	0.903166	1.945	0.499219	0.51176
9130017K11Rik	0	0.0654601	0.160517	0.0619215	0	0	1.86766	0.536144
Gins4	48.234	39.5959	22.9406	72.9785	33.0105	32.5351	-0.322563	0.630502
Gpat4	8.63546	1.38122	13.1972	4.21893	15.4417	12.2118	-0.457319	0.626121
Sugct	24.9354	0	0	11.1197	11.9007	10.0555	-0.407588	0.817764
Gm4861	0	0	0	0	0	0	-	-
Hoxc12	0	0	0	0	0	0	-	-
Sfrp1	0.876007	0	2.51373	0	0.532168	1.40317	0.808591	0.659077
Gm10339	0	0	0	0	0	0	-	-
Dleu2	1.16219	1.26426	1.63136	2.50234	1.52122	1.72282	-0.501953	0.505886
Gm42458	0	0	0	0	0	0	-	-
Gm26527	37.9866	67.3557	18.022	20.4098	20.866	24.0544	0.917105	0.0986457
Gm21936	0	0	0.166559	0	0	0	Inf	0.708393
Gm5432	0	0	0	0	0	0.0781417	-	-
Peg13	1.62109	2.5035	1.38909	1.12193	3.0413	6.38113	-0.935384	0.438133
Gm43156	0	0	0	0.138428	0	0	#NAME?	0.722983
1700125G22Rik	0	0	0	0	0	0	-	-
Tgif2	1.08939	2.82364	1.37331	0.868752	1.15058	1.5786	0.555101	0.551429
Mob4	13.0254	10.5014	13.1936	8.55324	15.588	8.60012	0.165465	0.676523
Rftn2	17.238	11.1581	11.3375	9.63752	8.58229	11.3835	0.424601	0.340947
Boll	0.0334717	0	0	0	0	0.127817	-1.93306	0.82048
Gm10352	0	0	0	0	0	0	-	-
Gm3719	0	0	0	0	0	0	-	-
Olfr457	0	0	0	0	0	0.0481538	-	-
Emp1	1.65131	0.902918	0	0	0.0429166	0.327435	2.78592	0.195624
Hoxaas2	0	0	0	0.025969	0	0	-	-
Rtn1	7.1845	10.4464	14.0028	8.21799	15.8998	31.0894	-0.803398	0.234752
Ccdc175	1.04016	0.710162	0.116085	0.503896	0.260192	0.446677	0.624346	0.702586
Serpina1f	0	0	0	0.0365306	0	0	-	-
Drosha	4.17497	1.80983	0.81348	3.585	1.88976	2.51371	-0.23275	0.823596
4933406F09Rik	0	0	0	0.0334892	0	0	-	-
Pabpn1	4.18996	1.1617	1.99371	1.74018	1.70247	3.34883	0.113109	0.849201
6030458C11Rik	0	2.46746	1.11385	1.55626	2.20407	3.05452	-0.928193	0.603502
Pdzd2	0.924377	0.701247	0.181301	0.10856	0.274669	0.294031	1.41575	0.197346
Slc22a17	17.649	12.6199	13.8399	9.88528	23.6847	73.9101	-1.28493	0.0859793
Fam228a	0.775759	0	4.49098	0.0521866	0.38812	0.416434	2.61998	0.188642
Gm9573	0	0	0	0	0	0	-	-
Gm17180	0	0	0	0	0	0	-	-
Gm43208	0	0	0	0	0	0	-	-
Gm43648	0.055023	0	0	0	0	0	-	-
Gm43475	0	0	0	0	0	0	-	-
Gm43300	0	0	0.149439	0	0.267961	0.511071	-2.38213	0.445616
Gm42682	0.108089	0	0	0	0	0	-	-
Gm43662	0	0	0	0	0.0602646	0	-	-
4921539E11Rik	0.0496485	0	0	0	0	0	-	-
Gm43663	0	0	0	0.0978195	0	0	-	-
Gm43251	0	0.0573862	0	0	0	0	-	-
Gm36960	0.134449	0	0	0	0	0	Inf	0.710711
Ighv3-4	0	0	0	0	0	0	-	-
Gm36961	1.03585	1.17903	1.15645	1.11529	1.03683	0.988611	0.102218	1
Fam234b	0.831368	1.11663	2.08365	0.880352	3.21826	4.05772	-1.01655	0.300135
Gm36963	10.8882	14.1313	1.31357	10.2012	2.94445	2.24651	0.774679	0.456838
Ighv5-3	0	0	0	0	0	0	-	-
AY702102	0	0	0	0.144829	0	0	#NAME?	0.723047
Gm2539	0	0	0	0	0	0	-	-
Cybb	11.9185	18.7596	12.4994	7.72671	10.9678	6.97343	0.750311	0.132024
Hyal5	0	0	0	0	0	0	-	-
Hyal6	0	1.17228	0	0.0852946	0	0	3.78072	0.282698
Ing3	2.77188	4.3432	0	3.74966	2.06195	1.95266	-0.12597	0.952262
Wnt16	0	0	0	0.0264686	0	0	-	-
Fam3c	29.4401	19.5691	37.7783	39.4185	44.6698	32.1418	-0.421424	0.440541
Auts2	0.205481	0.311765	0.18414	0.103906	0.221178	0.433761	-0.113597	1
Limk1	0	0.575842	0.137734	0.0531505	0.148198	0.200224	0.829408	0.630402
Eln	0.296885	0.0160859	0.0315559	0.0152164	0.0707292	0.715016	-1.21712	0.590374
Pot1a	1.77637	0.864093	0.226988	4.77362	8.31705	7.41448	-2.83815	0.000381998
Cldn16	0	0	0	0	0	0	-	-
Snrk	1.08916	1.72628	0.680068	0.879407	0.58381	1.08883	0.45385	0.616127
Notch3	0	0.038695	0.0948854	0	0.0850702	0.227174	-1.22497	0.694888
Cd84	20.5044	30.9324	14.8862	19.7487	22.4254	21.0954	0.0679982	0.783724
Tmem181a	4.22294	6.64273	4.57395	8.42397	3.6972	8.02993	-0.384222	0.678673
Stox2	2.28409	2.22575	1.85887	4.26582	1.02274	1.36075	-0.0622039	0.968928
A530017D24Rik	1.50806	0	3.95482	2.35409	0.603576	0	0.885204	0.671571
Tmprss11a	0	0	0.0267107	0.02576	0	0	0.0522848	1
G530011O06Rik	32.3559	23.2814	23.3447	11.0748	31.6269	22.5948	0.274518	0.564523
Serpina1e	0	0	0	0	0	0	-	-
Hormad1	0	0	0	0	0.0606116	0	-	-
Ecm1	0.284828	0	0.0317892	0.0306577	0.883497	1.33187	-2.82656	0.208856
Pmel	0	0.438468	0.28667	0.760481	0.771048	0.674063	-1.60484	0.4202
Cdk2	16.4226	18.0477	4.3934	2.78519	8.15972	8.69441	0.984676	0.205165
Pias3	0	0.480034	0.194797	0	0.916952	1.12437	-1.5969	0.481978
Nudt17	0.43442	0.722525	0	0.0359683	1.10341	2.71061	-1.73454	0.416159
Cd63	1137.36	1414.24	1235.76	803.247	691.194	632.994	0.832079	0.0465815
Rdh5	4.12898	3.5404	7.65789	2.15996	2.70574	3.49616	0.874205	0.261503
Dgka	1.55875	9.20123	5.00099	4.45745	6.62845	9.43597	-0.380805	0.772245
Polr3gl	0.669458	0.292981	0.459739	0.887069	1.95805	2.80112	-1.98919	0.211219
Tars2	1.04	0	0	0.921217	1.92313	2.87679	-2.45971	0.161956
Rprd2	1.58612	0.306709	1.55022	1.84149	1.07877	1.05852	-0.208638	0.852198
Actg1	51.7783	63.7673	135.534	141.13	86.5882	66.5293	-0.228883	0.722594
Ces2f	0	0	0	0	0	0	-	-
4833420G17Rik	33.637	16.7497	27.4559	36.2697	24.5111	28.1938	-0.192833	0.780994
Gm12668	0	0	0	0	0	0	-	-
Gm13548	0	0	0	0	0.355483	0	-	-
Ccdc137	0.116021	0	0.207136	0.174862	3.50561	3.89687	-4.55139	0.00933662
Cox10	6.15841	0	0.0437774	0	3.68932	7.78573	-0.88765	0.690212
Cd177	0	0	0.0988676	0.0476744	0	0	1.05228	1
Opa3	5.95887	0.17024	1.25205	1.2347	4.19107	5.11528	-0.514101	0.689681
Gm42895	0	0.103893	0.0509518	2.31002	0	0	-3.89901	0.195593
Hbb-bh1	0	0	0	0	0	0	-	-
Ifi204	10.9788	64.693	24.3472	10.803	28.687	30.3954	0.51721	0.343284
Cep112it	0	0	0	0	0	0	-	-
Gm14703	0	0.598664	0.335498	0	2.63187	7.17158	-3.39154	0.147347
Gm15407	0	0	0	0	0	0	-	-
Gm1667	0	0	0	0	0	0	-	-
Gm12811	0	0	0	0	0.820755	0.978454	#NAME?	0.178625
Gm14798	8.28266	6.80705	0	8.42156	4.94944	2.19555	-0.0448851	0.994453
Gm11314	0	0	0	0	0	0	-	-
Ighe	0	0	0	0	0	0	-	-
Gm36967	0.51403	0	0	0	0	0	-	-
Gm30414	0	0	0	0	0	0	-	-
Gm20236	0	0	0	0	0	0	-	-
Gm37200	0.125969	0.358267	0.140563	0.61015	0.693126	0.420636	-1.46422	0.428969
Gm33163	0	0	0	0	0	0	-	-
Gm36969	0	0	0.108688	0	0.292334	0.0464566	-1.64021	0.603422
Gm36970	0	0.0837178	0.16423	0	0	0	Inf	0.440055
Olfr748	0	0	0.165207	0	0	0	-	-
Hist1h2aa	0	0	0	0	0	0	-	-
2610044O15Rik8	6.66493	3.28423	5.31264	4.38842	4.31682	4.45773	0.21344	0.735636
Gm10250	484.119	624.761	682.73	569.927	399.549	358.196	0.432358	0.30532
Iglj3	0	0	0	0	0	0	-	-
Rspo3	0.571321	0	0	0	0.800356	2.18082	-2.38351	0.378304
Echdc1	24.4957	26.3612	8.9031	33.4332	36.3063	31.1293	-0.75523	0.193535
Mgat4c	0.126356	0.0110596	0	0	1.01146	0.871884	-3.77668	0.0939365
Ptprk	0.996447	3.80483	1.87802	5.91203	3.98809	1.7327	-0.800434	0.40979
Daw1	0.288804	0.451859	1.89339	1.74884	0	0	0.59088	0.799571
Gpr21	0.106692	0.0404658	0.039691	0.114871	0.106756	0.16969	-1.06647	0.630189
Cdh22	0.0320892	0	0.0358253	0	0	0.122537	-0.85143	1
9030619P08Rik	0	0	0	0	0	0	-	-
Spag7	22.3097	15.7761	46.7103	31.8523	25.724	33.708	-0.106367	0.938608
Psmb6	295.175	275.322	222.989	311.662	219.229	147.453	0.226189	0.584472
Rtn3	44.0085	40.192	48.665	28.8073	45.4861	50.246	0.0933637	0.716243
Atl3	0.796414	2.50966	0.752025	0.747469	1.92067	1.59793	-0.0721033	0.994864
Cxcl14	49.6699	14.3436	18.5042	19.5475	46.32	123.865	-1.20119	0.10662
Vmn1r-ps110	0	0	0	0	0	0	-	-
Gm10083	0	0.0697586	0	0.0659876	0	0.116985	-1.39118	0.765647
Zfand5	33.9897	46.7798	42.705	36.3202	18.7185	16.9029	0.779313	0.100735
Ctsm	0	0	0	0	0	0	-	-
Ddx46	5.0007	4.6218	2.56755	4.27148	2.09069	3.40535	0.319639	0.637485
Caml	102.483	60.1704	57.052	65.1031	52.6738	43.9352	0.44214	0.333665
Ctla2b	5.84174	13.5798	8.19535	10.4218	8.51711	9.31736	-0.0330203	0.972413
Spata5l1	1.39327	0	0	0	0.624936	1.32952	-0.48829	0.885267
Slc22a19	0	0.0997957	0.0734137	0	0	0	Inf	0.181512
Gm14169	0	0.061783	0	0	0	0	-	-
Gm2415	0.22193	0	0	0	0.126899	0.121032	-0.159836	1
4930563I02Rik	0	0.108833	0	0.10295	0	0	0.0801748	1
Olfr391-ps	0	0	0.128495	0	0	0	-	-
Gm15326	0	0	0	0	0	0	-	-
Gm12065	0	0	0	0	0	0	-	-
Gm14642	0	0	0	0	0	0	-	-
9530068E07Rik	5.73836	7.89465	16.1929	9.79827	8.96543	22.5094	-0.468636	0.542379
Edc4	0.113008	0.587896	1.40531	0.0347541	1.79312	2.23394	-0.94747	0.572263
Lrrk2	0.903605	0	0.0339931	0.371626	0.345393	0.271276	-0.0759722	0.971536
Macrod1	0	0.488639	0	3.69868	3.86724	10.5525	-5.21255	0.0157657
1110004E09Rik	7.09538	0.058929	0	3.01084	3.93834	7.51214	-1.01531	0.56334
Synj1	0.545628	4.28977	1.00559	1.17482	1.71228	1.98802	0.260775	0.660933
Ifnar2	10.5818	14.0269	11.3593	9.36885	10.4759	15.328	0.0322519	0.823719
Paxbp1	9.74832	7.76092	4.96111	9.16845	4.68044	3.30526	0.389465	0.502244
Ighv4-1	0	0	0	0	0	0	-	-
Mis18a	6.69619	11.3755	4.71019	12.197	6.5095	4.8454	-0.0479611	0.995388
4933406J08Rik	0	0	0	0	0	0	-	-
Chst1	7.96181	5.1688	3.64508	2.47253	5.9748	9.10739	-0.0654861	0.988425
Mrgprx1	0	0	0	0	0	0	-	-
Mrgprb5	0	0	0	0	0	0	-	-
Pex16	13.5732	13.1849	13.2997	0.415817	14.0778	23.2194	0.0870225	0.83177
Duoxa2	0	0.195517	0.191773	0	0	0	Inf	0.335814
Duoxa1	0.0209937	0.047791	0	0.0226038	0.168108	0.240481	-2.64817	0.232195
Sord	11.3402	7.94108	10.3187	4.69554	11.8122	14.6505	-0.0740215	0.993936
Anxa11os	0	0	0	0	0	0	-	-
Gm26618	0	0	2.14973	3.2592	0.826122	0.787998	-1.18075	0.666588
Rfx3	2.19912	3.34627	2.03556	3.35854	2.42212	2.47268	-0.122598	0.918644
S100pbp	0.910687	0.452748	0.276264	0.437853	0.424641	0.345929	0.440305	0.699402
AC123873.1	0	0	0	0	0	0	-	-
Anxa4	22.8298	22.6412	20.9714	11.3631	14.3651	11.126	0.850273	0.0579926
Nfu1	17.6207	23.8917	20.6176	25.1516	15.1529	12.4856	0.235024	0.587563
Gfpt1	8.00445	9.9659	2.50883	4.74751	1.95282	1.82706	1.26398	0.0549132
Tgfa	1.34998	1.53619	1.0462	3.67374	3.13302	5.85074	-1.68652	0.0514865
Pcyox1	3.59842	4.80386	3.81372	4.97767	5.18951	8.30637	-0.59669	0.426932
Bbs1	0.637215	0.0836578	1.94184	0.0263785	0.956359	0.74839	0.621183	0.682162
A530013C23Rik	0.0226228	0	0.0757702	0.0243578	0.0679323	0.194368	-1.5427	0.532095
Zdhhc24	1.00478	0.295053	1.35638	2.16342	0.145942	2.76821	-0.934769	0.492059
Angpt1	5.46349	2.15766	9.89854	2.7333	6.10974	9.62979	-0.0764271	0.989331
Slc34a3	0	0	2.83078	0.130055	0	0.307365	2.69411	0.323114
Gm36971	0	0	0	0	0	0	-	-
Gm36972	0	0	0	0	0	0	-	-
Gm36974	0	0	0	0.137459	0	0	-	-
Gm36975	0	1.10687	0.167015	0	0.0748692	0	4.08872	0.205971
Gm36976	0	0.140208	0	0	0	0	-	-
Wdr49	0.410885	0	0	0	0.0685218	0.108917	1.21141	0.667679
Olfr1333	0	0	0	0	0	0	-	-
Btbd19	0	0.0198661	0	1.1466	1.13554	0.249922	-6.99385	0.002526
Kncn	0	0.0535184	0	0	0.0470636	0	0.185422	1
Kti12	4.61813	0.57332	0.936998	6.86994	3.86462	7.93234	-1.60689	0.252209
Faddos	0	0	0	0	0.259945	0.495852	#NAME?	0.276
Lrp8os2	0	0.0344928	0	0	0	0	-	-
1810044D09Rik	0	3.52283	0	8.48374	3.9425	2.68571	-2.10088	0.374891
Nlrp4d	0	0	0	0	0	0	-	-
Srsf2	40.9246	55.9412	50.2391	65.6988	21.7195	34.3681	0.272493	0.536195
Mks1	0.0469385	0	0	0.0252562	2.34789	1.72419	-6.44777	0.00924988
Pomt2	1.27074	0	2.56458	0.0873286	2.56998	6.08884	-1.1893	0.505814
Tspan8	0	0	0	0.0791497	0	0	-	-
Svip	16.5442	13.3817	28.7413	19.9771	32.7046	25.0892	-0.406674	0.525636
Cyp2d10	0	0	0	0	0	0	-	-
4930522N08Rik	0	0	0	0	0	0.284927	#NAME?	0.717797
Cds1	1.02277	2.79325	1.55985	5.43205	2.28553	1.72427	-0.81257	0.49704
Rasgef1b	8.42654	15.7385	6.03093	15.4257	46.4258	47.1268	-1.85161	0.00397787
Bmp3	0.0365166	0	0	0	0	0	Inf	0.553908
Prkg2	0.327396	0.351866	0.0202994	0.137076	0.600568	0.0867857	-0.236945	0.918349
Fgf5	0	0.0501875	0.0984532	0	0.0441345	0	1.75185	0.767672
Antxr2	0.018938	2.15575	0	0.0407807	0.132691	0.632722	1.43161	0.458442
Olfr810	0	0	0	0	0	0	-	-
Scgb2b24	0	0	0	0	0	0	-	-
Gm13078	0	0	0	0	0	0	-	-
Hnrnpa1	71.3851	97.4608	42.5764	88.5972	44.1685	25.6555	0.416363	0.449338
Olfr518	0	0	0	0	0	0	-	-
Ngfrap1	7.23373	8.41963	3.0906	3.91604	6.74159	9.54566	-0.108165	0.984234
Mid1	0.630321	0.127255	0.521881	0.0547222	0.386545	0.562688	0.349837	0.773443
Klhl35	0.98691	0	0	0	0	0.385294	1.35696	0.647078
G2e3	4.25966	4.22215	1.92643	2.8601	8.42325	5.64795	-0.701968	0.296753
Cops4	75.5121	80.9206	85.8956	74.6345	58.7749	46.2443	0.431744	0.29663
Sgcg	0	0	0	0	0	0	-	-
Wdr38	0.363344	7.94764	4.32504	3.21626	3.39317	5.20091	0.0974934	0.857745
Golga7b	1.29236	0	0	0.224393	0	0.517143	0.801422	0.764818
9430015G10Rik	0.0892874	0.487657	0.0199284	0.384474	1.73306	1.48245	-2.59249	0.118293
Prh1	0	0	0	0	0	0	-	-
Gatad1	3.92955	2.10253	3.94956	2.77359	1.84874	1.51482	0.701706	0.438771
Mark3	15.3009	27.1506	17.2101	14.6036	14.2594	20.5339	0.272383	0.513602
Pcdhb18	0.0813999	0.0617462	0.060564	0	0.244346	1.21695	-2.84266	0.201893
Hsbp1l1	0	1.61739	0	0	0.656407	0.939057	0.0196928	0.968796
Grin3b	0.0271132	0.37036	0.15135	0.0291926	0.0271388	0.0517536	2.34418	0.254363
2210404O09Rik	0.67831	6.445	1.13541	4.63702	1.96821	2.07129	-0.0711988	1
Olfr699	0	0	0	0	0	0	-	-
Zbtb2	4.95422	3.40432	4.96775	5.38509	1.60447	2.87768	0.433558	0.558625
Gm13582	0	0	0	0.0554495	0	0	-	-
Fign	0.194657	1.10754	0.941321	0.439086	0.222598	0.283055	1.24777	0.288272
Bola3	9.20771	14.9293	11.979	7.9353	7.80477	7.37522	0.643791	0.19489
Gm42726	0	2.05757	0	0	0	0	Inf	0.170333
Rpl30	6.18795	10.5454	6.05447	6.91429	6.77834	5.1493	0.274317	0.620794
Gm43760	0.0453506	0	0.0506307	0	0	0	Inf	0.604703
Gm8923	0	0	0	0	0	0	-	-
Gm4724	0	0	0	0	0	0	-	-
2210418O10Rik	1.508	0.231893	1.22802	1.55764	1.8351	0.311142	-0.319593	0.804912
Gm11009	0	0	0	0	0	0	-	-
Gmcl1	2.05582	3.49814	4.65271	4.38509	0.903544	1.63176	0.560585	0.499623
Mxd1	1.75846	2.49143	1.61603	0.0742392	0.379499	2.03995	1.23408	0.259693
Ftcd	0.0714746	0	0	0	0	0	Inf	0.710668
Gm11008	0	0	0	0	0	0	-	-
Snrnp27	130.99	181.933	130.682	154.249	84.3023	51.42	0.613365	0.222168
Gm4723	0	0	0	0	0	0	-	-
2610507B11Rik	5.5418	2.54212	7.43772	0.876977	3.74193	2.44981	1.13476	0.0894656
Gm16075	0	0	0	0	0	0	-	-
Gm14170	0	0	0	0	0	0	-	-
Gm12503	0	0	0	0.0470798	0	0	-	-
Gm15884	0.212647	0	0	0	0	0.20295	0.0673389	1
Gm14818	0	0	0	0	0	0	-	-
E230016K23Rik	0	0	2.21781	0	0	0	Inf	0.0669679
Gm12120	0	0	0	0	0	0	-	-
Gm15671	0	0	0	0	0	0	-	-
Gypa	0	0	0	0	0	0	-	-
Scarf1	0.0940708	0	0	0	0	0.44885	-2.25442	0.593496
Sltm	9.90398	9.6051	12.3501	15.953	11.1859	10.5249	-0.241471	0.747048
Nedd4	0.903443	0.374629	1.26451	0.733587	6.29708	6.86042	-2.44979	0.00308201
Rnf111	2.78432	3.91383	3.15285	0.551011	2.25332	3.77053	0.583309	0.446423
Rsl24d1	46.5479	57.8284	65.5945	30.2552	18.6978	36.8226	0.986647	0.0330774
Ccnb2	9.58616	0.909041	25.7534	14.0468	20.693	19.0576	-0.569609	0.599285
Gm13134	0.12154	0	0	0	0	0.115997	0.0673389	1
Gm16224	0	0	0	0	0	0	-	-
Gm16135	0	0	0	0	0	0	-	-
Olfr730	0	0	0	0	0	0	-	-
Gm11789	0	0	0	0	0	0	-	-
Gm15275	0	0	0	0	0	0	-	-
Gm15962	0	0	0	0	0	0	-	-
Slc36a1os	0	0	0	0	0	0	-	-
Crocc2	0	0	0.17121	1.5485	0	0.0549124	-3.22731	0.258721
Gbp2b	0	0.0551298	0	0	0	0	-	-
Dnm3	0.640497	0.281597	1.09921	1.13356	1.61672	1.98176	-1.22718	0.111505
Klhdc4	0.98868	0.298474	0.270198	0.586499	0.121134	1.55958	-0.541826	0.772399
Daam2	8.34933	1.75084	12.0192	3.50775	6.11278	8.70156	0.271724	0.636734
Ube2dnl1	0	0	0	0.198141	0	0	-	-
Plekha1	3.08263	3.82287	4.65537	5.5642	5.4023	4.28912	-0.400091	0.512486
Mrps28	101.668	167.572	114.625	96.8519	88.4422	62.3444	0.632363	0.195151
Vmn2r51	0	0	0	0.0575297	0	0	-	-
Thada	0.242891	1.65832	1.12292	0.317513	0.486044	1.17544	0.611753	0.577269
Dync2li1	27.0667	20.8075	38.8514	33.4766	30.8034	32.7294	-0.161667	0.8639
Car3	0	0	0.0410133	0.0791072	0.514791	0.105222	-4.09138	0.121989
Adcyap1	0	0	0	0	0	0	-	-
Slc25a46	13.3306	21.65	12.5715	11.353	11.0526	19.3202	0.18857	0.60861
Polr2d	134.491	204.813	168.765	180.215	139.435	106.903	0.252298	0.542795
Olfr1250	0	0	0	0	0	0	-	-
Olfr1253	0	0.162624	0	0.153833	0	0	0.0801748	1
Kbtbd2	4.19527	2.7193	6.0842	8.13729	7.2618	8.78375	-0.895608	0.153292
Plg	0	0.0564905	0	0	0	0	-	-
2610301B20Rik	38.8136	47.3493	43.3138	63.7729	30.3847	24.6652	0.123881	0.759861
Olfr727	0	0	0	0.14224	0	0	-	-
Olfr722	0	0	0	0	0	0	-	-
Gm11696	0.541648	0	0.345403	0	0.954878	0.664555	-0.8684	0.713954
Csn1s2a	0	0	0	0	0	0	-	-
Zfp64	2.46376	0	0.540875	5.95707	0.404137	2.02346	-1.48056	0.317374
Lrrcc1	2.08122	1.10725	3.55921	1.51311	1.64971	1.93444	0.404669	0.576661
Ano5	0.175689	0.0199912	0	0.037821	0.0879004	0.0335252	0.297238	0.941973
Slc2a9	0.0329376	0.0499699	0	0.04728	0	0.136197	-1.14603	0.666076
Eif2ak4	1.60179	4.1279	1.33186	3.83769	0.565655	0.629394	0.48864	0.610508
Wdr1	25.6399	30.1141	20.6374	21.2826	59.7928	48.4493	-0.761747	0.16795
Zfp458	0	0.0446191	0.831447	0.422152	1.45175	1.49681	-1.94394	0.349341
Soga1	0.0456539	0	0.560421	0.21298	0.959291	1.0601	-1.88101	0.327689
Gm3880	0	0	0	0	0	0	-	-
Gm5793	0	0	0	0	0	0	-	-
Snhg18	0.736392	0	0.102727	1.5855	2.02621	1.93237	-2.724	0.173975
Gm11432	0	0	0	0	0	0	-	-
Gm29556	0	0	0	0	0	0	-	-
Pcolce2	0	2.05977	3.19286	2.35729	0.175276	0.975081	0.582537	0.704896
Cd48	32.6605	113.134	52.7681	10.0344	50.4214	48.9553	0.859834	0.148429
Clpx	32.0582	18.8996	10.8619	20.3187	19.0463	17.4185	0.122593	0.759343
Dxo	0	0.401731	0.47839	0.380066	1.41299	3.05612	-2.46197	0.178636
Xaf1	6.47157	26.1117	17.9357	11.4586	7.82724	11.1974	0.728806	0.173328
Bptf	2.05253	2.88858	4.58911	2.48297	1.57475	1.07968	0.891471	0.139055
Gm29190	0	0	0	0	0	0	-	-
Ltbp4	0.0700401	0.047813	0.0312651	0	0.0840928	0.0267274	0.428235	0.855472
Sox30	0	0	0.10187	0	0	0	Inf	0.708326
Usp42	0.08571	0.55268	0.143469	0.445986	1.15775	0.722483	-1.57301	0.309712
B430219N15Rik	0.141033	0.320889	0.157373	0.151772	0.423281	0.201874	-0.32715	1
Gm13091	0	0	0	0	0	1.11329	#NAME?	0.560907
0610005C13Rik	0	0.0489869	0	0.0463388	0	0.061636	-1.14023	0.734772
6030471H07Rik	0	0	0	0	0	0	-	-
BB218582	1.37104	6.05694	3.05997	3.29927	3.46986	1.3083	0.376765	0.759863
Sfn	2.20477	0	0	0.0912699	0	0	4.59435	0.218195
Neurl4	0.166212	1.00874	0.108194	0.820135	0.235609	0.264356	-0.0409618	1
Olfr370	0	0	0.139281	0	0	0	-	-
Aadat	0	0	0	0.082707	0.461329	0.586583	#NAME?	0.0655759
Atp5sl	1.93509	0	3.06867	1.75432	4.25454	5.85556	-1.24556	0.375014
Gm6578	0.0885571	0.100798	0	0	0	0	Inf	0.606199
Zfp474	0	0	0.237282	0	0	0	Inf	0.557865
Olfr374	0	0	0	0	0	0	-	-
Fxyd6	6.41517	7.56065	10.227	35.8471	39.1242	59.4678	-2.4737	8.36725e-05
Cyp2b19	0	0	0	0	0	0	-	-
Hsd11b1	46.49	36.4365	77.106	47.2469	64.4026	78.0448	-0.245311	0.716878
Gm3015	0	0	0	0	0	0	-	-
Atp5l2-ps	52.169	78.3212	45.9874	50.0282	43.4262	35.5594	0.451961	0.571266
Gm21987	0	0	0	0	0	0	-	-
Gm21725	0	0	0	0	0	0	-	-
Entpd4	0	0	0	0	0	0	-	-
Vmn2r-ps16	0	0	0	0	0	0	-	-
Gm36978	0	0	0	0	0	0	-	-
Gm36979	0	0	0	0	0	0	-	-
Gm36981	0	0.104101	0.034036	0	0	0	Inf	0.352063
Ighv5-8	0	0	0	0	0	0	-	-
Gm36982	0	0	0.135329	0	0	0	-	-
Bsx	0	0	0	0	0	0	-	-
Gm9889	1.21353	0.0986257	4.93319	0	0.997402	1.86106	1.12754	0.50389
A630001G21Rik	2.1273	5.65923	5.06871	1.14509	1.20808	2.08486	1.53436	0.0981091
Zfp212	0	1.19302	0.0450034	0	0.242089	2.03944	-0.881965	0.793955
Gm12703	0	0.0763273	0	0	0	0.0640003	0.25412	1
C630050I24Rik	0	0	0	0	0	0.166662	-	-
Cyb5r3	22.0205	5.47477	6.29829	9.29666	15.9848	30.0189	-0.71054	0.332714
Rrp7a	3.42826	2.53808	1.06015	2.42344	1.44649	4.21742	-0.202862	0.902197
Amigo1	0.569057	0.412069	0.854402	0.211638	0.0931731	1.17491	0.310871	0.734396
Efcab5	0	0	0	0	0.144731	0	#NAME?	0.308375
Zfp438	0.0852617	1.11556	0.0475698	0	1.10883	2.92853	-1.69335	0.466524
Gm37144	0	0	0	0	0	0	-	-
Try10	0	0	0	0	0	0	-	-
1700027H10Rik	1.63939	0.532984	3.39782	1.76508	1.40611	2.45848	-0.0153235	1
2900069G24Rik	0	0	0.116439	0	0	0	-	-
Gm29208	0	0	0.458413	0	0	0	Inf	0.708311
Gm28596	0	0.223608	0	0	0	0	-	-
Gm28163	0	0	0	1.35937	0	0	#NAME?	0.574334
Gm28199	0	0	0	0	0	0	-	-
Gm28518	0	0	0	0	0	0	-	-
Gm28479	0	0	0	0	0	0	-	-
Gm29161	0	0	0	0	0	0	-	-
Olfr531	0	0	0	0	0	0	-	-
Sim2	0	0	0	0	0	0	-	-
Gm43119	0	0.0733418	0	0	0	0.246056	-1.74628	0.825019
Sigmar1	1.077	1.88548	2.18805	5.97573	5.77496	13.4133	-2.28857	0.00625782
Gm43836	0	0	0	0	0	0	-	-
2010309G21Rik	0	0	0	0	0	0	-	-
Armc6	0.268019	0	0.0747804	0.240442	1.11739	2.08871	-3.32972	0.0813383
Tmem161a	1.30556	0.158659	0.594086	0.491254	0.621448	1.29423	-0.225738	0.90961
Ncan	17.7557	4.11017	4.70962	9.18921	4.66022	6.22231	0.404932	0.514325
Gm28486	0	0	0	0	0	0	-	-
Borcs8	4.09333	3.51316	4.1808	2.05398	3.71389	4.30334	0.226997	0.745623
Gm17168	0	1.35332	3.53932	0	1.98349	1.51343	0.484529	0.841921
5330438I03Rik	0	0	0.160968	0	0.0481058	0	1.74249	0.821584
Olfr160	0	0	0	0.316599	0	0	#NAME?	0.723111
Spanxn4	0	0	0	0	0	0	-	-
Usmg5	44.5238	83.9845	47.8952	37.5688	48.1614	25.6452	0.663448	0.426972
Vmn1r-ps142	0	0	0	0	0	0	-	-
Gm20874	0	0	0.230244	0	0	0	-	-
Obox4-ps9	0	0	0	0	0	0	-	-
Gm21970	17.0201	7.39493	9.49673	0	12.8498	15.5033	0.25828	0.817223
Gm18397	0	0	0	0	0	0	-	-
Vmn1r-ps20	0.149434	0	0	0	0	0	-	-
Cldn17	0.116666	0.265583	0	0	0	0	Inf	0.441783
Mta3	2.49854	3.71256	0.460861	2.53424	2.78922	3.29068	-0.368596	0.760987
Shisa8	0.0757938	0.17254	0	0	0.379326	0.28943	-1.4292	0.611724
RP23-461C23.2	0	0	0	0	0	0	-	-
RP24-401P10.1	0	0	0.0916276	0.265183	0	0	-1.53314	0.826203
A230083G16Rik	0	0	0	0	0	0	-	-
Tas2r124	0.147024	0	0	0	0	0	-	-
RP23-91C8.1	0.586286	0	0	0	0	0	Inf	0.320006
RP24-127M20.7	0	0	0.154142	0	0.368525	0.087847	-1.56595	0.625393
A530053M12Rik	0	0	0	0	0	0	-	-
Gm20879	0	0	0	0	0	0	-	-
Gm3302	0	0	0	0	0	0	-	-
Gm29279	0	0	0	0	0	0	-	-
Gm43197	0.0529354	0	0.0590986	0.0569951	0	0	0.975026	1
4930500F04Rik	0	0	0	0	0.053524	0	-	-
4930524B17Rik	0	0	0	0	0	0	-	-
Gm20820	0	0	0	0	0	0	-	-
Gm42738	0	0	0	0	0	0	-	-
Gm42530	0	0	0	0	0	0	-	-
Gm21950	0.211187	0	0	0	0	0	Inf	0.55388
Gm28950	0	0	0	0	0	0	-	-
Il25	0	0	0	0	0	0.613373	#NAME?	0.472666
Olfr1484	0	0	0	0	0	0	-	-
Acyp2	72.1146	38.235	30.9521	83.608	59.7862	51.2716	-0.46222	0.474195
Tcstv1	0.0634488	0	0	0	0	0	-	-
Gm6176	0	0	0	0	0	0	-	-
Cept1	12.8231	53.7119	43.9538	68.6858	56.0972	30.754	-0.493358	0.454823
Inhbb	0	1.71922	0.322848	1.38429	0.225153	0.214717	0.1628	0.919313
Pax1	0	0	0.0305242	0.0294378	0	0	0.0522848	1
Tspan15	85.4448	30.0928	80.1511	70.1339	72.3963	84.1069	-0.211823	0.751191
Clca3b	0	0	0	0	0	0	-	-
Apbb1	3.57222	1.17823	1.90653	0.362275	2.79726	6.2989	-0.506731	0.660077
Ubtf	0.485151	0.264029	0.400163	1.62365	1.80452	1.85183	-2.19973	0.0283978
Lsm12	1.54021	1.26579	2.81693	3.68475	2.61132	3.26616	-0.766027	0.539727
Tmem101	3.70689	1.40606	4.37649	0.173525	12.5247	20.4039	-1.80253	0.159972
Kif1a	4.47059	1.07368	2.31897	2.34598	6.17025	8.16776	-1.08527	0.132792
Adam11	0.629663	2.21467	0.0159711	0.908961	0.458194	0.737421	0.442639	0.71762
Ccdc43	6.07163	6.14422	7.80069	7.50133	11.7467	10.6471	-0.578718	0.356658
Slc25a11	23.4135	12.4126	16.0855	14.6372	19.7628	30.8185	-0.329224	0.640755
Chrne	0	0	0	0	0	0	-	-
Eftud2	0.67465	0.142169	1.17113	0.188297	3.65022	6.52139	-2.38166	0.0436332
Higd1b	0	0	0.567478	0	3.30692	3.3965	-3.56226	0.188727
Gm28628	0	0	0	0	0	0	-	-
Gm28664	0	0	0	0	0	0	-	-
Gm28890	0	0	0	0	0	0	-	-
Gm28437	228.491	515.637	746.428	678.716	442.211	333.559	0.03534	0.877983
Gm29185	0	0	0	0	0	0	-	-
1700025B11Rik	0	0	0	0	0	0	-	-
Gm29060	0	0	0	0	0	0	-	-
Gm525	0	0	0	0	0	0	-	-
Adamts9	0.679102	0.0177631	0.139376	0.0504166	0.164018	0.28305	0.749267	0.62325
Prickle2	1.25832	1.12017	2.40721	0.7188	1.30186	0.947535	0.689144	0.359228
Gm43857	13.1049	17.0355	15.0209	8.84759	18.5797	11.2338	0.224211	0.641215
Gm43783	0	0	0	0	0	0	-	-
E030032P16Rik	0	0.0530984	0	0	0	0	-	-
Lrig1	1.45814	2.83955	0.486477	0.614965	0.63172	1.47752	0.812436	0.399337
Gm43022	0	0	0.0715331	0	0	0	Inf	0.708285
Gm17268	0	2.35805	0	0	4.1473	0	-0.814578	1
Gm43114	0	0	0	0	0	0	-	-
Ighv8-15	0.465075	0	0	0.500743	0	0	-0.106606	1
Gm6602	0	0	0	0	0	0	-	-
Gm6676	0	0	0	0	0	0	-	-
Bbs5	2.23472	6.79576	6.66449	14.4349	9.40659	5.47829	-0.901571	0.278387
Clip2	0.122543	0.116195	0.18233	0	0.102181	0.35081	-0.105426	1
Gm10057	0	0	0	0.299224	0	0	#NAME?	0.723086
Kcnma1	0.525728	0.029909	0.630675	0.0424518	0.65753	0.815223	-0.353029	0.872297
Gm21978	0	0.412815	0	0	0	0	-	-
Pirt	0	0	0	0	0	0	-	-
H1fnt	0	0	0	0	0	0	-	-
Arf1	79.2033	67.7802	87.3449	73.6481	145.546	195.998	-0.825248	0.123693
Znfx1	1.39252	0.874691	1.93937	0.491722	0.746827	1.14811	0.817655	0.35392
Gm17225	0	0	0	0	0.550748	0	#NAME?	0.720953
Tenm4	0.0910374	0.0109039	0.128331	0.0825354	0.0623272	0.23319	-0.715243	0.702121
Nup133	1.71917	4.10015	1.31405	2.15505	1.6966	3.28107	0.000133989	0.926644
Fam26d	0.0736685	0	0	0	0	0	Inf	0.710732
Gm43203	0	0	0	0	0	0.233865	-	-
Gm43507	0.0569006	0	0	0	0	0	-	-
Immp2l	7.15155	13.8646	12.5327	6.67253	3.71035	2.47701	1.38338	0.0957209
2510017J16Rik	0	0.616118	0	0	1.4087	1.2401	-2.10406	0.501595
Gm30043	0	0	0	0	0	0	-	-
Hist3h2ba	20.0493	20.5329	41.0184	27.3401	6.6868	7.22762	0.984027	0.343076
Gm19445	0.0560837	0	2.69214	1.02677	0	0.26769	1.08614	0.655807
Speer4c	0	0	0	0	0	0	-	-
Klf14	0	0	0	0	0	0	-	-
Aoah	0.422302	3.89782	1.78035	1.21238	5.91563	6.98514	-1.21005	0.382982
Gm36986	0	0	0	0	0	0	-	-
Gm36987	0	0	0	0	0	0	-	-
Gm8010	0	0.356544	0	0	0	0	Inf	0.707188
Gm36988	0.0567824	0.193893	3.61313	0.0611372	0	0.108386	4.51047	0.0667734
Ccdc160	0	0	0	0	1.33653	1.69955	#NAME?	0.0502529
Gm36989	0	0.288206	0.0706721	0	0.633616	0.543871	-1.71414	0.548903
Ighv13-1	0	0	0	0	0	0	-	-
Pak2	9.41652	13.7931	10.6648	13.6748	7.17669	6.72977	0.296505	0.536661
Mfi2	0.0662	0	0.0369348	0.0356202	0	0	1.53376	0.764779
Spag6	0	0	2.80238	0.859051	0.2818	0.358336	0.902471	0.666701
Slc6a14	0	0	0	0	0	0.0380014	-	-
Gm9244	0	0	0	0	0	0	-	-
Wdr53	12.4473	0.481055	5.29413	0.0505558	3.71282	3.76507	1.2753	0.334742
Dnm1l	32.3386	32.0801	28.3036	42.9126	61.8194	46.197	-0.702882	0.167566
Fgd4	1.4041	0.611757	0.077639	3.43857	1.6264	2.13053	-1.78118	0.0471909
Gm498	0	0	0	0	0	0	-	-
Gm26647	0	0	0	0.821362	0	0.31206	#NAME?	0.159665
Gm43798	0	0	0	0	0	0	-	-
Hes7	0	0.8604	0	0.325602	0.6809	0.28863	-0.59002	0.845591
Rabepk	3.43906	0.647729	3.86427	4.44285	4.39028	6.20138	-0.919059	0.315899
Srrm1	9.86775	12.8113	16.3453	12.4889	7.59832	7.00436	0.526533	0.259885
Pramel6	0	0	0.0851613	0	0	0	Inf	0.708352
Pramel7	0.0358877	0	0	0	0	0	-	-
Hdac1	7.56653	2.67576	8.4958	8.04563	11.2282	11.9304	-0.735765	0.268003
Stpg1	0	0	0	0	0.280125	0.0763138	#NAME?	0.197257
Nipal3	1.10585	0.928044	0.13883	0.133931	0.567071	0.580396	0.761786	0.548802
Csmd2	0.760958	0.428586	0.840604	0.124127	0.253795	0.154033	1.93221	0.104877
Zbtb8a	0.0589109	0.0670536	0	4.06042	1.00243	1.57459	-5.71954	0.0071742
Parvg	1.26098	1.35049	2.15217	0.346034	6.1601	8.47033	-1.65256	0.146726
Parvb	0.429762	0.978088	0.28775	0.58606	0.745339	0.738194	-0.287551	0.886656
Csnk1e	1.56248	6.91638	3.60933	2.3886	3.29873	5.1589	0.156406	0.72004
Smc1b	0	0	0	0.0729165	0.20336	0.323243	#NAME?	0.0500095
Bnip2	15.0517	13.0395	18.8931	9.05003	14.7548	15.7524	0.248233	0.531545
Samm50	38.8347	6.97753	15.1452	44.9767	20.2874	28.3984	-0.61967	0.401128
Sh3bp1	0.66162	0.677579	1.15673	0.379886	1.98601	9.07055	-2.19599	0.0826007
Upk3a	0.989402	0	0	0.79878	0	0	0.308758	0.949202
Fam118a	14.3611	0.550858	9.36359	0	6.99627	11.8564	0.364734	0.745611
Gm42441	0	0	0	0.393632	0	0	#NAME?	0.723061
Hspb6	7.25033	1.91946	1.51912	0	5.24099	4.60305	0.118793	0.892876
Dpm3	80.6412	78.1167	42.688	59.5466	27.3096	18.9421	0.929076	0.116587
Wnt4	0	0	0	0.0351021	0	0.68467	#NAME?	0.112523
Mrpl41	167.111	189.366	181.947	110.095	86.2776	74.0777	0.993377	0.029551
St8sia2	0.825825	0.805484	0.737245	1.62571	0.495788	1.68868	-0.685851	0.637852
Mcoln3	0.032821	0	0.0732845	0	0	0	Inf	0.437439
Clec3b	0.414482	0	0	0	0	0.26363	0.652796	1
Exosc7	43.9255	97.6017	67.8716	59.6705	26.9166	24.6785	0.912246	0.0933013
Zdhhc3	0.932375	0.761724	1.77859	0.326006	1.07643	1.65778	0.182421	0.755643
Tgm4	0.871203	0	2.66459	0	0.322861	0.153958	2.89052	0.194011
Itih5	1.95646	0.0394003	1.31385	1.54708	2.13084	3.30439	-1.077	0.390481
Atp5c1	132.581	171.457	185.697	139.978	134.299	104.55	0.370461	0.351391
Ttll5	0.831237	0.0465224	0.304134	1.76777	0.763544	0.650176	-1.4286	0.202536
4930412O13Rik	0	0	0.0874794	0	0	0	-	-
Rttn	1.4491	1.04935	0.0210033	1.05355	1.58173	0.844063	-0.465707	0.76632
Suox	3.26082	0.596352	2.59918	5.14036	3.78707	10.0573	-1.55605	0.205398
Gm28313	0	0	0	0	0	0	-	-
Gm42626	0	0	0	0	0	0	-	-
Scgb1b8-ps	0	0	0	0	0	0	-	-
Slc12a8	1.31768	0	0.0222817	0.0429772	0	0.152404	2.77783	0.274074
Cox18	1.70976	2.12795	1.04343	0.719004	1.79093	2.42181	-0.0148799	0.948501
Reep6	1.10041	0	0	0	0.220211	1.12883	-0.293884	0.955812
Prr11	0	0	0	0.231028	0.966294	0.204792	#NAME?	0.0170102
Ska2	1.10282	0.738185	1.88218	4.29501	9.41163	7.676	-2.52183	0.00849579
Fbxl21	0.592378	0	1.4927	0.020567	0.955981	0.255293	0.759284	0.684422
Btnl10	0	0	0.0204902	0.0593014	0	0	-1.53314	0.826219
Rnf187	11.3691	4.23253	20.5972	6.49755	24.0151	86.6583	-1.6946	0.061192
Smg8	2.713	0	2.27064	0	1.74507	1.75673	0.509106	0.76849
4933440N22Rik	0.31528	1.97322	0.117289	0.226283	0.105156	0.250722	2.04702	0.240789
Ccp110	4.08759	1.16566	3.52934	9.60412	3.32368	1.96454	-0.761853	0.284901
Zdhhc15	1.91179	0.565062	1.44076	3.68868	2.28552	1.32679	-0.898117	0.427561
Map9	3.39123	2.20513	1.18139	1.62261	0.771991	1.66087	0.740937	0.411163
Ptgr1	4.70628	5.01645	3.65641	2.56539	5.24542	3.41089	0.253694	0.777099
Mapkbp1	0.334102	0.0190073	0.410118	0.395641	0.334296	0.191286	-0.271439	0.883063
Usp36	0.568001	0.579479	1.85785	0.590406	0.587923	0.495294	0.844549	0.405639
Astn2	0	0	0.109821	0.0529563	0.295383	0.211288	-2.34931	0.314933
Pappa	0	0	0.927431	0	0.0496458	0.035516	3.44496	0.21222
Gm19583	0.200296	0.113932	0	0.215547	0.200382	0	-0.404523	1
9430002A10Rik	0	0	0	0.155952	0.434939	0.276476	#NAME?	0.157886
Rab1a	55.0894	50.6291	46.7959	36.8815	57.463	60.5345	-0.0221969	0.915597
Lgr5	0.844958	0	0.0345001	0.0554642	0.0206209	0.019662	3.19931	0.159583
Dock2	4.32447	2.51828	5.05267	1.9692	3.20849	2.89836	0.558685	0.319698
Slc1a4	8.17417	4.36012	8.13517	5.9231	3.14572	5.77519	0.47762	0.389665
Olfr1019	0	0	0	0	0	0	-	-
Olfr1016	0	0	0	0	0	0	-	-
Olfr1044	0.14469	0	0	0	0	0	-	-
Olfr1043	0	0.329379	0	0	0	0	Inf	0.707186
Olfr1042	0	0	0	0	0	0	-	-
Olfr1040	0	0	0	0	0	0	-	-
Olfr1039	0	0	0	0	0	0	-	-
Olfr1037	0	0	0	0.1524	0	0	-	-
Olfr1024	0	0	0	0	0	0	-	-
Elp5	23.0857	25.0364	23.2526	27.2744	33.6452	20.7627	-0.194611	0.761689
Slc2a4	0	0	0	1.11998	0	0.289556	#NAME?	0.0251534
Gabarap	132.671	174.16	165.66	102.754	133.199	117.349	0.419384	0.277516
Cldn7	0.0418141	0	0	0.0900418	0	0	-1.10661	1
Fabp5l2	0	0.381449	0.374146	0	0.335444	0.63969	-0.367985	1
Gm11775	0	0	0	0	0	0	-	-
Gm14547	0	0	0	0	0.368897	0.351743	#NAME?	0.603246
Fcnaos	0.0695484	3.16676	1.86335	0	0.417684	0.796669	2.07021	0.286836
Gm13748	0	0	0	0	0	0	-	-
Gm14280	0	0	0	0	0	0	-	-
Rreb1	0.504851	0.923097	0.235949	1.19385	0.436061	0.415874	-0.298088	0.777553
Gm12440	0	0	0	0	0	0	-	-
Rexo4	4.70612	1.17912	1.71045	0.581014	6.15602	5.95348	-0.740498	0.487301
Slc16a13	0.370261	1.6854	0	0	1.1485	2.04938	-0.637515	0.819966
Cxxc4	0.0568227	1.07157	0.00905998	0.253446	0.28429	0.240149	0.548178	0.69684
L3mbtl3	0.678617	1.37284	0.042076	1.01469	0.546972	1.15126	-0.373911	0.84947
Gm11973	0	0	0	0	0.0872838	0.499442	#NAME?	0.255871
Gm16212	0	0	0	0	0	0	-	-
BC024139	0	0	0.0456836	0	0.122874	0.0195267	-1.64021	0.603338
Kctd3	1.32264	1.46439	1.58236	1.88572	0.0357682	0.818682	0.673167	0.542918
Ush2a	0	0.00836908	0	0.0158333	0	0	-0.919825	1
Olfr984	0.14469	0	0	0	0	0	-	-
Lonrf2	0.0804948	0.0523395	0.346503	0	1.00106	1.26199	-2.23916	0.243278
Olfr202	0	0.168432	0	0.478134	0	0	-1.50525	0.827274
Gm26920	3.39933	0	0	0	2.30594	1.37453	-0.114642	0.983987
Znrf2	4.27503	9.91916	10.0533	5.63506	2.9212	3.54219	1.00302	0.106276
Map2k5	11.1959	2.69634	0.727164	7.39769	5.45298	7.40517	-0.470453	0.692537
Rpl10-ps3	2.76507	4.40506	4.7314	3.77069	1.47559	1.75911	0.764611	0.603206
Panx2	0	0.154115	0	0.0485869	0	0.0861604	0.193752	0.927305
Nrf1	1.36313	1.23405	0.882453	1.97828	1.07756	1.03487	-0.233416	0.802812
Pou4f3	0	0	0	0	0	0	-	-
Gm9574	0	0	0	0	0	0	-	-
Rhog	48.6545	27.6826	40.1221	13.7786	70.9707	128.379	-0.871897	0.250255
Lars	8.2295	7.8307	5.81895	5.76638	22.999	18.7187	-1.11789	0.109883
Ggh	74.9679	81.4266	94.5349	84.0051	45.5498	64.0992	0.373799	0.376374
Ttpa	6.88916	8.7273	5.42382	3.09626	6.35771	8.19096	0.2539	0.590612
C230071H17Rik	0.598076	0.104697	3.38854	1.78309	1.61117	1.7561	-0.332108	0.866452
Tcerg1	8.11355	9.23261	2.73276	9.46531	5.10708	6.22208	-0.050519	1
Gm4792	0	0	0	0	0	0	-	-
Gm42771	0.110058	0.125206	0.0614045	0.059219	0	0.210029	0.139919	1
Nfatc1	3.31974	1.33096	2.70649	0.0555578	1.18753	2.34718	1.03506	0.321073
4933427E13Rik	0	0	0	0	0	0	-	-
Trim33	1.37276	0.362806	0.612764	0.276503	0.708923	0.676114	0.499114	0.620865
Scube2	0	0	0.0489975	0.0709028	0.0219645	0	-0.922464	0.850461
Slc27a4	1.39329	0	0	3.12761	1.09747	1.61243	-2.06685	0.285357
Ctcf	3.81589	3.74327	6.31405	3.30533	4.14721	4.9807	0.1581	0.743659
Pard6a	1.35895	0	0.13188	11.5766	1.7144	6.87853	-3.75799	0.0238206
Sh2d1a	0	0.513132	0	0	0.0360968	0.292612	0.64252	0.773322
G630016G05Rik	0.0326018	1.07624	0.0727952	0	0.0652651	0.186725	2.22935	0.301533
Gm20906	0	0	0	0	0	0	-	-
Gm13790	0	0	0	0	0	0	-	-
Gm11754	0	0	0	0.222721	0	0	-	-
Vmn1r119	0	0	0	0	0	0	-	-
Arhgef18	1.13706	0.810315	2.7044	0.754255	0.413709	0.504157	1.4761	0.139805
Pnpla6	1.12565	1.24626	2.07096	0.589522	0.882747	1.79991	0.441238	0.678231
Mcoln1	3.31463	0	2.08066	4.26536	3.47197	7.6604	-1.51294	0.240704
Ighv5-15	0	0	0	0.207058	0	0	-	-
Mettl17	1.66588	1.27495	1.28323	2.74571	2.6994	3.50295	-1.08294	0.200368
Gm3264	0.67717	0	0.453421	0.583182	0	0.129205	0.666344	0.839456
Arhgef40	0.265307	0.140418	0.612785	0.78379	0.327191	0.429796	-0.597198	0.633986
Olfr432	0	0	0	0	0	0.138974	-	-
1700031F10Rik	0	0	0	0	0	0	-	-
Tmem164	1.26632	4.03471	0.36337	2.14228	0.416321	1.82984	0.368213	0.690566
D030056L22Rik	13.1074	5.78727	3.82983	13.4878	2.89605	8.68049	-0.141387	0.903244
Prr15l	0	0	0	0	0.0365841	0	#NAME?	0.720925
Gm10382	0.443689	0	0.990322	0	0.887987	0.423465	0.128892	0.955823
1700049E17Rik2	0	0	0	0	0	0	-	-
Gm7853	0	0	0	0	0	0	-	-
Gm10384	0	0	0	0	0	0.191415	#NAME?	0.568389
Gm13707	0	0	0	0	0	0	-	-
Gm14302	2.8646	0	1.19883	0	0.358275	0	3.50356	0.267588
4930455G09Rik	3.25664	12.1058	2.90742	0.46736	1.30344	0.414275	3.06372	0.0834745
Lrrc75aos2	0.163541	0	0.0912443	0	0.163611	0	0.63901	1
Smc2os	0	7.95631	6.09584	0	1.74902	1.66792	2.04001	0.333188
Gm12333	2.04993	0.0583107	0	0	0	0	Inf	0.057757
2810430I11Rik	0.480488	0	0	0.0861935	0	0	2.47885	0.519997
Gm13563	2.40195	1.18189	2.97016	2.44609	3.96221	5.07969	-0.809677	0.559673
Gm43637	0	0	0.0521708	0.100628	0	0	-0.947715	1
Gm26918	0	0	0	0	1.12797	0.717214	#NAME?	0.164241
Tmem176b	39.0564	47.1036	32.842	16.5226	39.2163	47.086	0.210794	0.55771
Aoc1	0	0	0	0	0	0	-	-
1600015I10Rik	0	0	0	0	0	0	-	-
Igf2bp3	0.430641	0.726604	0.43086	0.447628	0.341744	0.325915	0.509892	0.686183
Malsu1	6.25365	11.9053	12.4691	6.76435	6.0793	8.23017	0.539399	0.320382
Gpnmb	12.4661	4.06194	11.358	0.748871	9.67092	12.3152	0.294634	0.623906
Tra2a	5.17053	6.37544	7.42351	4.3202	2.45548	3.22552	0.923506	0.103704
Rab42	8.26797	0	0	0	1.07906	1.02907	1.97157	0.47856
Mnd1-ps	0	0	0.505469	0.243739	0.679773	0.864457	-1.82263	0.512063
Gm9017	0	1.86141	0	0	0.881349	0.36029	0.584153	0.820781
Runx1t1	0.13859	0.0946252	0.0927937	0.169094	0.147918	0.211598	-0.697294	0.680713
4930570N18Rik	0	0	0	0	0.824464	0.786125	#NAME?	0.324767
Bcl2l2	3.78561	1.43591	2.0752	1.01887	0.299041	0.570393	1.95016	0.0598991
Gm15722	0	0	0	0	0	0	-	-
Trbd1	0	0	0	0	0	0	-	-
Vmn2r67	0.0534946	0	0	0.0575972	0	0	-0.106606	1
AC164084.2	0	0	0	0	0	0	-	-
Olfr854	0	0	0	0.155294	0	0	-	-
Gm8935	0.0287433	0.0327163	0.0320899	0	0.0287704	0.0274326	0.735083	1
Gm14482	0	0	0	0	0	0	-	-
Abhd1	3.53465	0.0406242	0.159386	2.26778	4.60837	3.81589	-1.51749	0.30936
Klf4	4.43528	10.4469	4.15342	0.434073	5.30676	3.37407	1.0624	0.233059
Ap1m1	13.4311	9.99455	16.6339	22.7418	18.5065	27.4383	-0.777881	0.166636
Cdkn1b	1.04661	1.23203	0.140952	1.88437	0.595815	0.551024	-0.325135	0.828981
Rab8a	24.2692	14.3047	17.9843	41.745	18.3351	25.6571	-0.600185	0.284691
Hmgn2	62.3501	39.4206	45.5162	140.551	30.2408	29.3335	-0.442272	0.483495
Fam32a	46.5481	102.351	57.9387	85.7302	88.707	89.7262	-0.352931	0.57877
Kcna3	0.287628	0.245475	1.4445	0	1.22326	1.92147	-0.669182	0.799903
Gp5	0.124592	0	0	0	0	0	Inf	0.710795
Wdr5b	0.460019	18.6705	4.27803	0.0825215	8.20844	10.1697	0.342582	0.740934
Tkfc	0.0606889	0.0690774	0	0	0.30373	1.91179	-4.09366	0.135912
Tulp4	5.58994	3.44179	2.71899	6.93449	1.89427	1.81728	0.142432	0.804595
Gm14092	0	0	0	0	0	0	-	-
Gm561	23.2322	37.6722	40.8333	34.0774	29.9287	26.8807	0.162713	0.809527
Spin2-ps1	0	0	0	0	0	0	-	-
Ceacam5	0	0	0	0.0449797	0	0	-	-
Rbpjl	0	0.50989	0	0	0	0.267252	0.931986	0.723496
Svs5	0	0	0	0	0.407324	0	#NAME?	0.569395
Slpi	2.97885	2.16565	0.923394	0.35633	0.165591	0.631651	2.39509	0.142605
Svs3a	0.057306	0	0	0.0617009	0	0	-0.106606	1
Svs6	0.255574	0	0	0	0	0	-	-
Sdc4	33.5193	45.2099	38.4639	24.5506	29.8858	81.8428	-0.217678	0.850784
Gm6490	0	0	0	0	0	0	-	-
Tcaim	0	0	0	0	1.33763	1.52585	#NAME?	0.010631
Gm11077	0	0	0	0	0	0	-	-
Gm8257	0	0	0.0999029	0	0	0	Inf	0.708278
Slco1a6	0.0319468	0	0	0	0	0	-	-
Hrk	0	0.232388	0.0506475	0.781704	0.158929	0.129915	-1.9193	0.370708
Tmppe	0.139665	0.363275	0.200397	0	0.279512	0.68547	-0.456285	0.887541
B3gntl1	0.466557	3.09696	0.694224	0.209276	1.16705	1.66956	0.483224	0.689382
Gm3676	0	0	0	0	0	0	-	-
Itga2	0	0	0	0	0	0	-	-
Mocs2	7.6032	14.0101	14.048	14.901	8.78326	8.65703	0.140982	0.703307
Gm12059	0.220271	0.150368	0	0	0.0881552	0.0840558	1.10584	0.725972
Mettl24	0	0	0	0	0.447551	1.2805	#NAME?	0.0955282
Gm16428	0	0	0	0	0	0	-	-
Gm5678	0	0	0	0.176521	0	0	-	-
Gm6657	0	0	0	0	0.119843	0	-	-
1700028B04Rik	0.0896016	0.305959	0.200068	0.192947	0.0896861	0	1.07548	0.632948
Gm28540	0	0	0	0	0	0	-	-
Gm29285	0	0	0	0	0	0	-	-
Gm28113	0	0	0	0	0	0	-	-
Gm17767	0	0	0	0.0651553	0	0	#NAME?	0.723036
Olfr827	0	0.441299	0	0	0	0	Inf	0.559788
Gm29355	0	0	0	0	0	0	-	-
Shh	0	0	0	0	0	0	-	-
Pdcd2l	12.4181	11.4686	7.16327	0	8.28351	9.50298	0.80381	0.46587
Haao	0	10.1895	0.624598	0	2.57594	3.52476	0.825864	0.660318
Smim7	60.8031	75.1234	51.6877	87.9149	77.4334	68.4582	-0.317545	0.568141
Grid1	0	0.0227931	0.0670701	0	0.420926	0.248498	-2.89712	0.234642
Rwdd2b	1.76373	0	0	8.05339	1.643	4.70094	-3.0291	0.116459
4930432K21Rik	0.4514	0.102727	0	0	0.496855	0.215389	-0.362154	0.923101
Fzd7	4.85913	1.68285	1.61666	2.24194	1.20792	0.518397	1.03982	0.382756
Nacad	0	0	0.189	0.57306	0.193683	0.415598	-2.64519	0.252458
Htr2c	0	0	0	0	0	0.0269128	#NAME?	0.56823
Pin4	0	1.32069	2.22021	3.03427	3.31784	2.05666	-1.24778	0.52417
Nhsl2	0.0396384	0.127803	0.0147461	0.0568986	0.0132207	0.0630437	0.45223	0.793282
Med12	0.915249	0	0.198604	0.39687	0.38157	1.22517	-0.847039	0.641203
Phyhd1	20.7294	17.5316	22.7514	20.0297	20.5947	23.4858	-0.0714519	0.986791
Gm13273	0	0	0	0	0	0	-	-
C030013D06Rik	0	0	0	0	0	0	-	-
1700049E17Rik1	0	0	0	0	0	0	-	-
Adam28	0	0	0	0	0	0	-	-
Gm5431	0	0	0	0	0.146141	0.418113	#NAME?	0.0581872
Tbx2	0	0	0	0.0406008	0	0.108007	#NAME?	0.337743
Olfr1124	0	0	0	0.153833	0	0	-	-
Tbx4	0	0	0	0	0	0	-	-
Tmem37	40.5853	109.937	75.7954	26.7324	40.191	40.2223	1.07878	0.0395981
Olfr1317	0	0	0	0	0	0	-	-
Wdr47	4.0652	5.12076	2.82742	5.31281	1.62701	2.63429	0.327433	0.624848
Ppp1ca	495.542	197.068	165.921	269.091	254.86	359.767	-0.0417164	0.980053
Klhl32	0.170093	1.58476	0	1.67098	0.595685	0.892743	-0.848304	0.614402
Cbln3	0	0	0	0.0243699	0	0	-	-
Aqr	1.50935	0	3.29312	1.78116	1.78127	1.9758	-0.205652	0.90012
Nol4	3.3499	0.65636	0.940759	0.32243	4.05103	2.37103	-0.447152	0.677006
Slc16a6	2.40609	1.56455	4.96095	1.94889	3.27872	4.59203	-0.136754	0.95223
Metap1d	4.99154	5.14749	2.21941	4.9329	7.02338	8.22399	-0.70745	0.329104
Rnpep	4.47502	2.29916	0.952009	3.46419	4.223	9.1262	-1.12178	0.153738
Acad11	1.73581	0.795773	1.28209	1.11585	1.28699	1.02484	0.153952	0.843867
Gja6	0	0	0	0	0	0.517659	#NAME?	0.337113
Tmem191c	0	0	0	0.413392	0.240135	1.58784	#NAME?	0.00138639
Negr1	0.333247	2.85059	0.333416	1.89277	1.10379	1.0527	-0.203206	0.909608
Disp2	1.13661	0.376716	0	0.677161	0.0552081	0.20007	0.698643	0.698055
Nup43	11.0572	23.3794	0.640455	7.3729	6.46968	3.35893	1.02799	0.26073
Stat2	3.72396	6.94688	9.06088	2.82609	4.36749	8.70933	0.311227	0.581297
Olfr55	0	0	0	0	0	0	-	-
Vmn2r101	0	0	0	0	0	0.050698	-	-
Gm4791	0	0	0	0	0	0	-	-
Cyp2d22	18.313	5.50459	10.2457	7.86481	19.7558	34.1028	-0.857602	0.26363
Slc22a12	0.0478922	0	0.213873	0	0	0	Inf	0.293073
D130043K22Rik	0	0	0.021009	0	0	0.0898195	-2.09602	0.710147
Gm43846	0	0	0	0	0	0	-	-
Gm43386	0	0.0388981	0	0.0735908	0	0	-0.919825	1
A830019L24Rik	0.115708	0	0	0.0934424	0	0	0.308344	1
Gm42769	0.0824184	0.187621	0.184028	0	0	0.15732	1.52921	0.679708
Gm43693	1.09507	0.124605	0	0	0.219153	0	2.47649	0.436751
Gm10033	6.48355	4.28389	0	7.20506	4.60389	2.79417	-0.439602	0.821371
Fbxw5	2.14556	0.0796068	1.7437	3.79116	6.06704	10.9493	-2.3903	0.0224203
Npdc1	4.60549	1.18212	1.23656	0.708299	1.97492	8.17836	-0.628833	0.596932
Clic3	0	0.13498	0	0	0	0	Inf	0.707108
Edf1	58.3986	33.9611	21.0893	38.3001	21.389	38.6298	0.206505	0.632151
Ptgds	254.823	257.314	271.869	327.901	144.966	145.841	0.341606	0.44217
Gm21726	0	0	0	0	0	0	-	-
Gm13290	0	0	0	0	0	0	-	-
Gm10922	0	0	0	0.0751114	0	0	-	-
Usp34	5.0567	3.12304	5.02167	8.90623	3.57187	2.92524	-0.222551	0.727848
Krtap3-1	0	0	0	0	0	0	-	-
Acot10	2.41059	5.18143	5.97805	1.4418	2.32262	3.15235	0.972259	0.420587
Mmp10	0	0	0.0887509	0	0	0	-	-
Zfp746	0.929367	0.753502	0.103709	2.0886	0.197608	0.343661	-0.557795	0.68746
Vmn1r53	0	0	0	0.131211	0	0	-	-
Tas2r131	0	0	0	0	0	0	-	-
Slc39a1-ps	0	0	0.31507	0	0	0.134671	1.22623	1
Pard3bos3	0	0	0	0	0	0	-	-
Gm13068	6.19589	2.5638	5.86669	5.76075	2.72397	6.27087	-0.0126901	0.974343
Gm12111	0	0	0	0	0	0	-	-
4930441J16Rik	0	0	0	0	0	0	-	-
Gm12909	0	0	0	0	0	0	-	-
1700095J03Rik	0	0	0	0	0.30279	0.216612	#NAME?	0.234809
Gm16155	0	0	0	0	0.404914	0.386085	#NAME?	0.603337
C530005A16Rik	0	0.31944	5.07543	0.30223	0.224731	0.96444	1.85492	0.338775
Gas5	10.6404	12.0413	8.60837	13.9502	10.3654	6.22178	0.0351294	0.892151
Dis3l2	1.00727	1.91034	0.671314	1.08439	1.45579	2.5632	-0.507903	0.678979
Ficd	3.97286	0.149025	2.82575	5.31103	2.70834	5.49922	-0.960352	0.458018
Phb	9.04062	6.0623	6.71089	14.5993	10.6611	13.5183	-0.830024	0.227521
Kif16b	0.310665	0.432074	5.2966	0.0185765	0.897998	0.312918	2.29633	0.124945
Birc7	0	0	0	0	1.72968	1.03101	#NAME?	0.0437939
Gcnt1	4.47144	1.67028	0.667338	1.88747	2.02622	2.68465	0.0453516	0.910569
Ythdf1	11.8341	10.4908	8.19308	6.78518	5.93722	9.72527	0.443095	0.410169
Trdv2-1	0	0	0	0	0	0	-	-
Trdv1	0	0	0	0	0	0	-	-
Trdv4	2.77255	10.8672	0	0	0	0	Inf	0.0369671
Trdv2-2	0	0	0	0	0	0	-	-
Trav18	0	0	0	0	0	0	-	-
Trav21-dv12	0	0	0	0	0	0	-	-
Gm36990	0	0	0.21622	0	0	0	Inf	0.708207
Kpna2	8.45171	2.3553	2.50226	4.82797	5.69525	4.80616	-0.203867	0.846695
Smurf2	4.56161	1.84691	1.81122	8.42388	1.8633	1.33686	-0.499949	0.565728
Skiv2l2	30.4644	14.6285	29.3837	40.0951	44.9576	47.965	-0.836758	0.121154
4931406P16Rik	1.49959	2.82856	3.78345	1.35996	1.04378	1.34544	1.11341	0.0810497
Gm36991	0	0	0.235574	0	0	0	-	-
Gm36992	0	0	0	0	0.319769	0	-	-
Gm36993	0.137697	0	0	0	0	0	Inf	0.553809
Gm36994	0	0	0	0	0	0	-	-
Gm36995	1.74349	0	0.0266547	0.951344	0.09559	0.227913	0.473542	0.83409
Gm30686	0	0	0	0	0	0	-	-
6720464F23Rik	0.039111	4.94181	2.1394	2.3166	0.74381	0.186679	1.1328	0.477696
Fate1	0	0	0	0	0	0.201666	#NAME?	0.568335
Slitrk5	0.369971	1.3602	4.79574	0.551497	0.825808	1.30361	1.28346	0.303257
Ppp2ca	80.9299	56.3879	42.9569	73.2614	34.6608	44.1886	0.245075	0.560675
RP24-243F8.7	0	0	0	0	0	0	-	-
RP23-89F9.3	3.90446	0	0.42169	0	0	0.360622	3.58452	0.177603
RP23-100I21.3	1.20368	0	0.0707048	0.613824	0.316955	0.120886	0.27713	0.93581
RP23-42H18.6	0	0	0	0	0	0	-	-
Flg	0.180863	0	0	0	0	0	-	-
RP23-79A7.3	0	0	0	0	0	0	-	-
RP23-281H4.10	1.88548	0	0	0	0.857525	0	1.13668	0.804421
Gm9696	0	0	0.0823364	0	0	0	Inf	0.708202
Ccl26	0	0	0	0	0	0	-	-
Zfp39	1.54713	0	0.0392421	0.0756907	1.86465	1.5099	-1.12097	0.606504
Gm36933	0	0	0	0	0.0891312	0.2975	#NAME?	0.187997
Mesdc1	1.66615	1.93108	0.103306	1.52799	0.123493	0.853853	0.56273	0.699298
Scrt1	0	0.0623523	0.0407723	0.0393212	0	0	1.39101	0.649877
Gm29342	0	0	0	0	0	0	-	-
Osr1	0	0	0.607496	0	0	0.844153	-0.474629	0.964513
[truncated: 32,746 more rows]
