# Supplementary material for: Kdm4a is an activity downregulated barrier to generate engrams for memory separation
Source: Nat Commun. 2024 Jul 13;15:5887. doi: 10.1038/s41467-024-50218-y (PMC11246488; doi:10.1038/s41467-024-50218-y)
Supplement: Supplementary file 8 — Supplementary Data 5 [file 41467_2024_50218_MOESM8_ESM.xlsx]

## Sheet: Sheet1
LFQ intensity Ctrl-1	LFQ intensity Ctrl-2	LFQ intensity K4-1	LFQ intensity K4-2	LFQ intensity Untrans	Gene names
24.2528	21.4091	26.5083	18.4759	17.963	CCDC55;NSRP1
24.5594	23.0127	25.6518	24.0365	18.8581	HDLBP
26.1224	24.4847	25.5699	24.5068	24.1376	YTHDF3
23.0437	22.1744	23.3174	21.5645	21.3369	TCEB3
20.6411	20.3645	21.1413	17.8192	18.823	BCORL1
22.5504	24.7766	22.321	24.1227	23.0483	RPL18
23.2798	22.046	23.5818	23.0569	21.4131	POM121C;POM121
20.8143	21.1631	20.6507	21.5139	21.0129	APBB1
21.0263	21.4133	22.0433	21.9358	21.9846	DCAF13
24.3158	24.6894	24.1424	24.7407	25.8092	CECR2
27.3515	26.641	27.0155	26.7308	27.369	LENG8
23.5193	21.1239	22.9918	20.0099	20.7067	ANK3
22.8609	23.0771	22.6225	22.5706	19.6061	HSPA4
25.5295	26.6283	25.7752	26.4641	26.1712	PABPC1
21.0548	19.3387	20.873	21.6118	21.8318	EHD4
22.5763	22.2256	22.2624	22.6469	23.3167	ZNF787
23.7059	21.9422	25.3426	21.294	21.0815	RBMX2
28.8609	29.7374	29.3009	29.6687	30.2831	HNRNPDL
22.3805	23.2646	21.7411	23.0003	23.0252	RPS24
22.9016	23.2676	22.0589	22.927	23.9884	MYEF2
23.4143	23.2809	22.4618	22.8693	19.0248	EIF5B
22.0693	19.3024	22.5585	21.3669	21.5145	PIAS2;PIAS1
20.2563	21.8851	21.2766	21.77	22.9396	SPTBN1
24.845	25.5544	23.8379	25.7439	24.8009	RPL10
27.5184	27.3863	28.0765	26.9611	26.2096	MKI67
25.1502	26.4754	24.5363	25.9654	25.5533	NOP2
23.9835	25.023	24.9817	25.039	23.0834	DDX50
21.3331	20.213	19.9082	17.9729	19.8647	EMG1
26.1384	27.6781	26.0181	27.8636	26.6238	CLTC
20.1143	20.3758	19.6405	20.3231	20.911	ZNF48
20.5481	22.3778	18.9373	21.0617	20.9245	RRBP1
21.1264	21.3585	21.4839	20.5642	17.9078	ZMYND8
27.6012	27.1203	27.4434	27.2464	27.4968	RBM15
21.173	18.7343	21.2714	18.3582	19.9904	RSBN1
25.589	25.078	25.7365	25.6642	25.6915	MAZ
22.5434	22.4351	21.5719	22.1763	21.9825	THOC1
21.6872	21.6235	21.1351	18.6727	22.0065	ADD3
25.0604	25.6615	24.6555	25.4179	26.0909	NDUFA10
20.9098	21.6254	21.4721	18.3902	17.9288	MECP2
21.3826	18.2618	21.9333	18.6701	19.7071	FOXK2
25.844	26.8369	25.0521	26.8621	26.9474	RPL17;RPL17-C18orf32
24.7885	24.4882	24.6886	24.4912	23.5633	YTHDF2
21.7686	19.0073	21.8214	18.5036	20.2168	CCDC174
26.3758	25.7243	26.3485	26.0771	26.2409	SNX9
22.4259	21.0882	22.7714	21.8247	21.7907	GATA4
25.4216	24.3583	26.1136	24.6443	24.8575	RAVER1
22.8198	20.3163	21.7808	18.9774	18.48	MARCKS
23.4344	21.1059	24.5139	18.1372	19.6916	DACH1
28.9344	28.5312	27.4998	28.9093	29.2773	HNRNPAB
24.949	23.1563	25.4432	22.5921	22.6826	RBM26
23.2686	21.4468	24.1143	19.8111	19.9717	SLC4A1AP
21.6727	22.2305	21.0847	21.8648	21.155	CEBPZ
21.3583	18.6359	21.354	21.213	20.6456	WTAP
19.3287	24.7848	22.352	24.5885	23.9928	YBX1
20.784	20.1852	21.7872	19.5378	20.2899	TRIM24
19.2408	22.3474	20.8224	22.1225	20.9131	SPAG9
27.9312	29.6525	27.6608	28.9856	28.6047	DDX1
19.6621	19.4408	20.848	18.8323	19.141	NCOR1
20.0054	18.4479	22.2608	19.7691	18.9725	CLASRP
23.6276	24.5917	24.5174	24.5156	25.7401	WDR18
20.6146	22.0356	20.0317	22.6854	24.1072	NSA2
22.9052	26.1524	23.928	25.9364	25.5568	VDAC2
29.2243	27.7314	29.5042	27.8936	28.1716	RBM10
22.742	18.7037	23.5992	20.3168	20.0351	GPALPP1
24.9698	23.7816	22.9638	24.889	23.6644	PCMT1
22.972	23.2932	22.5461	23.6353	23.8517	NRAP
18.7441	19.7481	22.0519	19.4374	19.579	MYO6
25.0896	25.7351	23.1348	22.3097	21.1968	NOLC1
21.3371	21.8999	23.4016	22.2075	20.2434	MAP7D3
21.4015	21.8671	22.2846	21.4754	21.7657	SMARCA1
22.46	21.3806	21.5031	21.7199	22.1848	MPP2;MPP6
22.7266	23.1118	23.2053	23.4515	22.9222	NOL6
23.0171	21.8885	22.8743	21.7958	22.1961	NFIB
23.3077	22.4897	22.7626	22.8712	23.4428	PHC2
23.0565	22.8639	23.7823	22.6613	21.0531	HSPH1
24.9083	23.4956	23.7271	23.5917	22.8061	PLS3
22.7	23.6051	22.2636	23.8079	23.686	ABCA13
22.6841	18.1864	22.7397	19.1988	22.4562	SCAF8
24.5526	24.9849	24.2549	25.5724	25.3382	SMARCA4
20.1176	19.6813	19.5676	20.0743	18.0078	WDR36
23.6909	25.1073	23.5023	24.9282	24.7724	STAU2
23.2104	22.894	24.1049	22.6039	22.1175	ZFP91-CNTF;ZFP91
23.2171	19.8189	24.6457	17.813	17.5173	CORO7-PAM16;CORO7
26.2685	24.359	28.3953	24.5046	23.4985	HELLS
21.8884	20.5629	21.3082	20.631	23.5193	ZSCAN25
23.5863	26.4927	21.692	21.8578	19.6238	SET;SETSIP
22.2207	18.4578	22.9941	19.1642	15.9724	NELFA
25.2881	24.9525	23.3083	24.911	25.0639	RPSA
24.1386	22.566	23.2683	21.6056	21.9817	POU2F1;POU2F2;POU2F3
27.8709	26.1154	29.0728	26.0523	25.7414	DDX46
24.0711	24.3448	25.0411	24.1706	21.4389	HLTF
21.5866	21.8016	22.4725	21.5945	21.5373	EHMT1
19.6673	18.3382	20.1738	19.4199	18.6814	KDM2B
25.3061	25.8912	25.4133	25.4325	24.5376	CHD4
20.5161	20.5846	20.036	20.5606	17.8184	CAND1
21.4011	21.3491	22.9112	21.1655	23.2079	KIF18B
23.0811	24.1135	22.7099	23.5011	24.3668	DDOST
21.806	21.9132	21.0536	21.9291	21.7585	GOLGA2
25.5328	22.1032	27.1908	19.3068	19.2664	ZRANB2
21.3713	20.7218	19.1291	21.0897	21.8865	TPP1
27.1378	26.6168	27.9627	26.0939	26.0591	CDK11B;CDC2L1;CDK11A
23.1807	22.275	22.5417	22.9164	22.5592	FAM120B
22.0812	21.9165	22.2858	20.7311	21.1915	TLE3;TLE1;TLE2;TLE4
23.9506	23.0248	24.0889	23.2884	23.8005	MAP4K4
32.7529	32.9471	32.742	33.1382	33.357	DDX3X;DDX3Y
22.5935	20.5282	21.7647	21.8117	22.5642	SPTAN1
19.6636	19.394	22.3974	22.2409	18.715	ARFGAP2
25.1562	24.5156	24.6335	24.6726	24.013	PHF6
21.8071	21.9335	22.0201	22.2975	21.8399	EHMT2
29.4611	29.2268	30.4374	29.7706	28.3619	HSPA1B;HSPA1A
25.4116	27.2765	26.7955	25.396	17.5908	BRD2
23.3672	19.7744	23.6492	19.9162	20.5841	SCRIB
25.0561	25.5413	24.791	25.9251	26.1614	RBFOX2;RBFOX1;RBFOX3
21.8217	21.0491	21.7784	19.52	19.1624	TAF4
27.9322	25.4942	26.7443	24.5128	23.556	PUF60
22.9873	22.8709	22.3182	23.2317	22.8801	IQGAP1
25.1388	24.8579	24.0091	25.7903	26.4097	TP53
21.8282	21.4588	22.0846	21.6679	20.2382	FASN
21.8917	22.0005	22.0837	21.0875	23.5854	SMARCA2
22.7499	27.1304	22.0383	24.6442	19.9186	HIST1H2AD;HIST1H2AJ;HIST2H2AA3;HIST1H2AH;H2AFJ;HIST1H2AG;HIST2H2AC;H2AFZ;H2AFV;HIST3H2A;HIST1H2AB;HIST1H2AC;HIST1H2AA;H2AFX;HIST2H2AB
22.5514	22.895	22.1252	21.9502	22.515	PHF14
25.2442	26.9086	25.2532	26.0014	24.8441	GATAD2B
27.6788	26.9217	27.4778	27.2516	27.3228	PTBP1
24.6132	19.1872	25.44	20.2717	18.0723	FERMT2
21.6604	22.3855	21.9132	21.413	21.515	ZEB2
23.0387	22.8949	22.4709	23.0566	22.8106	MEX3A
20.097	19.4196	21.2639	19.4811	18.7084	SBNO1
26.4135	25.435	26.8854	25.6604	24.9029	HCFC1
22.497	19.716	22.1431	18.342	18.2144	BPNT1
25.0477	24.9738	23.6501	26.1166	26.5748	FBLL1
20.0238	20.7333	20.247	20.9518	21.1283	SMCHD1
23.6027	21.9444	23.0464	22.5272	23.176	EPB41L3
22.7859	19.3041	23.5788	18.8221	19.5709	MLLT4
24.821	23.8773	22.7258	23.8117	24.5593	SNRPN;SNRPB
21.8852	18.6039	22.5351	19.2972	18.2001	CBR1;CBR3
22.6631	20.518	22.7867	20.893	18.8903	LUC7L
19.4862	21.0478	20.978	22.6662	18.3124	GGA1
23.409	22.1621	24.0118	22.3872	22.2879	ARCN1
24.1384	24.2696	23.857	24.3236	23.8392	MCM5
25.7084	26.6691	25.3008	25.6003	22.3241	XRCC6
24.0955	22.3294	24.0779	22.4269	22.5474	NFIA
21.9808	23.5372	22.1557	23.3015	23.159	PABPC4
28.4805	30.4157	27.9822	30.4101	30.0965	HNRNPC;HNRNPCL2;HNRNPCL3;HNRNPCL1;HNRNPCL4
20.377	19.1988	22.6579	20.5612	19.8059	PSME3
22.8716	24.6777	21.6534	22.794	22.3482	H3F3B;H3F3A;HIST2H3A;HIST3H3;HIST1H3A;HIST2H3PS2;H3F3C
22.9282	23.5093	22.8677	23.0802	22.1276	POLDIP2
23.3652	22.4034	22.8847	22.8036	21.3773	SMARCE1
22.0849	21.3282	21.3571	22.0321	21.8903	CTNNB1
20.7172	23.3213	19.6328	21.3592	18.5835	H2AFY
24.2598	24.8592	24.5348	25.638	25.5402	SLC25A10
23.1648	24.0419	22.4026	24.1366	23.8712	SLC25A1
20.5444	20.7647	22.0983	18.1595	21.9358	NUPL2
26.4603	27.3858	26.7007	27.8849	26.3848	UBC;UBB;RPS27A;UBA52
21.9476	21.9702	20.9292	22.4032	23.0796	NME7
26.8174	27.6304	27.1034	27.3666	26.8614	FXR1
27.8987	28.094	27.039	28.6602	29.1267	ILF2
21.8772	22.0618	21.9038	22.7153	22.3579	MTF2
24.1034	20.9079	25.181	22.9957	21.1487	CDCA5
20.6323	19.4715	20.0772	20.4269	19.3993	BRD8
27.1187	26.8231	25.6438	26.4408	20.8734	RAN
25.2361	25.7016	24.1949	26.0629	25.2462	HNRNPLL;HNRPLL
23.9855	23.1453	23.8485	24.1621	25.0656	ZNF346
24.6845	23.1499	25.5445	22.2424	22.2525	HBS1L
22.6942	20.791	22.74	19.1775	18.7607	RANBP3
26.3475	20.8559	25.9315	18.3467	19.5755	ETF1
21.3957	19.4959	22.2984	19.9691	18.9701	PMS1
24.4911	24.5919	23.8165	24.2429	25.008	CPEB4
25.7023	20.6626	27.1665	19.1266	18.378	AGFG1
24.5602	24.2572	25.0873	24.6085	24.4237	WIZ
21.3358	20.4178	21.3365	19.3049	18.3442	GAPVD1
23.3724	22.2444	23.1239	22.6943	22.4375	ZC3HC1
21.6213	20.8303	22.6675	20.8525	19.1787	POLR2B
23.2524	23.3744	22.0107	22.5355	22.451	RCC1
22.2482	23.2304	22.9451	23.1731	23.5572	MKRN2
23.3869	23.5623	23.0145	17.4497	19.631	NAP1L4
23.0404	18.0734	23.5638	18.9162	19.6393	LASP1
21.5933	18.65	21.4838	22.0323	20.2703	BBX
20.3705	18.8435	20.9945	21.3436	20.4256	SETD2
21.1744	20.9101	22.1674	21.4152	20.3818	ABCF2
25.1475	25.8474	24.5916	25.9071	25.7686	RPL24
21.2199	19.4263	21.0543	20.7622	20.808	CDYL
18.8311	19.3818	19.6657	18.1087	23.2511	PCCB
23.4692	23.183	23.4956	23.2708	21.9885	SATB2
22.5421	19.2431	23.1123	19.0501	20.2554	LIMD1
19.4485	19.6348	24.8992	18.6623	19.181	NDUFAF7
24.4573	22.3058	23.9398	22.4396	22.068	FUBP1
19.3717	18.5658	21.8778	19.1882	17.7363	AKAP2
23.4697	24.7647	23.1022	24.885	25.9238	PHB
27.7648	26.8957	27.4503	27.1095	27.374	CTNND1
24.1812	21.1971	25.4403	21.4377	25.6107	EIF4G2
22.5785	22.0521	22.4057	21.9623	21.7337	RBPJ
23.2097	19.8141	24.3446	19.0003	19.1499	HMCES
23.7407	21.1914	20.8942	21.4449	22.0099	FAM169A
21.8653	22.4518	21.8221	22.0493	19.4866	UIMC1
20.3669	20.1048	21.195	20.7447	20.4238	SEC31A
23.2671	21.0116	23.6546	18.4219	19.5079	TWF2
21.1599	20.3519	22.0586	17.608	19.7759	TRPS1
21.9187	23.0425	21.1306	23.4623	23.1194	CCAR2
21.1145	20.2389	22.288	21.7913	21.3554	PBK
20.8439	26.2061	20.728	25.271	19.4847	TBCA
20.2482	21.8062	21.4283	21.3898	22.0342	EIF3E
21.7754	20.5496	20.8243	20.6242	18.6856	ANXA6
22.2463	20.2032	22.09	20.2816	19.0802	SWAP70
25.7052	25.8265	24.8966	26.2456	25.8671	NEFM
23.0788	21.8791	23.4133	19.4717	19.7101	TRIM33
21.9715	22.566	22.1755	22.8199	22.0246	MEN1
19.1254	20.0793	21.3066	19.3733	18.846	CPNE8
22.096	22.1317	22.0132	21.3639	22.7397	ADD1
24.1978	23.3084	24.1546	23.9635	23.3426	CCT5
23.4615	24.5731	22.941	24.5121	23.7104	RPL14
23.9308	21.255	25.1894	20.0651	19.8436	PRRC2C
20.0784	20.7283	21.7485	20.79	20.2624	CHEK1
24.8668	22.5114	25.0454	19.2176	20.8397	EZR
26.756	24.857	26.4579	24.7018	23.6448	ACIN1
23.7878	23.6156	18.7203	19.8272	19.1719	HMGB3
23.1617	23.6547	23.2747	22.9701	22.9992	ZC3H18
22.313	22.4744	22.9667	22.8505	23.2116	EYA4
21.1316	24.5777	22.3538	23.4918	21.8235	MTA1
21.1824	20.0391	21.4683	20.9576	18.448	MARK2;MARK3;MARK1;MARK4
24.9753	23.9033	25.7592	23.5035	20.098	EIF4G1
27.1444	22.302	27.03	23.0797	21.4085	MAP4
23.3648	21.9985	24.6465	22.9575	22.565	DHX36
27.6893	23.0209	28.5761	22.9407	22.2516	EIF4B
22.8431	24.7568	22.7889	25.2571	22.8419	YWHAZ
22.157	22.4644	21.3823	22.0403	22.1105	POLR1E
25.3649	19.3744	26.0355	20.112	19.7817	ALYREF
21.213	22.1168	21.7003	21.6975	19.6366	HK2
22.5166	19.6945	22.4827	18.7874	19.8972	PAICS
21.5341	23.4588	19.8551	22.9761	23.5777	AGK
23.0459	18.5399	25.5435	19.8719	18.8803	CCNB1
21.7543	22.2081	21.7098	22.3203	21.963	SMC4
27.2434	27.0364	27.0398	27.3811	26.3391	NUP155
21.0129	20.9226	20.8816	20.7982	21.0429	NOP14
23.1455	23.5419	23.5889	23.4696	23.4396	YWHAQ
23.1162	23.6208	22.542	23.7681	24.1876	EPHA4
21.8169	20.2051	22.792	20.4469	20.8651	RPS6KA1
24.3863	18.7222	25.7961	19.232	19.8827	CALD1
20.3381	20.2135	22.9107	20.1657	17.9909	PICALM
24.2343	21.6982	24.0052	22.4602	22.4751	CSTF2
21.7776	22.645	22.9275	22.8404	20.0679	DDX10
24.5524	24.9677	23.9927	25.0068	26.8486	RPL27A
21.263	23.2929	22.1422	22.5024	23.396	SLC25A22;SLC25A18
21.7007	21.7235	20.8805	21.5277	21.7543	EED
22.3982	19.3476	22.0427	20.6646	20.5967	PPP6R3
26.1361	27.3403	26.7839	26.3938	24.6846	UBTF
21.2213	21.2923	20.6099	21.6002	21.474	GANAB
22.4295	24.1674	22.1755	23.26	23.0339	RPL8
21.2269	21.6479	21.6126	21.6063	21.6633	CLP1
22.2952	20.8018	23.4819	18.8114	19.9334	C11orf58;SMAP
24.0634	21.4963	24.5046	22.2638	23.7701	LMO7
21.2223	20.1553	21.1695	20.2234	20.3434	RNF214
23.6446	20.943	24.3954	22.7022	19.8403	SCYL1
23.6972	22.0745	22.9157	23.5777	23.4869	RAE1
19.8606	19.3087	18.9527	18.766	19.0637	NUP160
21.9343	21.0601	22.6377	21.6979	19.3926	FRG1
21.1533	18.6497	22.0909	20.6246	20.5824	NSFL1C
21.3583	19.9755	20.8592	18.9451	20.1487	TALDO1
25.0233	26.7188	25.2325	26.7693	26.7742	PHB2
24.9234	24.1108	24.3167	24.121	24.5166	SLC3A2
21.9071	22.452	21.8737	22.057	21.7842	NOL8
24.1427	23.3531	23.4697	23.3313	22.8923	MTHFD1
24.7818	25.384	24.2857	25.5133	25.7275	CIZ1
18.7662	19.1493	20.1694	18.3807	20.7696	GRSF1
22.192	19.1866	23.048	20.5521	20.1531	DHX8
22.0458	21.0774	21.753	18.2045	19.3345	ACTR2
22.373	21.9797	23.2259	21.4382	17.1544	DDX19A;DDX19B
22.1167	22.4954	22.525	22.3306	21.9529	TDRKH
23.8102	24.549	23.4493	24.2874	25.6744	RBMS1
25.7101	24.75	25.9803	24.6822	24.5829	LIMA1
23.2459	24.1595	23.1636	23.973	23.8988	ATXN2
21.067	23.5447	21.4029	23.6173	23.5268	RPLP0;RPLP0P6
21.2492	21.1683	20.8201	21.0599	20.9089	SMARCD1
25.4268	23.5423	24.8143	23.8132	24.0353	TFCP2
24.3363	23.2108	23.2507	21.1584	23.5201	SMARCC2
25.0667	24.2657	25.1473	24.4472	24.4295	SCAF11
21.4708	22.7976	22.9084	23.0054	24.6509	KRT18
23.5078	19.7305	23.4756	18.6366	18.0334	RFX5
32.5988	27.7984	32.478	28.4283	27.6098	HNRNPA1;HNRNPA1L2
27.3897	26.7015	27.9357	26.502	26.4437	UBAP2L
24.5585	21.1898	24.2108	20.2337	19.8475	EIF2A
28.0842	24.9502	27.7419	25.2788	26.2572	CPSF6
25.1338	25.9407	24.4033	25.7539	25.5687	RPL21
27.3471	23.1403	26.7469	22.4213	22.9628	API5
24.5575	24.5262	24.2528	24.9681	25.1647	DLX6
21.0061	21.8859	20.8239	19.2038	21.3421	PRMT5
22.0448	19.5144	22.2418	19.6637	19.0163	SMEK1;SMEK2
23.4835	22.5756	24.1258	21.4128	22.8612	CTNNA1
22.6798	23.3881	22.9287	24.0286	24.5279	SMARCB1
20.7212	19.5136	20.5613	18.8547	19.982	ELAC2
27.7157	26.2964	27.6848	26.2306	26.1433	TJP1
22.5515	23.622	22.6596	23.364	23.3676	MRPS22
25.077	24.6834	26.3872	25.0057	25.2659	CPSF3
32.8189	33.2846	31.8302	33.4411	33.397	HNRNPH1
21.3752	19.4892	21.9311	20.3647	20.6261	ERC1
23.9875	19.8061	25.0856	20.7365	18.0416	ZYX
22.6619	19.8061	23.0533	19.802	20.8085	RBM33
24.0077	25.7849	24.2184	25.8188	25.2418	IMPDH2
19.4855	18.9472	19.7185	18.6482	20.4932	EFHD2
23.5045	19.37	24.4995	19.0376	18.4345	DBNL
21.8566	22.2543	21.9093	22.4962	22.2789	CENPC
21.7706	19.6111	22.5378	24.8091	24.8976	PDLIM5
21.4092	21.4524	22.1148	21.4302	21.7213	YAP1
25.5521	25.9764	25.3965	25.9264	25.5278	PUM1
25.6981	26.8992	24.1102	26.9164	26.5504	SRSF9
19.1337	19.6738	23.062	18.2067	20.1708	PSMA4
21.3916	18.5093	21.1575	20.7335	19.9395	TRIP4
22.4683	22.0035	23.3991	21.8789	22.3947	SNRPA1
23.9361	20.4323	24.5347	20.1348	17.9788	EIF5
18.5856	18.8704	21.6765	18.2549	19.1017	ANKRD17;ANKHD1
19.3002	23.5588	19.5667	18.7964	19.0779	ANP32A;ANP32D;ANP32C
20.2326	19.5985	20.9046	20.4909	20.5008	BLM
32.3191	32.4506	31.767	32.6972	32.8955	DDX17
19.0072	18.9557	20.7361	18.6309	19.619	NUB1
31.2306	30.5163	30.0341	30.3436	31.6911	FUS
21.8717	23.5516	22.2006	23.1501	24.098	UQCRC2
21.9179	19.319	20.7781	20.6684	20.0342	UBFD1
24.9846	25.5436	24.2706	25.9851	26.9955	ZNF768
22.6478	22.5715	23.2216	22.7515	22.1991	CSNK2A2
21.5416	21.9772	21.4639	22.1798	22.853	RHOT2
23.1497	22.6643	23.2233	23.0985	22.8571	PML
22.7229	20.3777	23.5235	18.1784	22.409	CIAPIN1
26.4638	26.7737	26.1354	26.8816	25.8388	NUP93
19.4901	19.0401	20.2036	17.8156	18.4305	SAP130
20.1811	21.757	21.3645	21.487	20.3875	DHX30
20.7321	21.2037	20.8803	20.2253	21.4784	RHOT1
24.223	24.3012	24.8913	24.6311	24.4516	KIF23
23.1415	23.8573	24.4238	23.895	23.0782	BCOR
22.1701	22.1676	20.1801	22.5715	20.5738	ATP5O
24.9578	25.1674	24.1041	25.5459	26.2526	SF1
21.7144	21.326	21.5867	21.1021	21.1318	ZMYM4;ZMYM3
20.8862	19.4837	20.2348	20.8535	17.6699	TATDN2
21.4015	20.2373	21.7902	21.9386	21.3004	TNRC6A
21.6244	21.6908	21.1806	21.4174	18.2755	RIF1
21.1874	23.214	20.3161	22.2625	23.0707	EBNA1BP2
23.1039	23.0606	23.5643	23.2832	23.6917	MAZ
22.976	23.9933	23.1661	23.9404	24.0175	NSF
20.7224	20.8677	21.8169	21.0356	22.9999	CCDC137
21.9317	20.1301	22.1338	20.3128	19.6565	HGS
23.8857	25.2663	24.1395	25.0228	24.8108	SLC25A11
23.7899	20.6706	21.4798	20.4746	20.6635	TOR1AIP1
21.9739	20.7203	22.2751	20.6169	22.1171	SEC16A
24.7167	24.457	24.6715	24.4837	24.6123	DDX41
21.7203	22.3807	22.9008	22.4266	18.4007	FBRS
19.4304	20.116	18.6348	20.0412	17.9455	SRSF2;SRSF8
20.8982	19.8359	21.098	18.9395	17.3419	STAT1
23.7239	23.7478	23.6873	23.1235	22.3337	LUC7L3
21.5869	20.2118	21.8003	19.5599	19.69	MSL1
21.2678	21.3239	21.308	21.8715	19.7344	NUP85
31.2775	30.878	30.6891	31.2269	30.7016	DDX5
29.7187	29.8709	29.7759	29.7875	30.823	CHERP
26.2867	27.4675	26.1532	27.0527	26.9239	YTHDC1
23.6675	22.8379	24.8745	22.1341	23.4955	ZNF207
27.9602	21.0708	27.5162	19.7876	21.6088	HELZ
25.682	24.7404	25.069	24.7484	24.9582	BUB3
23.8745	27.0189	23.2243	25.4379	24.8805	LMNB2
22.0202	22.0326	22.3692	19.5013	19.1738	CUL4B
23.8162	24.1081	21.8176	24.6164	22.7437	NUDT16L1
26.9201	27.329	26.929	27.3014	28.8811	DAZAP1
26.2016	19.9818	24.9932	19.0649	19.4612	ZCCHC2
24.5331	22.8999	23.2805	23.2778	23.7981	GLYR1
25.5227	26.8636	25.8177	26.9805	27.0163	FARSA
18.9987	23.303	19.1524	22.8233	18.9168	USF2
24.3387	25.415	23.5225	25.1023	24.652	RPS11
23.4687	24.6848	22.799	24.0735	23.5146	RPL18A
23.9495	20.1479	24.5283	21.7458	21.0348	EPS15L1
22.1185	20.9255	23.1442	20.9576	18.9813	CCDC94
25.8114	26.0676	26.3066	26.2837	25.643	SUGP2
22.6871	20.151	24.8565	19.2437	21.1551	NOSIP
24.4939	18.9511	26.7246	19.6473	20.001	PDLIM1
21.839	21.7678	22.0185	21.9932	21.8747	GTPBP1
20.8756	21.0756	21.532	20.6692	17.9992	AP3B1
25.0447	24.5521	24.8734	25.0486	26.8458	CBX4
21.1877	21.8529	20.1341	21.6753	18.4985	PGRMC1
26.5134	27.1968	26.6576	26.8127	26.5	SUPT5H
20.2892	19.2666	19.4873	20.0415	19.432	WWP2
20.5373	17.4982	19.2376	22.225	21.744	IGF2BP3
23.7046	23.0228	24.5287	23.2982	22.6962	KPNA3
20.9061	19.4321	22.0391	20.7236	19.8691	SDCBP
23.1837	23.3865	22.8039	22.9464	22.9595	MPHOSPH10
26.0267	26.8704	25.4706	26.9325	26.5603	NOP56
23.6759	23.9585	23.4275	23.4794	22.655	KPNA4
25.0294	24.6184	24.4376	24.5097	25.0537	ARID1A
21.544	21.2524	22.606	20.6756	20.0274	AP3D1
22.6649	21.3974	22.9908	21.3293	19.3339	ABLIM1
23.6984	22.728	24.1485	22.8926	24.9145	DVL2
21.8858	22.0546	21.0617	23.3314	20.3021	CHD1
23.0423	23.1394	22.4213	23.4794	24.7386	CHD2
24.4744	24.0791	25.187	24.5603	22.6477	IRS4
26.3837	24.7041	26.1017	24.4258	24.5957	TCERG1
26.2588	27.0386	26.23	27.2173	26.6717	SPTBN2
29.1677	28.6889	29.7848	28.7884	29.6108	U2SURP
23.5916	24.2019	23.3171	24.6717	24.4556	WDR46
28.9542	29.1968	28.3876	29.4055	29.6675	NKRF
19.3289	18.9723	21.1674	18.7606	18.2692	OGT
22.6858	23.116	22.5961	21.2751	20.6601	PPM1G
25.0442	25.6975	25.1015	25.4741	25.7122	EIF3D
23.5452	24.665	23.7067	24.5536	23.7736	NVL
22.5117	19.9434	24.1941	19.3678	19.2854	RNF113A
30.2037	30.4636	29.994	30.192	29.9771	DHX15
26.3081	23.3667	26.4127	24.3698	25.0351	RNMT
23.0844	23.0232	22.7604	23.0381	23.6039	RRP8
24.7681	24.4906	26.9411	24.5378	24.2484	PRPF4
25.118	25.4072	25.5701	25.7647	26.2013	PHGDH
27.4951	25.9269	29.0259	25.6987	26.2439	SART1
22.408	23.2968	22.4611	23.5373	24.1571	MSI1
30.942	30.8744	29.5756	31.0515	32.0813	HNRNPR
26.8915	24.8214	28.4218	24.379	22.9504	PRPF3
25.6785	24.7336	25.349	24.5649	25.2334	EPB41L2
18.9697	18.898	22.1823	19.8073	19.0089	TIMM44
20.2438	19.5759	23.2946	17.4664	18.9787	NCK2
23.0553	23.3429	23.1484	23.4804	23.3088	PLRG1
25.5487	26.2408	25.7608	26.3476	25.9394	PRC1
25.3063	25.6642	25.5879	24.3667	23.4502	HTATSF1
21.52	20.2871	20.9391	19.5324	20.4947	NARS
27.5513	24.4782	25.5475	24.9576	25.1327	NUDT21
26.5223	27.0321	26.6283	27.3782	27.2291	AKAP8
23.449	22.2833	24.2921	21.1675	21.6869	AHCYL1;AHCYL2
22.7572	24.345	23.2701	23.9745	22.9678	ORC4;ORC4L
24.8872	25.288	23.7992	25.3354	25.3138	RAD21
26.0874	23.19	27.3152	24.4282	19.0542	DHX16
25.9821	26.5985	26.2578	26.0926	25.0738	SMARCA5
21.796	21.9506	21.7035	22.0256	22.2621	KDM1A
31.2482	30.5614	30.1707	30.9753	31.5185	SYNCRIP
22.9325	20.5209	23.9031	20.9958	19.7697	CDC40
25.1348	25.3458	26.4407	25.0755	23.4364	CCNT1
22.1054	21.2901	23.6252	21.7056	21.7872	KPNA6;KPNA5
23.8125	19.3577	23.467	18.9641	18.6783	SNX2
22.5419	20.5165	21.4446	19.954	19.5217	USO1
21.4206	21.1636	22.5807	20.0289	20.0704	PQBP1
23.8486	19.3937	25.6243	22.0267	18.9368	KIN
21.5498	20.5933	21.6456	19.525	18.7699	DNAJA2
26.6309	27.1501	27.1302	24.9854	22.0113	BRD4
24.7824	24.3947	25.4058	24.6876	24.0937	NBN
24.9091	23.8313	24.6334	23.6939	23.6395	CPNE3
23.4052	22.3023	24.8294	22.1237	22.0918	PHF2
26.5946	26.7464	27.527	26.9033	26.7903	ZC3H11A
24.0847	24.0174	29.6818	31.7858	18.618	KDM4A
22.0609	22.4216	22.6439	22.1381	23.4154	NDUFS2
25.2378	24.736	24.1409	25.4706	26.6674	DUSP11
21.8472	18.7741	21.9863	20.1679	19.989	HMMR
27.2405	25.2519	27.073	24.7421	24.9993	PRPF40A
26.3895	25.7145	26.0574	23.7383	23.5806	PSIP1
28.6246	29.4421	27.5467	29.7319	29.8811	KHDRBS3
26.6344	22.3939	28.0995	22.7839	21.0841	SF3B1
25.9751	25.4387	27.0396	25.1213	23.7524	CSDE1
22.184	24.4245	22.8274	24.1462	24.6637	PRKRA
23.0318	23.4935	24.4326	23.3397	23.242	TIPRL
24.3651	23.7102	24.9968	23.7761	23.9209	WDHD1
21.321	22.2208	20.5329	22.2669	21.6695	SLC25A12
24.1362	22.6947	23.0659	19.5884	17.9442	DNAJC8
22.8581	22.4271	24.8764	22.8085	23.6525	SMNDC1
19.76	20.4885	25.519	19.2222	19.1937	CLPX
22.7508	28.5509	24.3439	27.3895	23.0733	MTA2
24.2956	22.9947	24.8247	22.8766	23.2939	TOX4
24.8782	24.6685	25.267	24.6492	23.8523	PRPF6
24.2199	24.0732	24.3782	24.319	24.5988	PCF11
22.7797	18.8894	21.6584	21.2054	17.1339	HEXIM1
20.1984	19.8734	21.2082	19.3994	20.5212	SCAF4
23.1497	23.7162	23.7396	21.7962	19.4496	KIF4A
22.3887	22.3633	22.0334	22.3274	23.1344	VAPB
22.6888	22.8538	21.7565	23.1647	21.712	SMC2
25.2961	25.1684	26.4367	25.6004	25.9407	SLU7
24.4297	23.2883	23.8777	24.0626	24.3621	BAG4
24.4237	21.8569	23.5153	22.4021	21.6863	AHSA1
21.9154	21.8591	22.5282	21.9191	21.9318	PARN
23.1762	21.8267	22.9396	21.9937	19.7907	SEC24B
23.0273	21.6706	23.4645	20.7873	19.276	TDP2
21.5457	18.6135	21.5235	20.9292	19.3287	STAMBP
24.1713	23.5366	24.2244	24.1531	25.1471	CPSF4
20.1037	22.2742	21.9388	20.1249	17.9147	SNAP29
25.7678	26.2808	27.1673	26.4381	26.4349	STAU1
21.5814	19.7514	22.8337	18.2435	20.619	TTC4
20.7011	21.2939	22.682	20.9997	20.693	BAG3
23.9147	24.1509	23.0779	24.3747	23.673	AIFM1
23.1818	20.5334	24.1199	21.4959	20.111	TOP3B
23.6145	20.1227	23.8125	18.8709	18.8595	PAK4
22.0575	21.4753	23.3772	21.0583	21.3702	WHSC1
25.4814	26.276	24.2334	26.1206	26.2025	LMNA
23.9593	21.568	24.0455	21.2614	20.1147	ANXA1
22.7039	22.6846	21.7688	22.7828	22.8115	TUBB4A
26.9919	26.7116	25.4342	28.0243	27.2293	GAPDH
25.1534	25.6713	24.6862	25.8064	25.1225	RPN1
23.4329	24.0497	22.4952	23.687	23.7504	RPN2
26.4514	26.6092	26.5101	26.4615	25.7275	ATP1A1
20.6737	20.8094	20.2479	19.351	20.3278	ARG1
30.0632	30.5993	29.3221	30.7377	29.9589	SLC25A5
19.4491	27.5988	24.6969	22.3517	30.7475	PCCA
25.6724	24.6178	25.2964	25.6004	26.0273	JUN
20.8902	23.2195	24.1053	23.1271	22.4347	CDK1;CDC2
22.8713	23.4753	23.0091	23.6849	22.9158	ATP5B
21.8821	22.4142	21.5395	21.3252	20.2789	ENO1
29.1785	30.3266	27.8253	27.7708	27.4257	NPM1
24.6408	28.1425	23.7418	24.7598	24.598	HIST3H2BB;HIST2H2BE;HIST1H2BB;HIST1H2BO;HIST1H2BJ;HIST2H2BD;HIST2H2BC
21.3883	24.0031	21.0131	23.9469	22.2507	LDHB
21.9867	22.1709	19.7382	21.962	21.7957	NEFL
22.2987	23.3753	21.7125	23.6229	23.2385	CENPB
27.4775	25.4934	27.1065	25.8995	25.6835	ANXA2;ANXA2P2
27.8306	29.7723	28.0576	28.2918	29.7636	TUBB
23.0605	23.1741	22.4666	23.021	23.1997	EPRS
25.4269	25.9771	24.8664	28.2399	24.5828	HSP90AA1
23.745	23.6597	22.97	24.3319	23.7845	SP1
21.3756	20.0321	21.1003	18.4903	21.33	PFKM
27.8844	28.1681	27.6691	29.916	27.2022	HSP90AB1;HSP90AB3P
21.6557	19.5651	22.7167	18.7803	21.2228	ASNS
25.2914	25.1919	24.46	25.538	25.7334	PDHA1
25.2736	25.8089	24.9565	25.6442	25.3258	SNRNP70
29.7257	30.5348	30.1094	31.0349	31.0402	VIM
28.926	28.333	27.0679	24.3907	20.1557	HMGB1
31.816	31.2947	31.5556	29.7151	29.7684	PARP1
22.9071	22.7177	23.8814	23.3799	23.9479	U2AF1;U2AF1L4
22.6826	21.8475	21.2161	22.0407	22.434	CBS
20.6585	20.2818	21.2131	20.1014	21.0246	MYBL2
24.6134	25.5743	24.7329	25.2349	24.9758	HSPD1
24.7619	25.0528	25.9374	25.3117	25.3483	HSPA5
29.1561	28.392	29.4356	29.3278	28.1884	HSPA8
24.2534	23.1709	24.5746	23.0272	23.2713	EPB41
26.1069	25.6872	25.0312	26.5334	26.6057	PDHB
25.2025	25.7288	23.8798	23.4352	20.8456	TOP1
25.245	25.0014	24.359	24.6184	24.2648	TOP2A
22.1612	27.9637	25.231	25.3483	29.6891	PC
25.2078	25.6314	24.4237	26.0519	24.9528	SLC25A6
27.6243	27.7075	26.7465	26.707	26.3357	XRCC5
20.7897	21.7846	21.787	21.9232	21.8716	RNH1
27.3024	26.3567	26.8963	26.4426	25.3232	EEF2
22.8021	21.6826	24.7927	20.062	20.5235	GTF2F2
23.4704	25.0501	24.1049	25.9427	25.183	TRIM27
24.6689	24.0981	24.3791	23.6367	23.4569	PKM
31.9192	31.458	30.2113	32.1669	31.7085	HNRNPL
23.8929	23.9162	22.4106	24.3676	23.8708	DARS
24.3042	24.3209	23.7853	24.1691	24.1593	JUP
26.6836	23.1633	27.6285	22.3761	21.4235	GSPT1
25.7868	27.005	27.0102	26.7762	26.0507	RPS2
25.3868	26.3972	25.5648	26.2638	25.77	DSP
21.0675	20.8025	23.8185	21.2335	19.6489	RPA2
22.3955	21.2758	22.5582	20.9456	21.181	CREB1;CREM;ATF1
19.6043	19.2471	22.9947	20.1089	19.6861	NCK1
20.4718	19.92	21.7454	19.3984	18.1133	Pe1Fe10;FER;FES
23.3134	23.4459	23.3516	23.1801	22.2962	ATP2A2
24.7835	25.4551	25.7645	25.4323	25.9974	ZNF24
22.3882	22.3078	23.482	22.7134	23.3712	HOXB9
23.233	21.2911	22.9635	21.204	20.7104	ATF7
25.8696	25.5346	25.9576	25.8769	25.5267	CTPS1
22.4592	22.2529	22.8117	22.1163	22.515	PFKL;PFKP
24.7346	24.5546	25.44	25.4323	24.5466	TCP1
23.1735	22.7946	22.4983	23.2557	22.7345	PTPN1
22.1371	19.1105	21.8299	19.6329	19.2212	VCL
22.7067	24.2207	22.8045	24.0686	23.9095	SON
22.1117	19.2844	24.574	19.2621	20.1034	NELFE
22.6569	22.0646	21.6732	22.2162	22.0906	PGAM1;PGAM2;PGAM4
25.0111	23.512	24.6385	22.4847	22.8069	XRCC1
29.46	30.3387	28.3277	26.5028	24.8931	NCL
24.7212	25.7475	24.0794	25.9477	25.4017	EIF2AK2
21.2142	19.032	24.1075	20.3661	20.3895	RXRA
23.9885	22.4591	22.8104	19.7828	21.1517	EIF2S2
23.5596	25.1859	24.3013	24.5321	25.1084	ANXA7
26.9107	28.1145	25.9829	28.1332	27.8053	LMNB1
22.886	22.9221	22.7011	23.3768	23.2114	HOXA5
26.1062	24.6741	26.0837	24.5823	24.8285	FLNA
19.8051	23.9066	20.3812	24.1718	24.5957	VDAC1
27.6048	27.3796	26.2066	28.6362	29.105	FBL
23.3663	23.0441	23.0406	22.8361	21.999	GART
22.0956	21.946	21.3175	21.9858	17.7398	UBA1
32.1612	29.7202	30.9463	30.2716	30.4352	HNRNPA2B1
21.5112	20.6165	21.3537	21.366	20.7399	RFX1;RFX3;RFX2
24.5711	23.9338	25.7875	21.9035	19.7693	TCEA1
32.1868	29.4418	31.1758	29.792	31.0284	SFPQ
26.9121	28.09	27.5224	27.835	28.0978	RPS3
22.2484	20.6248	23.1031	20.2132	21.3394	RPS6KB1
21.8849	22.8448	20.8917	22.7216	21.2851	ATP5F1
25.5092	25.8073	25.1333	26.0275	25.8581	MCM3
21.4482	23.0826	21.896	22.1521	21.7977	AZGP1
25.4216	24.9263	25.2359	24.566	25.1705	YY1
23.5621	19.666	24.9467	21.3852	19.181	DNAJB1
29.1287	29.5908	28.2793	29.6761	29.0198	ATP5A1
24.4039	23.5032	24.6261	23.4928	22.911	DDX6
22.5728	22.0835	22.5065	21.9422	20.4375	DNMT1
27.2083	25.3371	27.2759	24.8487	25.3174	U2AF2
25.617	26.4018	25.4875	26.2703	25.9689	RPL13
25.2927	25.3795	23.0991	22.4613	18.6018	HMGB2
24.2831	23.6454	23.912	23.3939	22.0636	TARS
26.4342	26.6667	25.9467	26.582	26.0998	EEF1G
21.1064	18.7541	21.8062	18.5456	19.6288	ARNT
26.5268	24.5555	27.2691	24.2296	22.7959	RPA1
21.4618	22.5623	21.1153	21.1947	20.6668	CANX
23.241	19.6473	23.9266	19.6513	19.2501	GTF2E1
23.8988	22.7143	23.2853	22.9417	22.6866	MPG
22.7551	22.6029	22.2413	21.2949	20.5318	TKT
23.4619	23.6161	23.171	23.2521	23.0141	PPP2R1A
23.1996	23.7031	23.421	23.5412	23.4588	SDHA
23.2755	24.4306	24.4111	25.3465	24.4636	DNAJA1
20.1505	21.959	21.1242	20.0341	22.1716	UQCRC1
30.8361	30.846	30.037	31.548	31.7684	HNRNPH3
23.9508	17.887	24.5426	18.5373	18.0118	STIP1
22.498	21.8653	21.5922	22.859	22.8761	OTX1;OTX2
21.9299	21.0764	22.3642	21.2726	20.8672	KIF5B
23.9194	24.1887	23.1652	24.0017	23.8512	MCM4
27.4477	27.9502	27.3896	27.8255	28.0299	MCM7
18.8311	18.8212	24.6974	18.3055	20.4048	SHMT2
19.3501	19.6622	19.7434	18.8875	18.0817	NF2
22.7774	22.037	23.1206	21.6124	21.351	RFC4
23.6478	23.8955	23.6147	23.5438	23.523	RFC2
22.9497	22.9524	23.5673	22.4044	22.1064	RFC1
25.4906	24.7232	26.8483	21.4923	18.4078	GTF2F1
20.9145	20.1041	20.5228	20.4707	18.5249	COPB2
25.827	24.9537	25.8228	25.3031	25.0911	NUP214
26.3405	26.7777	24.3835	24.1604	22.8665	DEK
24.2167	25.9459	25.205	25.5053	25.4446	ATP5C1
24.7969	26.2213	25.0464	26.4554	26.2531	DLST
24.657	24.0503	23.4826	24.3562	24.0026	NUP62
26.702	21.3413	25.4697	21.2886	19.345	TAGLN2
27.3421	27.2968	27.2606	27.5951	29.43	RBMX
24.6177	25.5595	25.209	25.4578	24.3144	COIL
23.7237	19.8797	23.8793	21.547	18.6453	ATP6V1A
25.5797	25.679	25.9056	26.3784	25.6339	HSPA9
24.8583	25.9885	25.4809	25.6617	25.3318	EIF4A3
25.4367	26.5306	25.5385	24.7084	20.4771	FEN1
23.162	21.6291	23.62	18.9802	18.7467	CUX1
22.3038	19.399	22.5571	21.5336	20.8102	CCT6A;CCT6B
21.8264	19.2318	20.9511	22.108	21.882	RFC5
22.0203	21.9718	21.0896	23.0552	22.3315	RFC3
22.2662	23.9633	21.6915	22.3603	20.0936	EIF2S3;EIF2S3L
21.3406	21.0652	22.5253	19.3524	19.0484	CSK
27.824	27.1211	28.2415	26.4633	26.7853	TMPO
27.0376	25.4752	27.1807	25.7357	26.5823	TMPO
26.1993	26.6428	25.7429	26.0632	25.3602	MSH2
25.4639	23.9009	25.2068	23.4054	18.8286	RANGAP1
26.5526	25.5793	25.8647	24.7595	23.9694	RECQL
24.6196	24.742	24.5326	25.2807	23.9407	RPL5
21.5763	21.5593	20.3715	22.4121	22.0103	MAP1B
25.9416	22.3018	26.9786	22.7402	22.7394	PRRC2A
21.2759	17.9028	21.1715	18.3719	22.0313	NR2C2
24.065	21.8199	22.6324	20.3216	19.1684	NASP
24.2358	24.0197	23.9658	25.4705	24.165	CCT3
25.6969	26.3265	26.4005	26.5923	27.7243	TUFM
22.1798	20.9102	21.3906	20.9449	21.136	AARS
22.2724	22.1901	23.1718	22.8676	23.1295	CSNK1E;CSNK1D
23.5304	24.501	23.6122	24.4456	24.6511	MCM2
28.5981	26.7415	28.7637	26.4636	26.1486	RBM25
27.0699	26.7367	27.3217	26.8809	26.3912	NUP153
26.7967	26.2682	26.9209	26.1671	25.7606	RANBP2
23.9784	24.2111	24.1818	23.928	23.0485	GMPS
25.3001	24.1916	25.0141	23.6104	23.7183	LIG3
26.137	24.7939	26.5387	24.5927	25.0106	MRE11A
25.1224	25.9318	24.1492	26.6218	26.9218	EMD
21.1663	21.5257	21.0275	22.1728	20.6496	DNM2
27.2787	22.8434	28.629	24.4694	22.8699	CCT8
22.2493	22.4565	22.9335	23.0639	22.1894	CCT4
24.5055	25.0506	24.4275	24.8025	24.1627	FXR2
22.3828	21.0732	20.9993	22.2525	22.5646	GALK1
27.0241	25.7505	26.2545	23.6515	18.6335	HDGF
31.7675	31.904	31.26	31.9895	32.4977	HNRNPA3
30.2045	31.3745	30.0434	31.5349	31.7003	HNRNPM
26.7642	28.0627	26.9664	28.2081	27.3894	KPNA2
24.8731	25.054	25.3186	24.8508	24.5786	KPNA1
28.8193	29.3905	29.5312	29.598	30.1187	HNRNPF
25.1357	25.4101	25.6688	25.0413	22.622	MSH6
23.7074	25.7818	23.6509	23.9434	24.0632	ZNF143;ZNF76
25.3534	24.9729	26.146	25.1983	26.6267	RBM5
28.2619	28.5114	27.922	28.8012	28.3499	NUP98
23.2788	23.3794	23.1049	23.435	23.7107	NKX2-5
21.8496	22.0555	23.4741	22.8296	22.1372	PLK1
22.1493	22.189	21.6308	22.3338	22.6856	COPB1
23.5123	18.4005	24.2736	18.5829	19.0244	IST1
21.4415	21.2582	20.8503	21.4804	21.139	RARS
24.0155	24.8453	25.1208	24.717	23.761	ALDH18A1
22.0043	20.7635	21.6171	19.1073	18.0758	VCP
25.3518	21.1865	26.5717	22.6362	19.0253	MFAP1
28.6744	29.2557	28.7626	29.8907	29.267	ADAR
29.8215	30.0705	28.721	30.364	30.4832	HNRNPH2
22.4565	22.9938	22.2706	22.7537	22.6518	EIF3B
21.0939	22.0791	20.0136	21.9118	21.8134	RRP1
23.6438	23.922	24.1938	24.0508	23.8361	CTBP2
26.113	26.5709	25.896	26.7871	26.4768	NUP107
22.1898	26.6814	21.5354	26.2354	21.77	TPI1
28.4034	29.4468	28.0366	29.5747	29.4229	ACTG1;ACTB
25.5049	26.6508	26.3563	26.9102	26.7988	EIF4A1
21.6421	22.3849	21.04	21.9802	21.0329	RPS20
22.6895	22.1863	22.4725	23.324	23.2255	PRPS1
22.2522	21.5987	21.2838	21.9098	22.0937	ZC3H6
25.9265	26.7516	26.4571	26.6975	26.9817	RPS3A
23.7204	23.6296	23.3859	23.6508	23.8994	DCAF7
32.5261	31.617	32.0907	31.4906	32.0857	HNRNPK
23.3449	18.2106	23.7808	22.8259	22.481	PPP1CA
27.0662	25.4064	26.3803	27.0282	28.0359	PPP1CB
25.1178	26.6055	24.3921	26.626	26.7782	RPS8
21.648	22.0203	21.2853	18.2464	21.7296	RPS14
24.4592	25.4012	22.8606	24.8016	24.4999	RPS18
21.1558	22.852	20.8811	22.4869	22.4159	RPL7A
25.8132	26.8578	26.1401	26.8965	27.3564	RPS4X
23.6259	25.0141	24.5911	24.9494	24.4224	RPS6
24.7491	27.0911	23.3317	25.2346	24.6482	HIST1H4A
22.4896	23.3797	21.1981	23.1991	23.6185	RPS25
23.8808	25.2672	22.5119	25.3874	25.0853	RPL10A
23.1606	23.702	22.1499	22.5998	22.7882	RPL11
23.2311	23.4466	23.3671	23.3287	23.3001	PPP2R2A
25.6574	27.2921	27.2079	26.6836	27.0914	GNB2L1
21.8032	20.727	20.2094	21.2414	20.7555	CSNK2B;CSNK2B-LY6G5B-1181;CSNK2B-LY6G5B--991
25.4454	26.291	24.9499	26.7473	26.1821	ACTA1;ACTC1;ACTG2;ACTA2
28.9896	28.1714	28.4055	28.3889	27.5748	EEF1A1P5;EEF1A1;EEF1A2
24.0775	20.3857	25.2066	18.9894	19.11	IGBP1
28.9953	28.8418	28.8157	28.9137	29.7448	RBM6
27.0541	26.615	27.1092	26.4035	27.4694	GTF2I
23.3696	22.5705	22.4571	22.6554	23.2526	PHC1
22.3909	23.1676	23.7767	23.4326	22.9588	CCT2
24.3055	24.4666	23.6559	24.5888	24.2388	PRKDC
24.9639	25.8466	25.4488	25.6774	25.6947	DCD
20.6705	20.8121	21.2442	21.3017	21.0947	MRPS9
23.253	22.9484	20.9363	18.9724	18.8758	HMGN5
26.6075	23.0575	25.8815	20.3714	19.043	SARNP
23.1877	21.0703	23.2317	21.0634	22.2848	FOXK1
21.2203	20.4012	23.2229	19.7092	20.9819	MPP1
22.1154	18.612	23.7281	19.0349	18.5064	GTF2B
24.1871	20.9185	23.3081	19.1588	19.6585	FKBP3
32.1372	32.5226	31.3082	32.3852	33.3199	HNRNPU
26.5831	26.3813	25.9509	26.7111	26.6238	TIAL1
25.8037	25.5925	25.8633	25.358	25.6424	EXOSC10
22.1854	19.2817	22.1928	21.9293	19.1339	SATB1
23.6371	22.6695	24.7273	22.854	22.7463	OCRL
23.2514	22.7554	23.7524	22.7025	22.6008	AKAP17A
23.242	23.8293	23.4264	23.6061	23.5144	DSG1
19.8729	19.0698	24.4742	20.2082	20.7275	FKBP4
26.482	26.0498	25.7763	25.8459	25.2446	TOP2B
24.7844	24.0738	24.4735	24.2958	25.6898	CREB5
22.6495	23.0223	23.1957	21.4224	20.8268	MLLT1
21.1788	21.8541	21.141	21.3217	21.0497	KMT2A
23.2454	23.534	22.8397	23.7969	24.0447	CSTF1
24.1359	22.1872	23.3589	22.7812	21.7396	PTPN11
21.6634	21.5244	20.035	21.6315	22.4556	RING1
25.6088	26.281	26.0772	26.1023	25.9273	FMR1
27.0879	26.119	25.2088	26.7248	24.08	PRDX1
23.1896	22.3945	20.3222	22.1574	22.7463	CKAP4
32.6496	33.1163	31.4615	33.487	33.5279	KHDRBS1
29.7054	30.1331	29.7609	30.2514	30.1545	DHX9
23.1598	24.0068	23.3003	23.6411	23.3525	DSC1
26.5955	28.4246	25.6482	26.6082	26.2156	SSRP1
22.8599	22.9646	22.5061	23.0949	22.864	NSUN2
25.0492	28.4043	24.8918	27.2462	24.871	RBBP4
22.1546	20.6804	22.9632	21.2973	18.6715	NCBP1
25.4673	20.347	26.5039	19.2984	19.7846	AHNAK
24.4961	24.5952	23.9711	24.711	23.8188	TBL3
23.4913	19.8387	24.4663	19.0177	22.823	SFSWAP
25.002	24.9353	24.2302	24.7666	24.9028	SF3A3
32.0479	32.5451	31.4912	32.7238	33.1879	ILF3
22.0614	19.2949	22.9574	19.2642	21.0776	EPS8
22.135	23.1005	28.0671	23.9313	22.722	TRAP1
23.4456	24.4057	23.5935	24.6905	23.9864	FOXC1
23.9631	19.4231	23.2216	18.9671	20.4716	PPP1R8
26.295	18.8916	26.03	26.4869	17.6999	FLII
19.9131	23.4122	21.9175	22.0773	25.2837	ACACA
22.8906	22.2229	22.8495	22.4346	22.4157	CHAF1B
27.294	26.8057	28.8392	26.7117	26.6714	IK
27.4136	26.4388	26.9301	27.2293	26.9697	TARDBP
26.6263	24.859	25.8594	25.859	25.8196	HNRNPA0
24.8395	25.4946	23.2269	25.9783	25.9788	PRDX4
24.9093	20.044	26.2508	18.3426	19.18	PAK2
23.3448	24.2945	23.8818	23.6288	23.3961	SRSF5
26.8955	26.3765	26.5548	26.5003	26.2895	TRIM28
25.7503	24.5447	25.3881	24.3633	23.5426	G3BP1
23.1927	19.7479	23.3781	21.51	20.9343	PPIL2
24.7673	25.376	25.9544	25.5184	25.9528	CTBP1
23.4429	18.846	24.1153	19.31	20.3325	ORC2
26.3506	26.5483	26.049	25.4157	24.16	TCOF1
28.9389	27.3193	28.7984	27.1712	27.1745	SF3B2
24.2378	18.7082	22.4864	18.2041	18.0616	PDAP1
26.9729	25.2734	27.5267	25.6082	24.9133	SNW1
23.9374	21.9983	24.4708	19.919	20.2215	STIM1
22.1585	19.0268	22.4431	18.7297	19.6166	SNX1
24.8607	19.4304	26.1464	21.7665	21.9578	FHL1
23.5803	24.1462	23.2938	23.9758	23.9722	THOC5
22.5753	23.3802	23.3768	23.5852	23.1593	GNL2
28.1417	27.3535	26.6244	27.7652	26.3698	DDX39B
29.1849	28.7492	28.5388	29.1162	29.6157	HNRNPD
21.7736	21.3759	21.3953	21.7033	21.0307	DSG2
21.0163	21.7662	20.4373	22.2372	21.2506	BOP1
19.217	19.2943	20.7665	18.4934	19.323	DHX34
29.4658	29.4313	29.9425	29.496	30.2877	SAFB2
24.9691	24.5142	25.4952	24.312	24.2162	DPYSL3
28.3192	25.9472	28.3532	26.2816	26.7121	CTTN
24.4638	19.5432	24.8101	20.2005	20.8081	TRIM25
27.4615	25.005	28.8713	23.5414	20.8415	FAM50A
23.478	23.9615	23.3707	22.8912	22.6663	CAPRIN1
26.6148	25.7363	27.1031	25.6751	25.0389	RBM39
24.8053	25.5295	24.3821	25.316	24.6069	MCM6
23.8104	18.407	25.0116	19.8597	20.5802	TRIP12
26.9419	25.982	26.1206	25.8822	25.6246	MDC1
23.9771	23.9767	24.7961	23.6083	23.5577	CLINT1
25.6012	26.2947	24.4103	25.793	26.0631	SMC1A
26.7391	25.8118	27.0655	25.9679	25.4905	RRP1B
22.3044	21.8738	22.3212	21.1622	20.9281	USP10
26.1373	25.5656	26.7317	25.7471	25.9824	KIF22
27.6445	27.4178	27.988	27.9076	27.8946	ZNF638
24.2391	24.2096	23.9931	24.3935	23.1525	KPNB1
26.8051	26.6606	26.3561	26.6248	26.6859	NUMA1
26.1862	25.032	27.0367	24.55	24.756	SART3
26.132	26.6077	26.1181	26.373	26.3417	EFTUD2
24.5606	19.3821	23.7776	21.5762	20.7308	EIF4H
24.1771	26.6671	23.4764	23.9432	21.7303	BRD3
24.028	25.8315	23.2822	25.5142	24.7566	WDR43
24.139	25.1099	23.9802	24.9335	24.895	PLEC
31.79	28.9191	31.8867	29.1595	29.7635	NONO
27.5519	27.0876	27.8273	26.9679	26.7728	PCBP1
29.1718	27.7529	28.8679	28.4147	28.0279	PCBP2
26.8323	24.9268	27.2568	24.6611	24.6029	SF3B3
22.8413	22.6196	23.4348	22.588	21.5728	DLGAP5
26.5548	24.259	26.7332	24.2671	23.8481	CNN3
28.727	28.5297	29.4139	28.4858	29.3264	SAFB
22.3645	21.5821	22.4007	22.0985	19.2358	SEC23B
26.6126	25.4031	26.1923	24.988	24.7162	SF3A1
22.6797	22.261	22.3003	22.4522	23.2977	TAF5
20.7983	18.8677	21.5743	20.5056	17.8838	MAPRE2
29.8454	29.1729	29.9041	29.449	30.3826	SF1
25.0903	24.1333	24.4422	24.5328	24.7161	TRIP6
24.1407	19.2104	24.0203	19.9398	18.9813	MAPRE1
28.0806	28.7677	28.226	29.4481	29.1209	ELAVL1
22.5019	18.4216	23.3461	19.0342	19.3027	SPEG
19.6278	20.6899	20.4728	18.9687	19.882	VPS72
20.7197	20.8535	19.7816	21.3957	21.0361	INA
24.4042	23.5472	25.4775	23.3059	22.8042	PKN2
22.0791	20.3557	22.1525	19.3547	18.9436	DPYSL2
25.0897	27.6722	23.8917	26.6632	24.4432	RBBP7
23.4021	23.3147	23.1054	22.916	23.2325	DBN1
24.9491	26.1347	24.159	26.469	26.1972	IMMT
25.3956	24.7503	26.5331	24.8075	24.7193	KNOP1
29.9293	30.547	29.2376	30.5684	31.3313	HNRNPUL2;HNRNPUL2-BSCL2
19.9328	20.8835	23.0264	20.6171	18.9378	ERCC6L
20.2541	20.2004	20.8282	20.3346	20.082	QRICH1
23.922	26.2643	25.9174	25.5045	23.8457	SMU1
21.1591	21.1454	22.8691	21.2937	18.2425	CWF19L2
22.0215	19.4023	21.9289	19.4239	18.4898	LRRFIP1
21.2672	22.067	22.2109	22.2689	22.9265	TIMM50
23.0833	23.087	23.9382	22.9885	22.9728	LARP7
29.5142	29.7678	29.8165	29.896	28.371	AMOT
22.9425	23.956	23.0442	23.8912	25.1754	FAM98B
21.9743	22.436	22.8714	22.6612	22.988	CEP55
24.4887	23.4405	26.6656	23.2588	23.1314	C17orf85
22.7379	22.6339	22.33	22.3413	21.9069	GLE1
21.8545	22.0826	21.4286	22.7116	22.2656	CDCA8
29.7075	30.8143	30.0312	31.208	31.4267	ZNF326
23.3952	23.5805	23.4303	23.6048	23.0266	MAGED2
20.8907	19.1708	20.5231	21.081	19.6242	WDR44
22.3546	21.1966	22.3097	21.0686	22.029	PRRC2B
23.9247	25.3806	23.8266	25.2901	24.9412	DNTTIP2
25.2968	27.2826	25.1754	27.266	27.4623	RALY
21.336	22.8678	21.9287	23.061	23.9067	HNRNPU
23.0577	18.4942	24.1761	19.9628	20.4686	HP1BP3
24.2911	22.2566	24.5069	23.3444	20.0166	CEP170
22.5168	22.741	23.5063	22.4118	23.6999	ZNF362
21.5585	19.3039	21.7588	19.3366	17.8827	FNBP1L
22.7154	22.8455	22.3484	23.3235	23.5308	C9orf114
24.6105	24.3333	26.5364	23.96	21.1385	GPATCH4
21.9214	20.1055	22.805	19.391	19.0173	MCM10
24.1917	23.7281	24.2876	23.7441	23.7769	UBAP2
25.0516	23.3156	26.0414	23.762	24.2643	HNRNPK
25.0095	24.2953	23.9301	24.6565	23.9707	KPRP
22.973	18.8331	21.5773	19.808	19.7382	C1orf131
23.9207	22.4625	23.9898	21.2502	22.9561	RC3H1
21.2175	21.7767	19.0603	22.0434	19.4817	NTPCR
22.645	19.3716	22.1274	23.9507	19.5862	NT5DC1
26.3283	25.0434	26.9401	25.077	25.063	RPRD2
21.0536	20.8657	22.2437	20.9488	21.0814	ZNF318
21.7104	22.5176	23.3557	21.2914	18.2023	MYSM1
21.0714	21.8257	22.75	21.8527	22.1758	FAM208B
23.2496	21.4629	23.6778	21.7448	20.9461	PARD3
22.7092	22.4672	24.026	21.9066	18.4094	SPTY2D1
24.6128	22.4652	24.5934	21.9341	18.6257	CWF19L1
23.5171	23.4629	24.9904	23.0254	23.5051	SDE2
21.7704	21.1849	21.5192	20.7373	20.6221	NIPBL
22.3801	19.7562	23.477	19.3962	18.7176	LIN54
20.8006	18.8912	22.4806	19.3953	19.3761	ALKBH2
24.6957	21.2776	25.7902	19.982	22.0106	CXorf57
20.2407	21.8739	18.4628	22.7622	23.1922	SLC25A24
22.9999	23.2604	23.3162	23.1843	23.9422	ZCCHC8
25.646	25.7368	26.6295	25.6925	25.3406	CDC73
22.8705	20.7602	24.1118	20.6574	22.7938	CC2D1A
23.6863	21.7667	21.7582	20.7796	20.9468	EDC4
20.4994	19.5111	20.1074	19.7948	20.3866	PKN3
21.7343	21.1912	22.5755	21.7547	21.7747	ALKBH5
26.3722	25.8133	27.0745	26.1248	25.9391	ZC3H14
24.3383	24.4368	24.7268	24.0729	24.1212	LARP1
20.9423	19.8297	21.3683	19.2771	21.0999	SMARCD3
26.4296	25.4644	27.3543	25.6409	26.5863	FIP1L1
21.9581	18.2786	22.5476	21.6552	21.7159	CRTC3
24.4956	19.7957	25.5755	18.9249	18.6885	CWC27
19.3564	20.2276	19.3052	20.8738	18.6244	RAB11FIP1
25.6335	25.1992	26.0478	25.0466	25.0334	GIGYF2
19.7324	20.3209	21.4849	19.8954	18.7014	UBN2
24.1228	24.4252	24.2681	23.325	25.0966	CEP128
22.2049	21.2006	23.2047	21.3863	18.3573	FRA10AC1
24.1517	24.7891	24.8913	24.6404	24.7762	LARP4
25.1874	24.6044	25.3423	25.1734	25.2668	CBLL1
22.1608	21.7388	21.7374	21.8437	21.7381	SUPT6H
22.6338	22.7448	24.2529	23.1559	22.4836	TRMT10C
22.8281	22.3366	22.8881	22.195	22.1673	MEPCE
22.3694	18.5436	24.0974	22.3458	20.2186	RSRC2
19.871	18.1381	21.8937	20.3687	18.8308	KDM3B
26.0893	25.9928	26.3358	26.077	25.549	ZC3HAV1
23.3791	23.1414	23.2657	23.5849	23.7888	NUP54
22.7219	22.3601	22.6984	22.5776	21.915	POGZ
24.9928	25.6499	25.2356	25.1745	25.2213	NUFIP2
23.4955	24.0444	22.8899	21.4987	23.7315	HDGFRP2
23.6839	23.2152	23.6251	23.6884	24.3058	RAI1
24.8581	24.6479	25.2285	24.526	24.3929	WAPAL
25.3326	25.1689	26.3727	25.4287	25.276	RBBP6
22.5184	17.6005	22.7832	18.9239	18.8556	KIAA0907
23.228	24.3877	24.0893	24.4745	24.063	ACOT1;ACOT2
24.8195	23.1214	23.5552	22.9479	23.8153	PABPN1
24.562	25.0416	24.4085	25.1942	24.7927	PBRM1
23.4806	19.1962	22.7191	18.8755	20.7461	MTDH
23.3839	23.4342	23.1494	23.594	23.6798	ZNF598
23.9494	22.7802	24.0184	22.6576	22.9845	USP48
21.4359	21.2878	22.5362	19.1613	20.837	LUZP1
19.3134	22.0315	21.656	23.1117	23.2459	THOC6
20.4868	20.4639	21.4685	20.2008	19.8239	PARG
24.7504	23.575	26.1701	21.6848	21.1122	CHD1L
21.6149	21.6676	21.6048	19.4891	20.66	CARM1
28.7394	26.4345	30.2823	25.9624	26.765	DDX42
25.9342	28.1432	26.2491	26.957	25.6387	GATAD2A
23.7031	23.4984	20.6185	24.6917	23.8907	RBM45
20.3579	19.8973	21.3629	19.5563	20.7143	NUDCD3
22.9052	22.6143	22.8371	21.9163	20.3951	ARID3B
21.8064	22.8301	21.2198	23.2946	21.8062	WDR75
19.9173	19.5163	21.6638	19.5994	18.1325	MGA
25.1272	22.0105	27.4015	20.9004	20.2957	SUGP1
26.4358	25.2422	26.0364	24.862	25.3685	CCAR1
26.4657	27.1873	26.2457	27.1122	27.8271	RBM12B
21.6264	19.7946	21.8783	21.1388	18.5038	AMOTL1
22.165	22.8138	21.4083	23.5649	22.8805	FTSJ3
23.68	20.1073	24.1622	20.8505	19.6925	SMAP1
19.7341	19.0504	20.4418	19.9666	18.9825	SUPV3L1
21.4993	21.2126	22.1087	21.6001	21.647	ZZZ3
21.2905	18.8065	22.8048	21.7367	18.4908	XRN1
21.5087	21.6162	22.4709	21.7351	21.2285	SPG20
24.5984	21.6322	25.8808	22.1532	21.6868	CMTR1
21.1769	21.0331	21.2609	21.514	20.8407	MPP5
22.3698	21.7224	22.2835	19.1419	21.2387	FNBP4
21.8954	21.8109	21.6432	21.5695	22.0209	ZGPAT
20.3051	21.0776	21.0117	21.2137	20.2813	SRBD1
27.7808	25.4836	28.1206	25.7887	26.8913	CPSF7
22.9425	23.8329	23.1243	23.2978	23.4448	PAF1
22.4797	23.253	22.4128	23.2616	21.5826	DDX51
19.7334	20.6078	22.108	18.8285	19.369	C19orf47
23.4196	23.8863	22.6772	23.5922	23.3822	KRI1
22.0514	18.377	21.553	18.9641	22.5975	SPATA5;PSMC5
26.7955	24.5153	28.0543	24.0112	24.0247	SERBP1
26.8485	29.1428	27.3764	29.4181	28.4998	FAM98A
21.5837	20.5429	22.7408	20.4902	20.3123	RNF169
26.1458	26.0439	26.1521	26.3382	26.6054	RBM15B
26.4172	25.7425	26.1638	25.5353	24.9357	ABCF1
24.4055	19.4099	26.2802	19.3467	17.1447	SRFBP1
27.4548	27.8051	27.6479	28.2707	28.8949	PPHLN1
25.4263	25.8723	25.3184	25.9583	26.7618	ARID1B
21.9068	21.8057	21.258	22.8171	22.8237	NUP35
24.3795	23.7102	23.7049	23.5886	24.4213	CMAS
20.2867	21.1671	20.9512	20.2452	19.3652	NEDD1
20.7958	19.6167	22.1349	18.5697	19.044	SNIP1
21.9994	21.4788	22.6705	20.833	18.1247	NEK9
23.0428	22.6466	23.0687	23.3523	23.4511	MORC4
21.9358	23.7453	22.7228	23.9614	23.0443	UTP15
21.7902	21.3602	19.5479	21.8856	22.421	NUP210
22.4279	19.3367	22.9483	19.6993	19.8581	PNISR
25.3075	25.4961	25.6342	25.5651	25.4246	ZNF384
23.7085	19.6442	23.203	19.573	17.8177	ZC3H15
26.0239	25.1381	27.0453	24.3855	23.5732	PPIL4
21.277	21.7367	21.5507	22.6089	18.9228	GTF3C2
20.5067	19.5553	21.3265	18.3774	22.5754	PPP1R13L
26.4847	26.8496	25.6515	26.9558	26.733	NUP133
22.8853	22.9121	22.5867	23.0197	22.9965	PDCD6IP
21.7052	21.7537	23.493	21.8628	21.6432	CACTIN
19.9966	19.2227	21.2511	20.9267	19.2904	UBLCP1
23.5272	23.2041	23.9076	23.3028	22.8404	CKAP2
26.5533	26.6317	26.5535	26.2447	27.1137	ATXN2L
25.5176	24.2863	26.5882	24.1661	24.4524	PRPF31
27.7418	24.4333	26.8253	24.5305	25.6839	PSPC1
20.348	18.6148	20.0587	17.6678	19.5717	AHCTF1
22.8992	22.4023	20.5427	18.1284	21.7043	H1FX
23.9097	23.9514	25.0649	22.9326	22.7359	RTF1
21.8826	22.1088	22.402	21.9164	21.7935	TOPBP1
23.7437	23.6246	24.4196	23.8234	23.8313	PHF3
27.3166	25.1524	28.4635	25.5757	26.0379	DHX38
23.515	23.7424	24.013	23.0178	23.512	AKAP1
26.5345	21.1292	26.9556	21.1368	19.8754	PRCC
24.0288	23.3437	22.5976	23.6038	23.4549	TFG
25.926	27.5009	25.7989	26.4801	25.4636	HDAC2
20.7197	25.0964	21.4616	22.5194	22.352	SYMPK
30.987	31.1778	29.9157	31.2847	31.7632	TAF15
26.7089	26.1198	26.1379	26.2042	26.0986	RAD50
27.9427	27.1075	28.782	26.7634	26.6607	UPF1
23.8225	25.0141	24.4201	25.3212	24.6163	GATA6
25.2609	22.4703	26.8566	22.5522	22.3613	GPKOW
25.6806	25.8545	25.2328	25.0545	24.6261	SMARCC1
31.6344	30.8072	31.1831	31.0748	31.4063	KHSRP
21.4519	21.5675	21.2873	21.8294	19.3426	TNPO1
21.7935	21.8212	21.1017	22.0254	22.4477	ARHGEF2
27.3538	26.9882	27.5891	26.8243	26.516	USP7
23.5479	18.5012	24.4382	20.4546	20.1603	LPP
21.6922	21.1518	21.4493	21.263	22.157	ZKSCAN4
21.5359	20.736	21.9091	20.5168	19.7526	ZNF622
23.2431	23.266	22.4889	23.1377	24.0932	CCDC47
29.7008	27.1574	29.0361	27.718	27.6004	FUBP1
20.4551	19.1163	21.2016	18.5364	19.763	SKA1
23.7348	21.7569	24.9066	22.6427	21.2884	PINX1
24.2305	19.1863	25.0917	19.2266	18.5909	PPWD1
24.8853	25.7111	24.4863	25.9426	25.8795	FAF2
21.6101	21.4991	23.2251	21.4199	20.1489	DGCR14
22.8624	22.7845	23.5104	22.9388	23.4855	SNRNP40;DKFZp434D199
23.983	23.6155	23.9029	23.6285	23.1601	ZBTB10
21.3252	21.8509	20.6768	21.5569	22.3723	MRPL38
21.6777	21.5176	23.0734	22.7277	23.4216	DNAJA3
21.6144	21.4792	22.6485	21.548	20.2111	PTCD3
23.1275	19.0817	24.5407	18.0303	18.5508	EDC3
23.3885	23.3785	23.0352	23.5727	23.7532	AURKB
23.5479	23.6436	23.6452	23.4463	22.9355	TOE1
26.2991	27.4673	27.2777	27.3209	27.4654	PGAM5
29.3428	29.0987	28.8112	29.2963	30.0001	FUBP3
28.065	26.1106	29.0753	25.8793	27.0841	RBM17
21.693	22.5346	21.7284	22.5042	22.3231	YME1L1
20.5989	21.704	21.8305	19.9133	19.0147	RBM41
24.9641	24.472	24.7271	24.9097	26.2009	ITCH
26.1585	25.1885	26.6642	24.9816	24.891	CHAMP1
22.3385	22.4838	23.0721	22.2223	22.3097	ZNF512B
29.308	29.8528	28.7219	30.0668	30.5069	ZFR
21.522	21.3269	20.7745	21.4907	21.2789	RNPC3
23.3206	23.4122	23.666	19.8962	18.6065	ZNF830
19.8253	20.7455	19.4006	21.1188	20.2545	RPRD1A
32.3409	33.1124	32.1814	33.0135	33.9403	RBM14
26.1322	25.8076	26.2003	25.5174	26.3291	QKI
25.5489	24.083	26.8521	23.8325	25.1364	PPP1R10
24.3516	23.8318	23.9997	24.6105	25.1884	FYTTD1
22.6941	21.843	22.6441	22.0779	19.2688	NACC1
18.8703	20.4411	23.1523	18.3802	18.7163	GFM1
22.1561	29.5517	27.3002	26.8888	31.2325	MCCC1
20.9564	20.7285	21.2897	21.0991	18.3411	PEO1
19.9719	21.4933	20.2829	18.881	20.2758	ERBB2IP
21.1744	21.4742	21.4239	20.4987	21.1524	WRNIP1
21.1816	21.6422	20.7527	21.7418	21.4525	SMC6
24.2069	24.8945	26.1901	25.5955	25.8525	STRBP
23.42	22.9191	22.7549	23.1334	23.0115	TMEM209
23.5908	23.1495	24.1216	22.1065	21.4729	IWS1
24.3498	24.5314	24.2854	24.3792	24.1506	SIN3A
28.0741	28.8077	28.0284	28.6833	26.6554	SPEN
19.6884	20.5919	20.7885	20.5583	20.1974	TCF12;TCF4
26.5267	26.2252	26.3242	26.0509	26.2602	CDC5L
24.3972	23.9887	23.8925	23.9569	24.4458	RNF2
22.5769	20.4024	24.5869	21.8881	17.3183	EYA3
23.2774	23.5897	23.6266	23.1556	23.7496	MPHOSPH8
26.0504	25.1937	25.8071	25.3896	24.8823	NUP88
25.6399	25.0152	25.3908	24.9727	26.212	PKP4
24.0922	23.4242	24.2861	22.5034	21.9867	EIF3C;EIF3CL
24.3297	24.2422	23.8605	23.9991	24.0848	KIF2C
22.4189	22.2339	22.4818	22.2124	22.6338	BARD1
22.1914	20.9625	22.8012	22.8251	18.9133	CCT7
22.6993	22.6255	23.6713	21.5738	22.307	ARID3A
23.4439	23.2011	22.9864	23.3433	23.321	PKP2
22.8535	19.1556	24.0206	18.9023	20.2784	SH3GL1
23.707	23.6202	22.4152	21.9588	20.646	VRK1
24.6183	24.9626	23.6085	25.4895	25.0618	RBM4B
22.5801	22.8115	22.5401	23.2375	23.1495	GRWD1
22.9663	20.7608	22.1439	18.2513	20.4239	CORO1B
25.8277	23.1518	27.6252	22.2386	22.638	BUD13
22.6572	19.7023	22.7414	22.0364	22.486	PDCD2L
21.5236	23.1456	22.7583	23.317	23.1701	PELO
22.9212	24.0815	23.4804	24.3231	23.8984	NOL10
21.2472	21.498	20.7723	20.6437	21.8172	TCHP
25.4537	24.4583	25.8616	24.315	24.2049	DIDO1
24.8664	24.1136	25.0766	24.3209	26.0027	MMTAG2
22.6851	22.6283	21.5088	23.0834	22.7372	TUBB6
31.5499	31.7334	30.493	31.8224	32.6609	HNRNPUL1
20.6068	19.4541	21.4085	19.3554	18.3015	MSTO1
25.0594	26.378	26.0996	26.649	26.8527	UTP14A
26.0711	26.4078	25.3829	26.5424	26.4352	GNL3
23.5783	23.2663	23.1344	23.2228	23.6664	KIFC1
27.6277	28.1576	27.0635	28.6152	27.8968	RBM4
18.6472	19.4662	23.2236	20.3855	18.8211	SCNM1
19.2051	19.9392	23.1532	19.7478	18.8715	PAPOLG
21.9903	20.1134	21.3246	18.5504	22.8112	GTPBP2
22.9286	17.7729	23.3902	18.8723	19.1321	LSM14B
26.9828	27.5707	27.2727	27.329	27.7027	SRRT
19.9038	20.6157	20.8684	19.9644	20.34	NUSAP1
26.7762	25.5926	28.2402	25.5363	25.9587	POLDIP3
20.5612	22.308	22.2077	22.2323	22.4664	NIFK
23.8006	22.4674	23.1831	23.1971	23.1374	YTHDF1
24.0716	24.342	24.4943	24.211	24.0701	WHSC1L1
20.9168	22.0938	20.9396	21.9931	20.3012	GTPBP4
24.3722	22.0112	24.3351	21.3662	22.4506	UPF3B
27.7213	27.5406	27.7322	27.9573	28.8955	WDR33
20.4773	23.1496	21.7447	23.0599	23.5271	WDR12
22.5777	22.8151	22.2537	18.3434	22.8048	REXO4
21.2609	19.4214	22.2493	17.8578	19.0485	EGLN1
21.4695	19.4747	21.8868	19.5833	19.2519	PAIP1
21.054	22.5399	27.4121	21.6373	20.5805	CLPB
24.0182	23.9441	23.8974	23.5947	23.2953	LSG1
26.5186	23.4017	28.0003	23.4328	23.6603	ILKAP;ILKAP3
28.5937	28.387	28.6112	28.7857	29.0536	XRN2
24.4124	23.5427	25.2869	23.6122	24.1299	RACGAP1
23.4481	24.7021	23.6431	24.4703	23.9253	DDX47
21.6272	20.0746	21.7459	19.3275	18.7546	SLK
25.6901	25.7479	26.0447	25.9522	25.3526	ADNP
21.8615	21.5831	21.3802	21.8212	22.6445	NKX2-4;NKX2-1
25.7138	25.9385	24.6159	25.5577	24.0771	PNN
22.2777	22.1984	21.5911	21.874	22.1389	ACBD3
22.9711	18.9275	24.8804	18.9947	17.7548	CHMP4B
20.8294	20.3375	21.6587	21.0906	22.0024	SAV1
22.655	23.536	23.609	23.2971	21.2464	ESF1
22.4329	18.4338	24.7417	19.0184	17.8936	CXorf56
20.0793	21.6255	21.4376	21.8656	20.4343	DHX33
20.6579	19.2001	21.8485	20.6493	18.4691	YTHDC2
21.5907	21.4014	24.8114	19.5839	19.4685	RPAP3
22.2976	21.78	22.6282	21.5324	22.3579	TDRD3
20.969	20.0748	21.329	20.587	20.1549	SCAF1
21.6122	21.6063	22.8742	22.1678	21.9654	ZNF703;ZNF503
22.2914	21.9258	22.6983	19.0495	17.7617	ECT2
22.7396	25.2136	23.3276	25.9936	26.2451	SFXN1
24.4153	23.7263	24.497	23.9903	24.6289	PLEKHA5
25.1312	22.6489	27.0395	21.9597	21.0308	CACYBP
22.6259	22.6471	23.0591	23.1469	23.7669	CBX8
22.6147	24.7707	24.0647	23.4524	26.4308	MCCC2
27.0259	27.5078	26.9344	28.0746	28.4378	NCOA5
24.0476	23.5915	24.8183	23.6655	20.3354	CWC22
20.8258	21.87	21.3984	21.7025	17.8019	CHD8
21.7959	19.2704	23.1582	20.9994	19.9843	GOPC
22.4792	22.9841	22.8009	23.1641	23.4671	BRD7
22.2637	20.9186	22.5186	20.5391	20.945	DCP1A
24.0991	23.987	23.7938	24.1618	23.9881	INCENP
24.4958	24.3588	25.5227	24.2013	23.3193	ANLN
24.2799	22.6907	24.4656	23.3945	24.0351	PDLIM7
27.3199	28.8528	26.9504	28.1475	26.8767	DDX21
23.7553	24.2996	23.6844	24.0483	22.7184	BAZ1A
24.0532	20.7774	25.6046	21.9328	21.3089	AASDHPPT
22.1456	21.6165	21.0902	21.9389	20.8504	FARSB
18.7635	20.3472	21.3398	20.3105	19.4171	IARS2
24.9895	22.6043	24.5032	23.0321	23.0765	RBM12
19.4954	19.669	22.9449	18.3639	20.3057	ZCCHC3
23.3358	18.4207	23.6356	20.2341	19.9516	DNAJC17
24.6152	23.1245	25.2625	23.0906	23.1887	ASUN
26.4118	25.4372	26.9076	25.1608	23.8594	DDX18
20.594	19.1624	20.7121	20.7673	19.4446	INTS10
26.7057	27.7562	26.6291	27.6446	26.6889	RBM28
25.8009	24.7883	25.9085	25.4591	26.093	RBM22
23.1008	21.7219	25.3805	21.7253	18.7546	WDR70
27.6883	27.1703	27.7115	27.3051	27.9258	SLTM
20.383	20.062	21.5519	19.9009	20.521	ZNHIT6
19.1305	19.6829	21.9351	18.9706	19.6837	OXSM
24.9383	22.8294	25.0413	23.2733	22.8805	CDKN2AIP
24.702	25.5898	24.2638	25.8446	25.469	AATF
28.327	26.854	29.2222	26.6027	27.2006	BCLAF1
21.9961	20.1327	23.6809	20.5795	19.6345	CDK12
21.0744	20.4847	21.5286	20.7576	21.3735	GTSE1
22.1188	18.823	23.6347	21.1981	19.6146	C9orf78
22.3028	20.6276	21.5991	20.395	21.2119	UBP1
25.73	25.2386	24.0696	25.4037	24.4676	IGF2BP1
22.3172	22.815	22.9121	23.5708	26.0267	CCDC59
23.1696	23.6035	23.1792	23.8215	23.5223	SENP1
26.3828	26.4984	26.1118	26.5347	26.5818	CXXC1
26.6118	26.2294	26.4962	26.2437	26.0751	RCC2
20.1645	18.9032	20.2848	19.3315	19.1496	CHD7
26.4137	25.3104	26.0988	25.8373	26.3761	CPSF2
26.7393	24.6933	27.4814	23.7823	23.5284	RBM27
19.7609	19.2922	23.8971	20.6851	19.8998	SUCLA2
20.9363	21.5758	19.6295	21.7457	19.7172	MBD2
24.5683	24.3565	25.0206	24.5492	23.6804	TFIP11
20.2117	19.2268	22.0608	19.8676	18.5319	SPAST
26.6866	25.9708	27.6297	26.1563	26.4495	NXF1
25.7334	23.8006	26.9487	23.4102	23.9134	TJP2
21.7695	22.4364	21.5244	22.6097	22.5075	CFDP1
24.5237	24.4171	24.5061	24.5799	24.815	ZNF629
24.1719	22.8515	24.6853	22.8124	22.8123	LRWD1
21.9828	19.509	25.0037	20.3018	19.5107	TES
28.2239	27.7526	28.009	28.2516	28.5823	TCF20
22.2933	21.8907	22.7144	21.014	18.5645	AFF4
21.355	20.9527	22.0285	17.8673	18.4758	SRP68
24.1471	19.0374	25.8548	19.7789	20.1418	CHORDC1
23.8567	22.6104	23.5442	22.5367	22.4972	44813
22.1066	23.0664	22.6606	21.8371	21.6194	BAZ1B
25.087	25.8288	24.7821	25.9821	25.2549	SLC25A13
21.4653	22.25	20.9949	21.8961	22.334	ANAPC7
22.4919	18.6088	23.2015	20.3389	19.5531	DBR1
28.2798	28.3052	28.2977	28.6838	28.6711	FAM208A
23.2938	20.5211	23.835	18.875	19.3832	PTBP2
21.1589	19.8158	21.4464	19.3517	18.5025	TNIK
24.2273	23.3832	26.1478	23.6898	21.1131	NUP50
24.3972	17.8987	25.1997	19.3617	20.2633	CDV3
21.2727	20.1658	21.9453	20.1912	17.6324	YEATS2
18.8412	19.8483	19.8148	21.7815	21.0466	MYO5B
25.8334	22.6915	25.6592	21.5745	23.1877	CORO1C
27.0014	26.2304	27.5096	26.2714	26.2617	TPX2
20.6225	20.9456	24.3888	21.2142	20.4288	NOB1
25.1206	25.4558	24.6095	25.6721	25.7654	AKAP8L
27.0527	27.7371	26.5487	27.6182	27.5552	PRPF19
22.2106	22.8714	21.1526	23.5649	23.7759	NOL7
22.5822	21.9469	22.3604	21.624	21.2603	G3BP2
22.1527	22.0284	21.5294	23.4757	22.616	DIMT1
21.012	21.3093	21.1661	21.3365	20.3037	WDR3
24.2476	24.0487	24.9486	24.182	24.4661	TTF2
26.1219	25.3676	25.8236	25.222	25.781	TNRC6B
24.3225	23.4038	25.1744	23.1745	24.421	ZC3H4
25.2189	25.1069	23.103	25.1709	20.5759	SRRM2
25.9845	27.1229	24.5416	26.5275	26.1901	SMC3
25.6972	24.4529	26.3141	22.808	23.8671	SCML2
24.4468	24.7177	25.141	24.5608	24.4654	ZNF148
24.7963	26.4107	22.7291	27.0247	26.1943	C14orf166
22.4138	22.5956	21.2047	22.2865	21.5038	RUVBL2
23.5798	22.0493	24.053	21.7962	20.8057	PLAA
22.3092	21.803	21.0616	22.189	20.8207	RUVBL1
26.3706	24.2477	28.0737	24.3258	24.2957	NUDC
20.25	23.0611	20.788	23.692	22.87	VDAC3
26.0569	26.0606	26.6898	26.1571	25.3084	DIS3
23.1892	23.4885	22.941	23.722	22.6765	DDX52
22.5007	19.1593	21.6015	19.9471	22.1341	LEMD3
28.6324	26.4486	29.9636	26.4618	26.3091	THRAP3
25.9224	21.5026	26.3169	18.168	19.2745	WBP11
25.321	26.1147	24.8335	26.1582	25.5304	NOP58
24.3196	24.9121	24.8536	25.0576	24.6268	ZNF281
23.7889	18.3705	25.5816	20.3347	19.4495	SUGT1
24.0204	24.3242	24.2286	23.7899	18.8221	LUC7L2;C7orf55-LUC7L2
23.925	24.6114	24.3865	24.7896	25.4497	RRP7A
23.8252	23.1518	23.506	23.6768	23.0688	RRP15
24.9583	23.6152	25.4145	23.5174	22.4655	STRAP
26.8458	29.1514	27.1391	29.2162	28.4473	RTCB
24.1855	21.9381	25.3083	23.4628	27.0221	CHTOP
24.5317	23.4366	23.942	23.7287	23.3133	SAMHD1
23.2197	18.7955	23.548	18.622	19.113	TLN1
22.0794	23.0681	21.2187	22.8891	19.0802	RBM19
19.7525	19.0661	20.0939	19.1849	19.2102	USP15
24.0059	24.7714	23.4359	24.6004	24.3846	LAS1L
22.9963	23.838	23.2857	23.3598	23.6412	AFG3L2
21.9938	19.5861	25.5175	20.7306	17.7127	PPME1
22.6031	19.6315	23.614	21.012	18.8941	PAXBP1
27.4765	29.0541	26.4114	27.5607	27.0293	SUPT16H
23.3192	24.586	22.7493	24.8845	23.6442	UTP18
22.2098	20.8671	23.6675	19.7137	20.48	CD2AP
21.7121	22.2523	22.0001	22.2255	21.9929	SRPRB
21.3119	21.8573	21.0212	21.8886	20.9676	GTF3C3
