# Supplementary material for: Kdm4a is an activity downregulated barrier to generate engrams for memory separation
Source: Nat Commun. 2024 Jul 13;15:5887. doi: 10.1038/s41467-024-50218-y (PMC11246488; doi:10.1038/s41467-024-50218-y)
Supplement: Supplementary file 9 — Supplementary Data 6 [file 41467_2024_50218_MOESM9_ESM.xlsx]

## Sheet: library PCR primers
primer ID	primer sequence (5'-3')
NGS2R2-1	NTGTGGGCGATGTGCGCTCT
NGS2R2-2	NNTGTGGGCGATGTGCGCTCT
NGS2R2-3	NNNTGTGGGCGATGTGCGCTCT
NGS2R2-4	NNNNTGTGGGCGATGTGCGCTCT
NGS2R2-5	NNNNNTGTGGGCGATGTGCGCTCT
NGS2R2-6	NNNNNNTGTGGGCGATGTGCGCTCT
NGS2R2-7	NNNNNNNTGTGGGCGATGTGCGCTCT
NGS2R2-8	NNNNNNNNTGTGGGCGATGTGCGCTCT
NGS2R2-9	NNNNNNNNNTGTGGGCGATGTGCGCTCT
NGS2F2-1	NTCTTGTGGAAAGGACGAAACACCG
NGS2F2-2	NNTCTTGTGGAAAGGACGAAACACCG
NGS2F2-3	NNNTCTTGTGGAAAGGACGAAACACCG
NGS2F2-4	NNNNTCTTGTGGAAAGGACGAAACACCG
NGS2F2-5	NNNNNTCTTGTGGAAAGGACGAAACACCG
NGS2F2-6	NNNNNNTCTTGTGGAAAGGACGAAACACCG
NGS2F2-7	NNNNNNNTCTTGTGGAAAGGACGAAACACCG
NGS2F2-8	NNNNNNNNTCTTGTGGAAAGGACGAAACACCG
NGS2F2-9	NNNNNNNNNTCTTGTGGAAAGGACGAAACACCG
NGS2 F1	AATGGACTATCATATGCTTACCGTAACTTGAAAGTATTTCG
NGS2 R1	TAGGCACCGGATCAATTGCCGAC
Array F	TAACTTGAAAGTATTTCGATTTCTTGGCTTTATATATCTTGTGGAAAGGACGAAACACCG
Array R	ACTTTTTCAAGTTGATAACGGACTAGCCTTATTTTAACTTGCTATTTCTAGCTCTAAAAC

## Sheet: sgRNA primers
primer ID	primer sequence (5'-3')
Trpm7-OE-sgRNA-F	CACCGTCCCGGCCGGCGGAGCTTAG
Trpm7-OE-sgRNA-R	AAACCTAAGCTCCGCCGGCCGGGAC
Kdm4a-KO-sgRNA-F	CACCGGATCTTGCGGAACTCACGAA
Kdm4a-KO-sgRNA-R	AAACTTCGTGAGTTCCGCAAGATCC
Ctrl-sgRNA-F	CACCGCTTACGCTGAGTACTTCGTT
Ctrl-sgRNA-R	AAACAACGAAGTACTCAGCGTAAGC

## Sheet: T7E1 primers
primer ID	primer sequence (5'-3')
Kdm4a-T7E1-F	CAGGGCCCACAGTATAGCTT
Kdm4a-T7E1-R	CGAGGGAGGGCGATGTATTT

## Sheet: shRNA primers
primer ID	primer sequence (5'-3')
Kdm4a-shRNA-F	CCGGCCGCGATACAGTGAATTTGAACTCGAGTTCAAATTCACTGTATCGCGGTTTTTG
Kdm4a-shRNA-R	AATTCAAAAACCGCGATACAGTGAATTTGAACTCGAGTTCAAATTCACTGTATCGCGG
Ythdc2-shRNA-F	CCGGGATCATGCATCTCCTATATAACTCGAGTTATATAGGAGATGCATGATCTTTTTG
Ythdc2-shRNA-R	AATTCAAAAAGATCATGCATCTCCTATATAACTCGAGTTATATAGGAGATGCATGATC
Ctrl-shRNA-F	CCGGACTTACGCTGAGTACTTCGTTCTCGAGAACGAAGTACTCAGCGTAAGTTTTTTG
Ctrl-shRNA-R	AATTCAAAAAACTTACGCTGAGTACTTCGTTCTCGAGAACGAAGTACTCAGCGTAAGT

## Sheet: RT-qPCR primers
primer ID	primer sequence (5'-3')
Kdm4a-qPCR-F	TCCTTCAGTGACAACCTTTATCCT
Kdm4a-qPCR-R	CTGCGAGCCATCCTCAAACTC
Kdm4b-qPCR-F	GGTTTATCTCCATGGCCACCAG
Kdm4b-qPCR-R	GGGAACGCACCCTCTTGGG
Kdm4c-qPCR-F	GGCTCCTTCAGCAGAGACACA
Kdm4c-qPCR-R	TGATCCAAGATACTTTGCCCCA
Trpm7-qPCR-F	AGAGAGAATCCGGGTCACTTTT
Trpm7-qPCR-R	AAGCTTTCTGGGCTGTAAGTG
Egr1-qPCR-F	GCAGCAGCGCCTTCAATCCTCAAG
Egr1-qPCR-R	GTCGTTTGGCTGGGATAACTCGTC
Fos-qPCR-F	GGGAGGACCTTACCTGTTCG
Fos-qPCR-R	AGGCCAGATGTGGATGCTT
Gapdh-qPCR-F	AGGTCGGTGTGAACGGATTTG
Gapdh-qPCR-R	TGTAGACCATGTAGTTGAGGTCA
Ythdc2-qPCR-F	AGCAGCAGTTACCCAAGTCC
Ythdc2-qPCR-R	CGCTCGATTTAGCTTCCGCT

## Sheet: mouse genotyping primers
primer ID	primer sequence (5'-3')
Kdm4a-cKO-F1	CCCTGCACTGATACAGTTCGGT
Kdm4a-cKO-R1	GAAGTCTTCCGCATCAGTCTGAA
Kdm4a-Cre+-R3	ACCCCTGAGTCTGATGACCT
Kdm4a-cKO-F2	GTCCTGGAACTCACTGTGTAGATCAG
Kdm4a-cKO-R2	TTCACACAAGGGCCATGCA
Nes-WT-F	TTGCTAAAGCGCTACATAGGA
Nes-Cre-F	CCTTCCTGAAGCAGTAGAGCA
Nes-Cre-R	GCCTTATTGTGGAAGGACTG
Ai9-WT-F	AAGGGAGCTGCAGTGGAGTA
Ai9-WT-R	CCGAAAATCTGTGGGAAGTC
Ai9-WPRE-R	GGCATTAAAGCAGCGTATCC
Ai9-tdTomato-F	CTGTTCCTGTACGGCATGG

## Sheet: ChIP qPCR primers
primer ID	primer sequence (5'-3')
Trpm7-ChIP-1-F	GCTCAGTGAACTGTGGGTCAT
Trpm7-ChIP-1-R	GTATAGGGCGAGCCAACTGC
Trpm7-ChIP-2-F	TTTCAGGATGGCAAAAGCCG
Trpm7-ChIP-2-R	CGCCTGGCCTAAAATGACCT
Trpm7-ChIP-3-F	AAGACTCGACTTCTGCTGCT
Trpm7-ChIP-3-R	CAGCCATCTATCGGAAAGCG
Trpm7-ChIP-4-F	ACAGCCCTATGTCTCTTGGC
Trpm7-ChIP-4-R	ACTCCACATGTCCTACAACACA
Trpm7-ChIP-5-F	CAAGGTATAGCGCGGTGTGA
Trpm7-ChIP-5-R	TGTCTGAATCCCCTGTCCCT
Trpm7-ChIP-6-F	ACTGTTGGAAAGTATGGGGCA
Trpm7-ChIP-6-R	TTCAAGCATGCTGCTGGCTATT
Trpm7-ChIP-7-F	TACCATTCCCAGACTGGAAGAAC
Trpm7-ChIP-7-R	ATAGAGCACTTCTCCTCCCCA
Trpm7-ChIP-8-F	GGACAGCAGTGATGGAAAGAATG
Trpm7-ChIP-8-R	ATAAACCACCACCACCAAACCA
Trpm7-ChIP-9-F	ACAGAGACGACATGGGGTAGA
Trpm7-ChIP-9-R	TGGGATGGGGTACTCACAGAA
Trpm7-ChIP-10-F	AGTTTGTGAGTTTCGCACTGAA
Trpm7-ChIP-10-R	ATATCCAGCAGCACCCACAT
Trpm7-ChIP-11-F	TTTGGCCCTGCCAATCTAGG
Trpm7-ChIP-11-R	CCCAGAGACTAGGGTAGCCA
Trpm7-ChIP-12-F	CAAGCGTGACAAAAGCAGGG
Trpm7-ChIP-12-R	TAGCAACAGACAGCGTATAAGG
Trpm7-ChIP-13-F	CTTGCTGGCCCCACACATAG
Trpm7-ChIP-13-R	TGCCAGCTAGCACTTTCCAG
Trpm7-ChIP-14-F	GCAGCTGGCTTTCATATGGG
Trpm7-ChIP-14-R	TTGCCACTAAGCCAGTGACC
Trpm7-ChIP-15-F	GGTGCCATTTCCTGAACACTT
Trpm7-ChIP-15-R	TGATGGTCACAAAGGGGCAT

## Sheet: NRO qPCR primers
primer ID	primer sequence (5'-3')
Trpm7-NRO-5’UTR-F	CAGCCATCTATCGGAAAGCG
Trpm7-NRO-5’UTR-R	ACAGCCCTATGTCTCTTGGC
Trpm7-NRO-Inron3-4-F	CAAGGTATAGCGCGGTGTGA
Trpm7-NRO-Inron3-4-R	TGTCTGAATCCCCTGTCCCT
Trpm7-NRO-Exon12-F	TACCATTCCCAGACTGGAAGAAC
Trpm7-NRO-Exon12-R	ATAGAGCACTTCTCCTCCCCA
Trpm7-NRO-Exon19-F	GGACAGCAGTGATGGAAAGAATG
Trpm7-NRO-Exon19-R	ATAAACCACCACCACCAAACCA
Trpm7-NRO-Exon28-F	AGTTTGTGAGTTTCGCACTGAA
Trpm7-NRO-Exon28-R	ATATCCAGCAGCACCCACAT
Actb-NRO-F	CCAGAGAGCTCACCATTCACC
Actb-NRO-R	CCGGACTCATCGTACTCCTG

## Sheet: RIP qPCR primers
primer ID	primer sequence (5'-3')
Trpm7-Exon12-RIP-qPCR-F	AACAGGCTATGCTTGATGCTCT
Trpm7-Exon12-RIP-qPCR-R	CCAGTCTGGGAATGGTAAGGAAT
Trpm7-Exon21-RIP-qPCR-F	TCATGTTTTTGTGGCTGGAAGAT
Trpm7-Exon21-RIP-qPCR-R	TGCCTGTTGATTTACGGCTAGA

## Sheet: Luc qPCR primers
primer ID	primer sequence (5'-3')
Rluc-qPCR-F	AGGGCGAGAAAATGGTGCTT
Rluc-qPCR-R	CGTCTAACCTCGCCCTTCTC
Fluc-qPCR-F	ATCTGCCTCCTGGCTTCAAC
Fluc-qPCR-R	GTTGCCGAAAATAGGGTCGC
