# Supplementary material for: Kdm4a is an activity downregulated barrier to generate engrams for memory separation
Source: Nat Commun. 2024 Jul 13;15:5887. doi: 10.1038/s41467-024-50218-y (PMC11246488; doi:10.1038/s41467-024-50218-y)
Supplement: Supplementary file 10 — Supplementary Data 7 [file 41467_2024_50218_MOESM10_ESM.xlsx]

## Sheet: Sheet1
Antibody ID	Source	Catalog number	RRID
Mouse anti-GFP	ABclonal	AE012 100 μL	AB_2770402
Rabbit anti-GFP	Thermo	A11122	AB_2307355
Rabbit anti-mCherry	Abcam	ab167453	AB_2571870
Mouse anti-Flag-tag	Yeasen	30503ES60
Mouse anti-HA-tag	Yeasen	30701ES60
Rabbit anti-HA-tag	Beyotime	AF0039
Mouse anti-Myc	Abclonal	AE010	AB_2770408
Mouse anti-IgG	Yeasen	33201ES60
Rabbit anti-IgG	BioWorld	BS13278;	AB_2773728
Mouse anti-BrdU	Sigma	B2531-.2ML	AB_476793
Rabbit anti-Gapdh	Cell Signaling Technology	2118S	AB_561053
Rabbit anti-Lamin A/C	Beyotime	AF7350
Mouse anti-Actin	bioss	bsm-33036M
Goat anti-Histone H3	Santa Cruz	sc-8654	AB_2118303
Rabbit anti-H3K9me3	Abcam	ab8898	AB_306848
Rabbit anti-H3K36me3	Abcam	ab9050	AB_306966
Rabbit anti-m6A	Beyotime	AF7407
Rabbit anti-JMJD2A	Cell Signaling Technology	5328S	AB_10828595
Mouse anti-Trpm7	Thermo	MA527620	AB_2735401
Rabbit anti-Ythdc2	Abcam	ab220160	AB_2893211
Rabbit anti-NeuN	Cell Signaling Technology	24307S	AB_2651140
Mouse anti-NeuN	Proteintech	66836-1-Ig	AB_2882179
Alexa Fluor 647-conjugated Streptavidin	Yeasen	35104ES60
Rabbit anti-Fos	Cell Signaling Technology	2250S	AB_2247211
Rabbit anti-Egr1	Cell Signaling Technology	4153S	AB_2097038
Alexa Fluor 647- AffiniPure Goat Anti-Mouse IgG (H+L)	Yeasen	33213ES60
Alexa Fluor 488 AffiniPure Goat Anti-Rabbit IgG (H+L)	Yeasen	33106ES60
Goat anti-Mouse IgG (H+L) Cross-Adsorbed Secondary Antibody, Alexa Fluor 555	Thermo	A21422
