# Supplementary material for: Kdm4a is an activity downregulated barrier to generate engrams for memory separation
Source: Nat Commun. 2024 Jul 13;15:5887. doi: 10.1038/s41467-024-50218-y (PMC11246488; doi:10.1038/s41467-024-50218-y)
Supplement: Supplementary file 11 — Source data [file 41467_2024_50218_MOESM11_ESM.zip]

Archive with 19 entries (19 files):
- Source Data Fig. 1.xlsx
- Source Data Fig. 2.xlsx
- Source Data Fig. 3.xlsx
- Source Data Fig. 4.xlsx
- Source Data Fig. 5.xlsx
- Source Data Fig. 6.xlsx
- Supplementary Fig. 1.xlsx
- Supplementary Fig. 10.xlsx
- Supplementary Fig. 11.xlsx
- Supplementary Fig. 12.xlsx
- Supplementary Fig. 13.xlsx
- Supplementary Fig. 14.xlsx
- Supplementary Fig. 3.xlsx
- Supplementary Fig. 4.xlsx
- Supplementary Fig. 5.xlsx
- Supplementary Fig. 6.xlsx
- Supplementary Fig. 7.xlsx
- Supplementary Fig. 8.xlsx
- Supplementary Fig. 9.xlsx
