# Supplementary material for: Kdm4a is an activity downregulated barrier to generate engrams for memory separation
Source: Nat Commun. 2024 Jul 13;15:5887. doi: 10.1038/s41467-024-50218-y (PMC11246488; doi:10.1038/s41467-024-50218-y)
Supplement: Supplementary file 11 — Source data [file 41467_2024_50218_MOESM11_ESM.zip › Source Data Fig. 1.xlsx]

## Sheet: Fig. 1c
gene ID	pos|lfc	pos|p-value
Kdm1b	-9.6862	0.0402576
Las1l	-9.6312	0.364979
Prpf31	-9.5621	0.0816236
Phf2	-9.533	0.0130895
Ezh1	-9.1904	0.0300672
Mina	-8.855	0.0189474
Kdm2a	-8.7769	0.0388258
Wdr77	-8.7541	0.109059
Rara	-8.7252	0.149764
Phf8	-8.7143	0.0999662
Kdm1a	-8.6567	0.0244533
Mga	-8.0157	0.0554088
Whsc1	-7.9866	0.0434234
Pelp1	-7.8002	0.0187342
Prdm9	-7.5997	0.272345
Wdr82	-7.4724	0.315334
Nsd1	-6.8209	0.364828
Kdm3b	-6.7491	0.133512
Rbbp5	-6.5043	0.644108
Setd2	-6.1668	0.134458
Smyd1	-5.7525	0.287266
Suv39h2	-5.6008	0.692269
Kdm2b	-5.3714	0.154753
Setd5	-4.7837	0.0576397
Suz12	-4.6494	0.110261
Carm1	-4.6205	0.0662445
Kmt2e	-4.4033	0.252977
Prmt2	-4.3866	0.0210712
Setd3	-4.1978	0.169559
Kdm8	-4.1642	0.318108
Kdm5b	-4.1501	0.173148
Men1	-4.0591	0.219668
Suv420h1	-4.0475	0.829562
Ehmt2	-3.6581	0.644434
Supt6	-3.5492	0.159894
Ubn1	-3.471	0.193725
Piwil4	-3.3986	0.144378
Kdm7a	-3.0851	0.446117
Ehmt1	-2.3601	0.285343
Kdm4c	-2.2984	0.175796
Brca1	-1.8699	0.169501
Jmjd6	-1.4609	0.0205563
Prdm11	-1.4306	0.673726
Smyd3	-1.0218	0.0673031
Prdm6	-0.83984	0.702787
Atf7ip	-0.79853	0.0575009
Paxip1	-0.7538	0.0480751
Ash2l	-0.56779	0.0638735
Prkcb	-0.41575	0.156942
Dpy30	-0.40084	0.149195
Hcfc2	-0.36639	0.205777
Prmt6	-0.34428	0.27951
Setd6	-0.34045	0.14091
Sirt2	-0.28715	0.583776
Suv39h1	-0.25821	0.368161
Prdm12	-0.24505	0.1115
Mbd1	-0.23982	0.20202
Kmt2b	-0.20869	0.139033
Suv420h2	-0.12417	0.370438
Kdm6b	-0.07385	0.352774
Ezh2	-0.05506	0.291919
Kdm5c	-0.04066	0.577492
Prmt10	-0.00254	0.297466
Jarid2	0.013756	0.499544
Ash1l	0.076936	0.367452
Aebp2	0.085801	0.343614
Taf7	0.095253	0.385303
2210018M11Rik	0.11301	0.0529635
Kansl1	0.21112	0.312748
Kdm4b	0.27144	0.218388
Kmt2d	0.34109	0.248005
Cit	0.37614	0.794119
NonTargetingControlGuideForMouse	0.39171	0.796478
Zranb3	0.42672	0.0801273
Prdm5	0.44188	0.0950628
Setmar	0.60761	1.19173
2410016O06Rik	0.62	0.333857
Smyd2	0.62293	0.0934764
Setdb1	0.65824	0.17318
Hspa1a	0.67929	0.301543
Sirt1	0.73762	0.280197
Setd7	0.81311	0.272939
Kdm5a	0.81588	0.781964
Tex10	0.82666	0.10245
Setdb2	0.84739	0.248775
Prdm16	0.89226	1.22536
Setd8	0.89441	0.273876
Phf21a	0.91519	0.585127
Prmt5	0.93281	1.6243
Hr	0.95736	0.288699
Prmt7	0.97145	0.721658
Ncoa6	1.0275	1.04082
Kdm3a	1.1063	0.35393
Setd1b	1.1132	0.458221
Kmt2a	1.2063	0.673398
Prdm4	1.2295	0.47423
Prmt1	1.2662	0.499969
Rcor1	1.2785	0.494864
Mbd2	1.3644	0.499695
Pogz	1.375	0.573407
Kdm5d	1.4289	0.458034
Cdc73	1.5655	1.43206
Fbl	1.5663	1.14603
Prmt8	1.6067	0.932966
Pagr1a	1.6872	1.11568
Mecp2	1.7351	1.29428
Jmjd1c	1.7446	0.806458
Prdm1	1.7918	0.799368
Zhx1	1.7962	0.684135
Kmt2c	1.9364	0.832535
Mllt10	1.9772	1.0613
Prdm13	1.9805	0.632942
Max	2.3831	0.737335
PAXIP1-a	2.4755	0.757334
Kdm4a	2.6525	2.19024
Zmynd11	2.7805	1.35848
Kdm6a	3.2344	1.66967
Kdm4d	10.118	2.31641

## Sheet: Fig. 1d
sgKdm4d			sgKdm4a			sgMecp2			Non-targeting control sgRNA
mCherry+EGFP-	mCherry+EGFP+		mCherry+EGFP-	mCherry+EGFP+		mCherry+EGFP-	mCherry+EGFP+		mCherry+EGFP-	mCherry+EGFP+
0	6235.29		1254.42	8377.25		2515.8	5198.23		2433.48	4364.7
1036.59	0		959.969	14874.2		844.722	4535.93		4337.59	4679.69
1113.84	0		0	167.997		3103.43	5106.15		4.43257	8186.64
0.633225	8369.17		1024.56	8078.41		1.26645	2893.11		0	0
0	0		1652.72	9795.54		0	0		2341.03	25.8457
5.0658	6739.28		1084.08	3.23072		1.26645	4508.47		2.5329	4479.39
2497.44	0		2746.93	4253.24		2743.76	5198.23		2157.4	0
1.26645	3177.41		5.0658	6844.28		72.8208	6522.82		1162.6	1770.43
2.5329	8346.56		2427.15	11679		0	0		0.633225	2894.72
8863.25	7916.87		1820.52	0		1241.75	0		2024.42	2288.96
									5216.51	8.0768
									6127.08	9365.85
									1942.73	663.913
									5654.7	6.46144
									0.633225	6115.75

## Sheet: Fig. 1g
shCtrl	shKdm4a
1.09788	0.60531
1.29235	0.562838
0.722682	0.492418
1.17201	0.539946
0.716917	0.385633

## Sheet: Fig. 1h
shCtrl	shKdm4a
0.901267	0.421019
1.33979	0.466144
0.758939	0.498052

## Sheet: Fig. 1j
# of Egr1+YFP+/mm2			% of Egr1+YFP+/Egr1+			# of Egr1 cells/mm2
shCtrl	shKdm4a		shCtrl	shKdm4a		shCtrl	shKdm4a
71.7875	176.044		18.0723	17.0213		397.224	1034.26
35.4252	85.838		10.7692	19.1919		328.948	447.261
55.9951	78.8685		11.6505	14.0625		480.624	560.842
46.3079	128.571		13.7931	26.8041		335.732	479.668
61.4882	124.028		12.5	23.8636		491.906	519.737
60.7109	172.028		9.77444	30.2083		621.119	569.471
57.2272	70.1367		11.7647	12.2642		486.432	571.884
77.4947			10.9375			708.523
49.9749			10.989			454.772

## Sheet: Fig. 1k
	Egr1+EYFP+									Egr1+
shCtrl	18.0723	10.7692	11.6505	13.7931	12.5	9.77444	11.7647	10.9375	10.989	81.9277	89.2308	88.3495	86.2069	87.5	90.2256	88.2353	89.0625	89.011
shKdm4a	17.0213	19.1919	14.0625	26.8041	23.8636	30.2083	12.2642			82.9787	80.8081	85.9375	73.1959	76.1364	69.7917	87.7358

## Sheet: Fig. 1l
shCtrl	shKdm4a
325.437	858.214
293.523	361.423
424.629	481.974
289.424	351.097
430.418	395.709
560.408	397.443
429.204	501.747
631.028
404.797
