# Supplementary material for: Kdm4a is an activity downregulated barrier to generate engrams for memory separation
Source: Nat Commun. 2024 Jul 13;15:5887. doi: 10.1038/s41467-024-50218-y (PMC11246488; doi:10.1038/s41467-024-50218-y)
Supplement: Supplementary file 11 — Source data [file 41467_2024_50218_MOESM11_ESM.zip › Source Data Fig. 2.xlsx]

## Sheet: Fig. 2a
Fos			Kdm4a
KCl 0h	KCl 1h		KCl 0h	KCl 1h
1.04848	14.9769		1.04257	0.762352
1.04264	17.3577		1.05698	0.698834
0.92078	14.8065		0.900397	0.597963

## Sheet: Fig. 2b
Fos			Egr1			Kdm4a
KA 0h	KA 1h		KA 0h	KA 1h		KA 0h	KA 1h
1.55361	29.1289		1.31577	13.7425		1.0357	0.758514
0.774957	43.5044		0.973356	22.0435		0.988616	0.844766
0.671432	34.1761		0.710876	18.321		0.975687	0.857694

## Sheet: Fig. 2d
kdm4a flu. Intensity			# of Kdm4a puncta
KCl 0h	KCl 1h		KCl 0h	KCl 1h
147.557	133.353		219	151
159.784	140.159		246	122
145.124	134.161		280	245
165.238	138.9		339	235
161.727	144.35		347	240
165.11	140.344		306	258
168.685	132.603		284	133
163.44	142.428		260	246
151.267	139.889		296	160
141.967	165.071		256	133
147.784	150.393		258	267
143.75	140.191		354	147
173.608	131.62		297	155
153.961	137.621		273	132
139.105	160.559		232	322
	150.149			189
	148.659			201
	146.298			251
	151.371			201
	146.133			193
	147.341			189
	148.794			146
	130.071
	134.699
	130.895
	134.267

## Sheet: Fig. 2e
Kdm4a puncta intensity			Bin Center	KCl 0h	KCl 1h
KCl 0h	KCl 1h		120	0.00118455	0.00169895
161.6	154.182		130	0.00379057	0.00339789
149.5	145.333		140	0.00687041	0.0207271
163	169.941		150	0.0135039	0.0869861
164.533	186.273		160	0.0516465	0.198097
164.4	159		170	0.149017	0.359497
152.5	165.4		180	0.292348	0.552837
155.5	160.889		190	0.440654	0.683656
157.25	185.083		200	0.586354	0.798505
159.571	160.167		210	0.710969	0.871899
180.389	178		220	0.807392	0.931023
184.667	174.118		230	0.871594	0.954468
168.312	171.375		240	0.921346	0.973496
182.607	189.667		250	0.946695	0.986069
166.125	171.091		260	0.964226	0.993204
161.182	164.625		270	0.978204	0.993884
164	200.514		280	0.988154	0.995583
156.75	178.105		290	0.992182	0.996942
182.667	180.467		300	0.995262	0.998981
175	176.833		310	0.997394	0.99966
158	171.786		320	0.998342	0.99966
193.954	166.182		330	1	1
160.125	174.588
188.954	209.323
183.167	169.333
165.5	160
170.727	164.75
157.333	147.5
158.833	176.75
162	172.357
182.364	160.727
160	156.143
202.724	200.269
168.875	163
162.5	162.643
362.382	203.727
183.667	163.5
182	162.4
175.417	164.143
193.6	177.19
164	181.833
190	179.737
190.579	178.308
168.429	168.4
188.2	167
155	156
173.667	182.125
171.444	170.6
170.111	162
183.273	158
168.1	175.35
178.889	164
179	169.692
171.75	149
162.4	193
167.5	195.062
170.286	170.444
177.778	206.954
184.667	221.269
214.385	176.429
168.167	159.333
172.45	163.546
187.35	179
168.833	161
162.4	176.529
167.222	172.2
187.067	169.235
175.546	161.8
164	185.143
163.4	183.583
154	173.857
179.857	170.5
161.286	168.5
174.273	166.308
163	164.375
163.286	181.357
182.556	177.9
175.235	179.286
173.667	157.5
162.143	170
156	202
167	160.182
175.562	168.632
164	186.125
178.667	190.467
159.75	167.75
168	164.692
154.429	165
175.533	167.5
173.765	160.75
166	194.677
170.833	183.333
175.556	156.5
162	167
166.889	160.667
196.45	175
150.833	169.125
164	182.571
155.833	174.429
160.2	168.615
188.688	203.846
181.875	158
165.429	157.75
146	169.889
172.929	153.25
171.538	161
172	158.5
175.143	156.75
184.583	145.5
168.583	163.571
154	174.111
161.938	175
171.583	166.333
164.6	161.714
162.125	175.333
155.75	172.786
161.333	174.429
158	139.5
172.6	154.857
195.348	178.32
166.5	172.429
165	176.8
178.588	187.706
171	171.4
186.13	160.4
147	159.25
165.714	161.867
177.467	202.5
165.167	158
169	174.857
175.6	151
168	216.406
176.833	183.382
168.4	164
166.333	146
158	153.857
171	165
176.125	158.231
162.333	175.4
180.2	143
178.688	157.7
179.067	152.25
163.5	156.4
178.786	161.059
160.4	165
171	143.667
166.5	150.833
175.471	143.5
225.562	144.25
176.286	160.5
162	157.077
183.909	123.159
195	152.714
178.278	146.625
164.857	151.333
176	173.304
180.875	167.25
217.105	160.875
175.25	166.125
202.478	152
223.167	149.308
167.143	168
156.857	166.75
165.333	148
164.857	148.454
212.56	200.423
161	187.769
178.45	194.538
274.867	169
184.4	157.6
177.546	162
197.562	220.719
201.05	158
158.2	149.333
153.25	156
161.875	147.333
181.174	190.88
158.25	172
180.708	159.818
173.364	146.5
177.462	151.667
159.8	142.125
186.938	178.454
173.091	152.333
149	193.472
160	153
157.5	157.167
195.536	179.529
183.105	152.4
151	155.143
146	176.444
152	207.576
204.257	152.5
171.5	160.3
165.882	161.636
205.069	147.5
179.85	148.2
163	152.25
164	169.938
178.062	140
168	158
172	161.5
181.45	150.625
157.167	148.333
172.571	162.833
180	161.273
174.692	192.65
165.5	150
164.5	202.03
178	142
157.5	166.226
179.125	165.5
170.429	143
169.833	162.7
178	183.36
169.467	153.833
168.875	152.75
170.5	170.875
172.692	181.731
292.457	148
199.933	197.815
193	151.625
192.037	148
194.375	152.333
162.889	141.833
184.048	148.9
183.263	185.667
172	163
175.556	151.9
152.25	177.062
162.909	156.833
168.929	180.29
173.909	175.857
163.429	147.333
172.5	141.75
158.8	170.583
164	152.167
154.4	163.526
163.25	155
162.6	168.111
160	168.214
164.875	159
157.5	152
170.125	154.571
180.158	158.2
173.923	171.682
126.638	144.75
171.5	147.182
177.2	166.857
196.444	159.769
223.143	162.905
178	170.706
203.1	154
240.625	169.071
206.25	157.786
205.5	145.8
171.062	145
163.25	178.9
201	157.917
225	167.25
162	152.619
193.15	158.75
204.79	197.114
208	172.632
197.062	150.667
268.778	226.317
181.368	147.125
170.25	160.429
242.111	155.1
187.083	147.167
243.4	143.167
160	143.778
153	149.857
185.546	121.083
209.727	179.5
181.333	195.857
197	173
223.5	192.294
195.833	200.826
176.929	179
172.167	200.652
200.6	177.222
184	185.75
163.5	175.5
211.222	182.471
188.167	212.76
175.5	175.6
171.923	175.5
228.118	188.083
171.857	176.5
224.773	162
195.857	183
195.708	179.333
191.75	174.5
236.588	181
169.714	198.5
178.417	186.067
238.9	199.177
198.429	173
183.143	190.333
196.556	214.815
191.5	176.5
193.444	184.4
176	170.5
216.762	176
213.5	202.421
178.1	225.429
216.4	183
167.5	168.5
192.5	173.333
181.857	167.5
167.667	178.5
181	197.4
182.75	182.625
176.25	174.6
168.667	193
178.5	177.8
201.45	169.125
159.5	208.933
182.8	184.333
228.077	182.357
210.75	214.739
196.5	209.714
195.6	180.667
177	183.462
216.857	186
166	186
167.5	182
179.571	203.667
222.533	218.375
186	178.333
210.69	181.5
181.7	193.8
179.333	197.454
215.333	163.333
201.177	161
186.25	170
166	195
162	194.857
214.482	167.667
176	190.125
196.611	169
183.5	172.889
193	201
181.25	175
253.154	163.333
177.25	175.546
192.424	177.2
208.5	174.5
188.333	164
175	176.071
171	196.375
250.133	240.08
183.833	181
167	171.333
169.4	196.538
162	182.059
185	198.188
187.5	158
214	177
230	182.231
184.625	167.833
180	172
183.2	159
250.706	196.917
175.5	173
207.482	175
166	171.6
181.571	162.5
179.25	188.5
188.429	174.273
174.5	172.5
184.111	186.429
192.308	180.5
193.4	178.4
168.143	177.917
182.5	207.263
271.088	167.8
186.75	172
191.167	177.5
212.7	178.25
175	167
179.583	222.893
213.19	192.864
194.3	222.958
173.167	189.75
170.833	172.167
192.444	190.792
214.067	211.571
167.75	178.333
211.2	192.786
167	182
178	210.692
184	203.75
188.556	202.125
181.167	182.417
203.7	172
256.304	165
190.833	181.6
197.615	176.2
195	177.5
188	175.9
202.952	222.913
206.421	208.564
186.778	180.2
193.571	182
186.111	197
186.833	183.833
201.75	195
189.286	180.5
176	168.5
180.182	178.5
195.6	188.556
197.727	192
172	195.333
167	167
181.75	199.667
182.167	203.909
229.556	194.263
179.75	219.737
200.611	191.357
187.75	212.667
198.875	216.758
177.5	185
203.222	221.8
171	188.833
166	182.2
187	179.556
178	185.2
173	173
203.067	191.167
184.143	203
192	226.706
179.267	173
194.333	208.286
209.833	191.857
173.385	166.2
170.7	176
206.6	170.75
181	185.273
208.4	203.333
191.154	186
172.25	188.4
165.5	200.364
200.773	199.667
194.235	165.5
170	172
185.524	192.556
180.667	177
202.652	255.482
191.091	207.4
183.471	196.7
188.7	226.321
180	179.333
241.381	202.739
170.143	170
203.636	196.227
200.5	201.2
182.562	183.917
194.25	156.667
199.143	176.5
173.25	182.4
159.5	171.5
167.333	195.833
188	177.75
203.81	188.25
214	184.75
185.5	180
183.8	173.5
192.429	194.438
197.636	197.5
221.438	201.353
180.222	197
203.81	199.571
191	197.067
191	189
207.333	169.571
214.167	199.875
206	197.214
202.556	201.75
177	196
169.143	201.286
183.5	191.583
172	185.778
202.4	172
176.6	205.167
181.75	184.25
181.75	181.143
188.062	195.429
181.5	186.375
195	209.15
223.556	194.4
175.818	180
185.75	196.167
196.071	184.625
217.235	173.667
208.2	199
187.8	212.077
174	181.429
197.294	184
172.333	202.6
188.619	168
193.895	200.615
216.3	171.333
220.885	174.75
192.4	181.667
159.25	176.833
168	175.5
193.833	402.578
194.562	191.923
189.944	156
201.222	182.6
159	192.5
175.333	183.75
196.375	178.4
187.8	193.786
187.6	195.586
184.6	159.25
222.357	140.059
184.833	174.636
187.588	175
189.438	193.875
217.182	174.4
184.556	169.6
208.48	181.414
177.222	175.5
144.26	184.765
126	178.118
222.143	176.923
193.719	176.45
198.75	184.172
242.231	174.5
200	185.667
183.324	173.5
235.65	156.667
233.375	179.786
220.667	184.778
218.444	187.364
159.71	197.308
263.067	198.071
203	173
215	181.261
275.538	164
206.75	173
146.706	183.222
272.55	151
233	181.8
489.305	158
210.5	168.75
226.25	173.667
204.633	172.5
282.318	193.72
221.4	178.5
363.543	168
245.167	169.25
428.907	156
224.667	186.842
212	178.875
208.667	189.867
221.8	193.2
253	178
217.5	177.454
226.75	187.167
236	173.75
242.5	183.846
263.286	179.692
235.714	195.071
229.929	206.238
221.167	200.074
208	186.25
243.8	203.371
221.75	174
267.583	193.546
310.75	162
297	169.5
251	161
206.5	187.2
340.654	178.6
223	193.96
275.273	178.9
209.667	212.364
191.487	185.75
250.467	179
252.857	194.111
337.481	194.957
258.5	172
265.222	178.941
254.923	176.5
271.5	183.25
206	181.857
213	196.214
232.5	205.125
235	188
282.412	176.25
243.636	178.5
247.143	220.37
250.857	203
216.333	200.286
244	174.167
233.5	162
206.75	180
196	192.714
221.5	218.759
229	169
215	178.875
204	177.5
248.929	215.056
250.5	160.429
244	182.579
215.636	193.167
255.111	182.353
205.5	178.938
260.786	164.833
210	188.375
269.529	183.75
220.417	195.933
232.182	196
223.333	196.933
228	186.5
220.125	178.125
219.75	175.75
213.667	182.316
218.429	180.684
243	226.692
231	199.556
245.625	176.5
217.5	198.074
186.5	171.333
251.25	178
220	162
220	177
189	164.875
287.3	167.5
212.5	193.5
255.333	171.417
235.091	165.5
228.167	173.667
213.667	178.882
202.667	174
240.364	175
227.5	217.074
303.308	173.333
223.5	224.29
284	191
189.5	170.471
371.161	171
198.286	169.8
243.5	176
238.167	177.143
235.769	187.143
331.88	166
201.667	175.75
311.04	178.667
272.25	168.5
266.75	177.357
197.5	177.417
259	185.444
251.25	183.25
252.357	179.826
263.553	173.3
230.6	166
192	167.6
184.25	173.083
222.25	186.546
266.143	197.8
237.2	163.75
304.227	171
225	177.778
202.5	147
161	189.739
220.625	199.852
526.915	165.5
247	173.7
204.333	179.667
247.929	186.333
236.429	231.484
225.571	171.111
210.5	178.769
213.5	180.2
219.167	171.273
211.5	164.143
205	178.667
228.636	190.938
252.385	165.429
157.768	161
211.5	184.143
231.75	175.667
212.75	172
330.276	168
246.714	188.467
221.556	171
237.333	160
220.25	185.083
198.4	213.35
244	182.167
295.261	162.571
226.133	183.923
230.889	202
294.7	179.2
252.5	167
244.067	172.077
208.167	151.25
119	177
303.25	178.778
217.1	192.167
218.75	208.227
234.75	185.3
229.643	181.6
222.4	174.625
224	186.688
227.8	202.5
193	151
188.25	156
229	181.286
345.708	174.062
235.5	199.364
245.591	204
194	184.727
209	161
282.875	189.056
213.5	180.167
237	205.036
237	180
265	208.957
254.733	159
244.5	202.138
265.111	177.688
206.5	165.6
241	168.75
242.75	181
259.571	172.833
262.542	173.538
204.429	173
238.2	183.154
282.632	167
256	159.167
280.546	185.8
240.333	167.333
231	188.105
268	166
215.333	189.737
215	187.619
247	177.529
264.889	178.727
264.182	157.4
281.25	186.833
234	166
215.5	151
205	151
306.667	159.778
171.038	177.25
241	170.944
197	172.273
239.5	134.589
196.5	160
238.3	166.444
268	158
260.783	181.143
199	164.5
237	186.769
268.615	158
213.5	176.857
227.75	168.444
253.483	175.062
239.333	182.304
262.312	183.375
213.5	182.454
244.571	158.667
227.067	174.182
234	174.444
210	171.818
267.227	187.5
249	182
259.9	156.75
195	175.833
249	156.5
262.278	160.714
129	173.833
217	176
203	177
309.909	206.292
202	170.667
224	169.25
268.556	173.546
229.75	172.8
212.111	178.889
214	155
273.682	171.25
221	168.625
247.278	163
226.375	176.667
240	190.714
234.2	170.25
210.889	184.188
239	172.643
360.793	168.75
247.5	171.5
260.368	158
226.333	183.923
157.4	152.8
212.1	178
214	177.75
225	156
221.79	191
248.526	169.625
277.048	177.857
249.25	179.615
230.375	194.417
221.385	191.429
212.5	182.08
189.75	222.406
200	171
217	164.286
206.4	176.4
305.414	170
200	169.273
202.667	180.895
199	189
208	176
199.333	190.79
256.706	168
243.2	185.364
196	190.8
216.571	181.154
137.251	174.625
207.5	174.857
251.833	175.5
236.462	193.25
388.677	167.25
235.083	181.143
131.333	200.448
226	187
247.9	165
213.923	164
198	154.667
192.333	165.75
222.8	168.667
217.25	162.714
195	168.75
208	181.177
149.011	173.889
223.357	181.333
225	180.3
214.8	152.5
243.333	166
235.25	168
213	174.765
200.75	171.2
214.167	148
248.25	168.25
166	159.75
226.5	194.2
229.429	186.823
223.562	187.231
224.5	181.4
212.8	170.077
203	161.3
192	176.143
167.862	170.444
278.333	160.75
216.5	175
189.25	177.4
166.6	171
198.714	166
211.641	177
139.392	165
168.333	176.375
167.75	207
189.2	156.333
180.75	166.375
203.5	179.857
167	166
175.857	166
176.25	169.875
189.667	176.833
224.167	199.19
162	197.833
175.5	189.79
198	168
190	188.462
202	158.5
220.033	177.625
180	194.632
188.286	168.667
173.857	179.421
177.25	194.667
203.667	168.286
193.6	163.2
200	174.667
196.8	257.775
206.267	191.25
192.909	172.917
209.471	206.72
208.4	169.167
193.538	161.889
198	173.857
191.5	185.6
196.5	172
181.8	206.9
217.833	191.308
183	166
184.625	174.6
189.75	181.071
188	161
183.444	178
169.75	194.364
191.909	185.25
201.167	179.6
205.375	176.667
175.833	168.25
164.8	175.2
209.083	182.5
209	159.5
189	176.571
202.692	172.667
176.417	180.6
165.5	189.65
193	176
199.375	171.4
178	181.583
192	169.111
197.118	167
204.071	167
217.286	167.333
171.25	205.828
182	177
178.286	190.294
193.333	165
176.5	223.046
219.889	233.853
194	170.857
181.823	184
178	167.5
221.435	219.65
192	172.375
198.357	205.167
205.2	185.5
189	191.333
190.692	174.636
189.75	170.1
210.364	182.75
213.727	194.917
159	195.889
192.333	165.667
183.167	179.615
207	197.333
187	181.385
187.333	185.842
182	181.533
179.5	194
214	175.1
215	188.346
167	167
212.857	173
177	181.783
204	186.467
201.167	173.222
196.538	175.4
239.762	156.1
193.333	175.286
194.182	173.333
188.875	174.833
183.8	171.5
214.167	173
165.5	186.35
189	180
186.5	169.667
183	160.5
193.2	176
239.654	197.133
188.429	165.571
194.857	189.177
185	168
205.375	169.25
198.647	166.5
209.933	188.154
176.5	191.889
193	157.75
184	177.941
187.75	152
197	163.25
178	189.778
204.765	172.571
221.433	186.875
168	177.417
206.053	186.5
194.538	178
175.333	198.294
216.714	185.708
181	159
175.833	172.6
188.5	163.6
227.261	175.444
192.308	140.464
188.5	157.667
224.625	172
183.308	177.8
177	167.2
190.5	154
189.833	179.75
175.5	165.25
195	168.4
171	175.4
203.133	193.75
186.125	170
205.6	168.5
180.667	198.546
210.444	179
174	180.944
202.167	165.5
202.9	174.625
186.6	191.692
213.667	170.5
189.909	173.714
224.833	172
203.13	180.652
166	166.143
232.3	167
215.5	177
210.833	187.667
205.75	180.75
220	164.5
190.4	180.5
220	199.417
197	199.769
185.917	179.4
198.412	176
223.8	189.5
199.2	185.786
235.2	192.167
204.417	168.667
216.833	200.5
203.1	185
209.111	195.818
198.4	189.286
207.867	167
209	216
215.4	180.5
193.25	214.909
179.25	181.667
208	211.889
192.111	170
176.667	220.458
220.167	178.2
196.5	220.546
270.08	189.043
194.8	188.706
173.75	181.177
201.4	179.667
191.875	206.333
183	175.556
194.25	183.412
171.8	200.714
200.167	169.5
224.133	181.167
237.762	182.75
190	178.4
180.833	177.5
189.818	197.556
200.444	183
195	184.538
201	186.923
220.154	181.143
217.571	182.25
190.5	205.417
235.765	179.333
197.8	194.053
181.5	181
189.5	192.105
195.286	169.667
226.6	198.15
177.75	191.8
237.348	191.933
203	181
183.75	188.125
211.462	192.5
193.8	194
212.727	180.75
207.333	189.125
187.167	190.79
208.786	196.3
217	198.154
247.886	194.375
201.143	196.167
184	201.571
202.133	192.333
188	188.333
278.667	194.714
173	194.81
191.1	190
185	202.043
249.593	212.177
241.556	175
238.1	197.214
191	187.667
179.5	177.8
169.25	210.042
183.5	181.75
192	197.5
173	191.8
227.091	202.769
179.167	178.333
170	202.75
360.586	190.909
190.5	199
178.833	189
312.259	195.429
218	209.867
203.556	193.786
184.5	181.889
166	181
254.454	193
171.75	176
193.75	183.5
182	185
191.333	178.857
212.5	226.971
196.571	188.333
177.571	172.75
228.333	191.435
230.111	187.917
201	170.5
178	211.684
209.8	196.875
250.185	183.333
170.5	190.818
172.8	186.333
214.538	174.5
174.429	182
166.5	178.167
198	202.171
171	179
238.048	198.3
205.25	202.864
212.625	219.158
174.167	167
169.5	175.75
197.667	186.5
187.5	171.333
201.182	177
187	171
198.2	166.5
205	210.467
199.312	161
201	201.417
199.571	188.143
189.412	193.286
198.091	178
191.727	188.667
203.4	177.75
191.333	178.5
192	199.21
230.435	200.154
189.333	185
195.111	188.5
192.6	207
176	189.25
202.3	179
177.833	179.588
221	184.333
196	190.591
207.8	183.6
194.857	198.333
206.667	183.6
173.5	230.071
204.6	211.167
178	193.546
197.8	182
197.062	195
178.167	187.5
181.917	211.053
184	196.714
244.273	187.75
187	209.8
220.4	178
165.8	305.176
209	188.25
181.8	193.571
214.19	168
190.125	179.5
180.5	177.25
185.625	182.917
175.4	205.316
179.75	186.667
190.333	183.667
167.286	182.444
173.333	165.333
186	196.133
185.364	208.261
179.5	183.286
204.482	155
189.769	178
172.333	180.75
188.727	167.3
165.8	180.5
197.6	165
177.5	183
173.625	168
179.909	181
175.25	164.5
198.778	173.4
169.6	191.25
170.714	161
202.588	168.111
164	173
161	170.5
165.5	216.24
186.692	174
206.632	182.684
180.625	175.5
169.556	182.375
173.8	167.5
127.717	154.5
189.2	171.625
192.8	175.909
187.667	161
185.4	176
189	182.182
198.739	178.5
185.25	173
181.833	167
184.333	161.333
197.5	177.5
181	175.5
206.267	170.8
185.571	169.5
198.2	168.5
176.25	189.8
195.583	177.875
180.222	166.75
174.625	210.4
203.357	158
208.765	176.5
190.4	196.333
177	163.546
208	156.5
167	184
197.5	158.333
218.75	222
166.714	176.667
182.125	168.5
184.2	193.5
187.667	186.333
204.308	183
191.417	186.316
182.6	160
168.5	199.607
185	155.714
183.25	160.75
180	158
171	155.333
203.167	136.862
219.929	147.909
189.429	144.8
177.917	146.5
222.667	145.2
172	147.333
189.667	146.6
182	147.286
217.412	144
179.75	151.929
197.417	179.241
184.125	149.4
178.5	153
203.583	143
192.733	151.423
185.333	151
182	150.857
207.917	156.471
181	165.071
199	178.19
195.375	161.5
193.769	142.75
195.273	155
177	161.5
187.125	150.417
182.417	142
193.333	149.444
170.8	159.8
181	146
195.125	150.25
174.1	151.76
208.682	146.917
191.833	151.823
169.625	151.5
179.875	152.8
192.5	151
192.857	154.25
180.5	147.833
173	149.286
199	153
176	158
184.5	149.75
186	158.357
202.471	139
218.684	157.909
191.111	142.143
198	142
200.833	152.077
207.692	149.4
198.778	161.364
202.222	152.667
189.6	149.667
173	153.4
217.071	152.882
188.833	154
185	154.286
174.75	145.5
190.667	144
186.75	164.351
223.536	151.933
179.5	141.8
202.692	158.8
181.889	165.846
199.25	156
186.4	145.875
215.333	156.571
186.444	153.429
209.429	150.727
194	166.182
190.5	159.286
183	176.962
182.4	149.333
172	161.692
175	152.167
165.25	138.8
201.643	169.609
194.556	158
195.5	176
235.615	154.167
203.1	135
195.75	159
206.333	148
196.778	155.154
213.25	145.4
178	151.25
199.231	146.889
207.938	146
193.833	145.8
202.588	146.75
181.667	158.125
208.364	164.706
196.333	144
179.286	155.111
182.333	144.286
192.875	146.364
190.8	155.091
210.083	146.9
199.2	143.286
191.333	151.8
194	137.833
190	148.222
203.143	139.5
173.333	141.5
193	148.5
173	164.154
208.5	134
208.538	151.8
193	154.765
202.5	144.546
214.625	141.333
189.75	140
209.7	185.833
169	155.083
198.75	143.5
198	144
236.484	151.222
214.214	141
219.053	145.556
190.818	139
183.167	155.6
203.077	161.929
209	148.25
195.778	153.177
186.667	153
200.5	138.125
182.25	153.667
193	146.25
218.292	152.333
186.75	153.214
178.5	157.957
194.714	156.571
214.8	156.095
196.933	155.476
212.9	123.238
215.154	145
195.667	151.286
197.6	146
191.375	175.143
172	175
200.333	180.333
180.75	164.6
179.625	162
222.467	169
203	187.846
230.25	182.182
210.333	189.84
194.875	170
194	158
194	164
184	201.2
199.5	166.25
193.444	167.267
223.474	155.667
186	182.182
242.286	183.467
202.636	171
207.5	178.818
197.4	164.667
208.273	195.19
203	182.941
176.25	161
225.214	176.167
188.2	176.75
174.333	151.5
216.917	187.043
198	185.214
197	185.435
186.5	158.5
191	216.122
193	184.652
225.148	159
196.5	182.316
193.333	175.643
216	154.167
219.556	173.833
183	156.286
197.615	214.647
206.167	194.79
230.129	170.588
198.167	231.333
212	177.5
197.909	182
177	158.5
183.333	167.5
211.5	198.474
178.5	167.733
203	177.7
188.333	177.333
195.667	181.917
246.105	182.25
183	194.6
186	154.5
190.429	171.454
183.125	193.857
187.667	163
166	194.36
180	171.714
196.812	178.286
178.778	183.692
178	162.2
188.286	158.833
160	165.5
191.5	169.579
202.875	183.917
189	185.786
185.667	155.125
191.25	163.75
187.4	219.548
174	174.909
176	207.79
192.167	208.897
173	175.7
183.429	215.889
179	181.625
192	282.73
191	174.364
198.5	155.5
188	174
182.667	223.111
219.333	182.667
175.4	182.5
191	166.429
191	152.5
212.1	174
194.167	185.714
179.857	162.583
185.667	171.6
200.615	209.444
185.556	234.192
169.5	176.5
218.357	180
195.182	153.8
226.174	201
190	208.75
205.312	173.083
176.833	187
188.889	181
189.667	227.775
180.889	218.905
209.154	190.667
166.167	181.143
175	251.872
179.286	231.364
177.833	181.111
197.5	183
173.25	202.385
172.143	174.571
185.333	159.25
202.75	173.667
167.333	198
207.6	214
191.5	178.917
177	175
216.905	160.5
189.889	150.667
179	195.13
171.5	224.389
183.5	163.333
182.167	171
152	192.4
177.5	241.375
175.5	179.889
184.333	183.36
165.25	177.154
180.5	171.429
191	203.423
185.5	198.897
128.885	187.636
169	216.133
186	172
189.273	203.25
187.706	168.692
181.333	161
163	192.778
193.421	164.286
193.286	187.667
172.25	177.5
240.4	163.5
202.588	229.724
179.556	201.733
179.214	181.25
181.556	158.75
170.2	188.6
185.267	197
200.471	181.333
184	169.818
175.5	163
189.385	179
186.846	164.667
188.25	166.889
201	198.75
176.778	194.5
171	166.6
181.375	185.087
187	165.765
198.938	174.5
184.667	177
177.667	244.091
197.857	247.161
196.75	166.273
187	177.143
190.364	216.857
204.933	196.75
174.8	171.667
188.364	188.882
187	161.6
179.167	200
174.667	185.429
182.833	201.586
188.5	189.167
216.971	180.333
208.182	179.75
173.9	168.5
165.5	204.046
166.333	162.833
187.6	217.265
166.5	161.333
190.667	182
185.125	150.5
167.571	171
189.75	194.842
160.333	177.25
233.667	159
208.875	184.444
184	161.714
200.9	165.571
188.2	173.454
201.923	188.667
196.643	175.833
188	166.5
194.909	184
191.818	160
197.692	195.941
170.875	213.286
265.167	173.546
181.25	168.222
167	207
190.059	224.679
190.5	176
207.85	162
182.5	179.25
181.833	178.931
191.625	219.448
181	197.952
206.636	176.5
185.8	211.083
180.333	200.526
178	160
210.053	188.667
219.793	179
197.765	163.143
184.875	186.714
209.35	176
157	186
170.5	155.333
196.643	197
183.75	161
184.667	166.778
177.571	175.895
188.7	166.438
173.5	183.944
179.6	156
176.667	155
203.4	159.546
178	152
204.588	173.346
167.625	152.333
196.143	156.571
199.625	153
168	173.71
194.15	149
198.947	160.143
185.6	178
176	166
178.75	193.561
188.091	172.375
174.5	149
177	144
288.811	169.136
207	127.962
179.333	188.643
188.333	192
218.696	172
179.546	183.143
190.385	191.667
187.167	170
205.8	174.6
189.333	183
188.667	193.167
192.636	205.923
223.13	173
161	173.333
178	252.462
196.071	186.5
165	187.25
218.818	186.429
167	201
225.167	183.857
177.333	175.667
167.5	179.5
176	183
171.25	184.25
171	214
176.833	216.667
188.75	187.167
182	169.833
156	178.5
180.933	170.75
166	159
181.333	181.5
209.3	238.103
189.188	209.933
168.333	169.167
178.25	201.5
170.25	178.889
181	217.056
185	195
185.75	191.125
177.5	201.833
196.882	170.333
192.308	197.556
217.913	213.167
174.333	193.167
177	202.923
188	199.75
191.833	227.45
179.2	180.4
174.444	165.5
183	183.4
198.476	213.188
176	224.118
176.667	220.25
188.357	205.5
184.833	192.143
176.333	224.667
214.21	182
211.65	186
175.75	172
193.565	200.833
166	221.692
193.85	210.583
159	232.476
172.5	209.625
213.381	193.75
195	200.429
168.667	198
230.25	195.333
199.454	202.75
207.8	197.133
169.778	197.167
203.722	184.375
169.714	217.625
184	189.75
162	233.381
197.667	216.583
205	190.333
169.4	191.444
185.167	202.636
197.889	257.5
219.257	207.875
185.143	180.75
178.1	209.444
171.5	186
166.6	203
188.4	212.833
197.062	219
178.5	211.5
171	202.6
192.722	207.143
167.75	202.895
188.25	197.5
189.385	210.333
165	237.286
163.5	191.889
175	254.783
186	186.286
196.312	215.5
170.5	221.364
167.8	171
174.667	201.583
182	191
181.333	209
200.267	169.25
192.5	198.6
217.067	221.083
200	206.842
196	175.667
180.118	221.182
174.571	197
182.667	221.4
165.5	202.5
173.4	181.5
179.5	210.917
178.889	221.154
198.16	191.118
167.5	203
220.87	216.167
216.444	234.889
199.857	212.857
222.952	220.714
170.75	216.111
169.818	218.273
171.333	213.889
218.143	215.714
167	211
183.625	243.947
200.273	227.75
190.167	193
193.875	201
176.5	239.409
165	188.167
174.429	209.454
183.417	223.143
173.167	220
172.667	200.333
179.5	206.625
166	219.5
175.667	193.25
198.524	235.19
220.167	207.8
166.667	205.111
202.958	182.556
186.909	202.546
163	200.538
187	190.5
195.684	225.071
194.273	184
192.188	215.294
188.875	201.5
168	200
171.1	223.875
183.059	202
178.778	185.75
162.5	200.444
178.375	209.6
167	182.111
173.667	179.4
163.5	187.706
177.889	167.5
190.294	129.953
186.546	194.5
184.333	177
167.286	209.167
158	193.5
162	200.6
163	175
188.6	187
187.421	248.864
168	195.538
163	189
175.625	205.375
131.129	187.75
168.222	183.5
171	223
210.8	217.875
168.667	193.8
162.889	208.417
161	218.375
163.5	177
202.167	202
175.75	181
186.353	216.667
174	258.333
180	238.429
198.75	173.5
157	204.5
175.857	197.2
190.333	224.75
225.19	184
169	217.778
179	293.52
170.5	211
192	219.625
218.333	209.636
213.095	197.429
185.714	215.546
208.583	209.6
166.727	212.25
181.615	202
194.067	220.091
206.429	215.214
192	190
173.333	203.167
191.8	196
241.643	206.429
210.9	221.077
175	202.667
207.222	219.692
192.714	202.636
180.692	211.444
154	197
209	222.8
207	196.75
182	188.5
209.643	219.312
174.5	195.7
192.5	247.556
215.583	194.75
210.241	354.927
229.435	190.6
184.75	213.429
192.25	187
204.875	204.125
175.4	199.167
183.5	193
179.167	214
184.778	202
202.364	232.571
183	193.667
216.933	218.562
243.303	220.429
187	199.333
197.643	192
209.684	204.333
190.444	209.222
197.5	198.647
181.333	203
186.875	212.667
185.556	200.375
207.25	174.5
218.286	202
231.333	186.75
194	256.724
187.2	198.222
190.923	180.5
227.5	223.5
198.143	203.444
216.231	233.667
202.222	188
206.333	194.4
192.5	189.5
230.941	224.316
216.125	225
188.5	203.429
182.5	202.125
198.333	198.571
181.8	247.524
199.823	289.556
209.412	210
193	217.688
201	204.25
180.167	226.895
181	207
188.667	198.667
184.9	213.533
286.147	202
193.308	191.5
200.454	190
187	181
178.333	205.833
181.75	196.222
195.571	212.857
176.5	193.889
190.762	182.25
190	194.75
176	201.5
201.177	202.875
197.083	189
276.233	184.143
198.25	187.625
195.833	191.6
198	236.95
243.2	175.333
192.688	205.7
185.333	229.778
212.769	218.562
191.647	176.5
184.5	195.2
168.5	170
195	199.2
175	178
208.938	188
193.444	139.967
191.308	178.333
179.5	184.667
191	178.222
227.353	181.714
171.5	161
215.588	225.625
213.92	169.308
175.9	170.4
206.538	180
184	214.909
171.333	180
189	197.2
218.105	194.111
199.588	191.333
172.143	225.633
197.5	197.5
185.875	183
181	227.809
196.214	208.636
194.5	203
175	165.25
181.25	206.357
178.625	168
194.333	202
178.667	200.5
166.5	207.556
201.533	218.8
229.375	219.167
194.167	191
220.25	197.125
189	226.538
212.419	196.2
163.333	191.857
188.7	190.571
178.571	198.952
208	178.5
172.167	198.8
207.889	195.533
199.111	218.79
180	182.846
199.7	195
222.692	191.778
166.714	165.5
213	182.333
239.6	246.969
184.667	164
191.625	173.333
183.929	197.25
191.385	190.25
183.333	199.625
196.5	193
203.333	191.182
177.667	175.167
179.833	217.864
190.5	210.786
180.8	181.636
178	208.143
193	212.368
195.273	220.714
198.833	184.857
207.9	201.308
202.909	180
181	226.647
195.546	210.133
195.462	203.833
216.111	259.069
171.857	199.444
257.524	194
217.062	186
223.69	197
195	235.231
166.143	180.5
179	214.375
218.471	246.1
209.846	197
[truncated: 2,249 more rows]

## Sheet: Fig. 2f
Egr1			EGFP			Kdm4a
EGFP-	EGFP+		EGFP-	EGFP+		EGFP-	EGFP+
1.25361	2.70071		0.948203	6.26809		1.21099	0.642608
1.01145	3.03609		1.4706	5.97474		0.799881	0.312993
0.734929	2.59859		0.581196	6.21821		0.988977	0.315474
