# Supplementary material for: Kdm4a is an activity downregulated barrier to generate engrams for memory separation
Source: Nat Commun. 2024 Jul 13;15:5887. doi: 10.1038/s41467-024-50218-y (PMC11246488; doi:10.1038/s41467-024-50218-y)
Supplement: Supplementary file 11 — Source data [file 41467_2024_50218_MOESM11_ESM.zip › Source Data Fig. 3.xlsx]

## Sheet: Fig. 3a
gene ID	log2fc	p-value
Gm21981	-9.65448	5.4862
Cpne6	-8.89289	5.8267
Cdca3	-8.82242	5.51768
Nek2	-7.98584	3.70145
Pcdhga2	-7.98238	2.18513
Crtac1	-7.62766	3.12208
Mest	-7.51091	2.664
Gm17597	-7.49106	2.86375
4930563E22Rik	-7.40139	3.0872
Pex11a	-7.36682	2.3489
Lpcat4	-7.33343	3.0275
Gm12258	-7.17688	3.74577
Pnma2	-7.11124	2.69048
A330050F15Rik	-7.06203	1.78042
Vmn1r4	-7.00573	2.39231
Zscan20	-6.99481	2.15732
Btbd19	-6.99385	2.59757
Gm16984	-6.94498	1.81585
Dscc1	-6.91161	3.29153
4430402I18Rik	-6.90775	4.68684
Pcdhb15	-6.8631	2.31272
1700010I14Rik	-6.83492	2.40976
Esam	-6.81994	1.7225
Hinfp	-6.79708	1.7341
Gm5602	-6.79085	2.09382
Ddx51	-6.76744	2.46334
Pcdhga6	-6.75723	2.35265
Cldn5	-6.74803	1.6112
Cpxm1	-6.73894	1.96692
Rhbdl1	-6.73491	1.69658
Sostdc1	-6.71575	1.58241
Dph1	-6.69211	2.11596
Sv2b	-6.6769	1.61922
Pcdhga1	-6.66594	2.21764
Fignl1	-6.65414	1.8443
Mms22l	-6.6537	2.2649
Mycl	-6.64983	2.01708
Fam89b	-6.64346	1.50771
F13a1	-6.63355	2.33538
Gm37233	-6.59513	1.37315
Angel1	-6.5681	1.54829
Pde2a	-6.5609	2.19718
Chst5	-6.50607	1.77432
Penk	-6.50513	2.18362
Trip13	-6.46656	2.07578
Mks1	-6.44777	2.03386
Spdl1	-6.40186	1.52999
Kcnb2	-6.39992	1.7128
Gas8	-6.36718	2.52374
Egr4	-6.34308	1.94251
Cptp	-6.32503	1.68062
4833422C13Rik	-6.32076	1.75811
Lmo7	-6.29837	1.49653
Acta2	-6.28465	1.41082
Myt1l	-6.26572	3.20037
Ppp1r13l	-6.25142	1.40334
Zfp839	-6.23351	1.95601
Mon1a	-6.19882	2.03594
Proser3	-6.17113	1.8396
B4galnt4	-6.16357	1.92042
Pfkfb1	-6.15331	1.31273
Borcs5	-6.11456	3.40835
Gm37960	-6.11287	1.58867
Hrct1	-6.10007	1.65788
Slc6a20a	-6.08404	1.51491
Apba3	-6.08355	2.86009
Kcnj8	-6.08118	1.35757
E430024P14Rik	-6.07937	2.23548
Rasl10a	-6.06683	2.36133
Fcho1	-6.04821	1.39762
Bcas1os1	-6.04016	1.88268
Gypc	-6.02897	2.19508
Kcnv1	-6.02654	1.96894
RP23-256J14.1	-5.99165	2.19021
Rem2	-5.98297	1.60069
Dand5	-5.96494	1.5562
Narf	-5.91208	3.19204
Slc17a6	-5.89379	2.9393
Gm37560	-5.88832	1.82161
Neil3	-5.88819	2.83346
Gm37939	-5.88684	1.46582
Gm42944	-5.8755	1.60999
Tmem71	-5.86932	1.51327
Akt2-ps	-5.85497	2.37001
Myo5b	-5.8364	1.55657
Tmem8c	-5.83434	2.01521
Pcdha8	-5.81713	1.47808
Glra2	-5.81695	1.62435
Gjc2	-5.79754	2.34547
Nrde2	-5.78847	1.52747
Cdh8	-5.77268	2.41711
Fbxl12os	-5.75726	1.39846
Dusp4	-5.75392	1.71842
Tfb1m	-5.74979	1.37864
Parp16	-5.74695	1.57426
Pcdhgb1	-5.74145	1.74456
Zbtb8a	-5.71954	2.14423
Rftn1	-5.71201	2.04138
Lum	-5.70863	1.66203
Rgs9	-5.70603	2.2054
Wdr55	-5.65482	3.06797
Atp10d	-5.65273	1.5853
Esco2	-5.63722	3.74539
Mybl1	-5.63456	1.92322
Zfp689	-5.61659	1.57729
Zfp455	-5.60955	1.61032
Trim14	-5.60577	1.42816
Gm10605	-5.58892	1.56384
Gm42576	-5.58271	1.68333
Ncaph	-5.5307	1.63626
Gm28869	-5.51579	1.51369
Brinp1	-5.48529	2.67955
Gm43847	-5.48451	1.4165
Chpf	-5.47322	1.55877
Fancd2	-5.47321	1.34249
4631405J19Rik	-5.46573	1.62493
9930111J21Rik1	-5.44743	1.38459
Camkv	-5.4441	1.37137
Dclre1b	-5.44008	2.49796
Ttc9b	-5.43494	2.36191
Gm37472	-5.424	1.60455
Dgkg	-5.40583	2.24591
Zfp385a	-5.40396	1.7839
Fancb	-5.39175	2.30348
Rarg	-5.36777	1.4719
Psrc1	-5.35038	1.83543
Fam163b	-5.34817	1.64088
Shroom4	-5.33877	1.89817
Ccser1	-5.32506	2.42861
Gm4707	-5.322	1.34149
Cyb561a3	-5.30575	3.55819
Inhba	-5.30079	1.44097
Uhrf1	-5.29185	1.3019
E2f1	-5.26337	1.60003
Dvl3	-5.24723	1.58336
Hid1	-5.23394	2.83277
Camsap3	-5.22913	1.83753
Bmp6	-5.21933	1.43674
Pcdhgc5	-5.21776	2.24124
Macrod1	-5.21255	1.80229
Tnfrsf23	-5.19251	1.51366
Crmp1	-5.19182	1.99484
Acer2	-5.19166	1.74787
Dnaaf5	-5.18492	1.9197
Kcnab2	-5.17843	1.68504
Insm1	-5.17384	1.63331
Gm43430	-5.15106	1.74427
Ttc12	-5.14898	1.70964
Zfp72	-5.12726	1.42285
Pdcd1	-5.11076	1.74737
Oaz2-ps	-5.10966	1.53123
Slc19a1	-5.10639	2.10586
Pusl1	-5.09123	2.95377
Ccdc184	-5.09019	2.0442
Podxl2	-5.08765	1.96643
Usp29	-5.08468	1.41545
Tmem158	-5.08373	1.64405
Clec14a	-5.07657	1.96193
Gm29571	-5.04351	1.49084
Sgol2a	-5.03999	1.41223
Ren1	-5.01121	1.33919
D630008O14Rik	-4.9957	1.5151
Vash2	-4.98997	1.76934
Gm26566	-4.98923	1.3146
D430041D05Rik	-4.97982	1.90547
Zfp408	-4.97373	1.43699
5033426O07Rik	-4.96755	1.4785
Osbp2	-4.96314	1.51248
F9	-4.94628	2.0675
Xkr6	-4.93256	1.56814
Chrm1	-4.92666	1.50645
Gm20186	-4.92462	1.33088
Gm15462	-4.87213	1.47332
Mmp11	-4.8698	1.43242
Cldn3	-4.86126	1.39027
Pcdhb6	-4.83201	1.43258
Carns1	-4.83162	1.33783
Stil	-4.82489	1.79694
Cxcl12	-4.82164	3.18594
Gm37074	-4.82111	1.36322
Nfam1	-4.81825	2.77073
Jph3	-4.81675	1.79437
Def6	-4.80801	1.59059
Sepsecs	-4.80207	2.16067
Sgol1	-4.78846	1.60519
Prep	-4.78329	1.57203
Gm11175	-4.77133	4.22001
Olfm3	-4.76861	1.75636
Gsg1l	-4.75618	1.75335
Gm16124	-4.74412	1.38997
Pknox2	-4.73158	1.67499
Scarb1	-4.71272	1.57968
Prdm10	-4.70083	1.68053
Susd4	-4.69985	3.00233
Ehd2	-4.68584	1.39603
Dcn	-4.67999	2.4917
F730043M19Rik	-4.67655	2.23381
Pcdhgb2	-4.61723	1.37697
Nkd1	-4.61087	1.53957
Sh3rf3	-4.59581	1.37508
Gm20421	-4.55838	1.9781
Miat	-4.55593	2.26158
Ccdc137	-4.55139	2.02981
Klf8	-4.52749	1.32923
Mdfic	-4.50912	1.56652
Lrrc56	-4.49982	1.32663
Rph3a	-4.48553	1.30553
Ceacam1	-4.48348	1.8082
Ppp2r5b	-4.47578	1.375
Sf3a2	-4.46434	1.69711
9630013D21Rik	-4.4538	1.39049
Zfp282	-4.45145	1.35148
Zdbf2	-4.44351	1.34136
Ssbp4	-4.42973	2.20913
Lypla2	-4.4215	3.90991
Slc2a13	-4.41055	1.52338
Trpm4	-4.39889	1.68798
Cnnm1	-4.39425	1.58564
4732440D04Rik	-4.38672	1.64726
Zfp799	-4.3766	1.64718
Zfp777	-4.34437	1.87145
Slc25a10	-4.30267	1.93763
Abhd4	-4.28041	10.5958
Onecut2	-4.26899	1.46974
Pola2	-4.23648	2.16946
Fads3	-4.23391	1.68373
Gdap1l1	-4.23142	2.26904
Zfp169	-4.2199	1.46257
Crtc1	-4.21162	1.5425
Casc5	-4.20607	1.53169
Ttk	-4.18176	1.79866
Fam131a	-4.17914	2.00293
Nt5dc1	-4.1742	1.85655
Clstn2	-4.15553	1.47092
Knstrn	-4.15532	3.15862
Ints1	-4.15395	2.38541
Islr	-4.13959	2.13194
Tmem180	-4.13374	1.69364
RP24-359O2.7	-4.12891	1.5577
Mtmr7	-4.12046	1.42504
Tesk1	-4.11927	2.33509
Cenpm	-4.11355	1.74817
A930011G23Rik	-4.10379	1.34363
Jund	-4.08175	4.72774
Gpr137	-4.07415	1.52389
Itga1	-4.03632	1.44772
Wnt7b	-4.01605	1.81927
Zfp960	-4.00234	1.41697
Abcb1a	-4.00125	1.50976
Rnf122	-3.99545	3.45719
Pold1	-3.97561	1.44874
Rpusd3	-3.96438	1.93977
Hmgcs2	-3.95079	1.58002
9330151L19Rik	-3.94965	1.4395
Ptprr	-3.93306	1.81969
Rapgef4	-3.93284	1.67623
Cenpt	-3.92802	1.49235
Ddi2	-3.92248	1.62036
Urm1	-3.90778	1.40033
Gm37240	-3.89746	1.86956
Kif3c	-3.84968	2.16139
Igfbp2	-3.83745	1.33571
Slc25a45	-3.83379	1.60224
Shcbp1	-3.83279	1.93084
Hes5	-3.83209	2.76434
Gins1	-3.77776	1.35481
Vti1a	-3.77441	2.2938
Gm13110	-3.7724	1.46161
Mis18bp1	-3.76678	1.5917
Pard6a	-3.75799	1.62305
Tubb3	-3.75013	1.89898
1700071M16Rik	-3.74541	2.11547
Zfp882	-3.71596	1.44219
Mto1	-3.71584	2.98461
Slc1a1	-3.70997	3.12542
Med25	-3.70378	1.36009
Rab5b	-3.68554	2.41961
Chtf8	-3.68445	2.16695
Pxn	-3.68026	1.72991
Dtwd2	-3.66363	1.72612
Gm15725	-3.66263	1.70319
Mau2	-3.65679	2.18235
BC017158	-3.65614	1.31357
Gtpbp6	-3.65482	1.32895
Arhgap1	-3.61299	2.1597
44442	-3.59429	2.04526
Mllt1	-3.58048	1.59255
S1pr3	-3.56568	1.52016
Hspa1l	-3.54833	1.37989
Arc	-3.51885	1.82461
Tmem125	-3.49246	1.70786
4632404H12Rik	-3.49029	1.36078
Chadl	-3.47428	1.75611
Cnih2	-3.46984	2.95642
Rtkn	-3.46308	1.33846
Gtf3c3	-3.45724	2.13547
Gm5607	-3.45181	2.46429
Elavl3	-3.44893	1.94952
Gm5424	-3.44672	1.38949
Usf1	-3.40739	1.34035
Reep1	-3.3967	1.58219
Ercc8	-3.39543	1.32546
Bag4	-3.39222	2.21264
H2afx	-3.38595	1.66255
Pcdhgc3	-3.38237	1.57346
Zfp940	-3.36741	1.30116
Ecsit	-3.33288	1.44825
Dnase2a	-3.31121	2.97539
Ubald1	-3.29461	1.90027
Zfp444	-3.2803	1.32353
Tubg1	-3.27678	2.09623
Aldh3b1	-3.24803	1.989
Cd24a	-3.24715	2.33054
Tpx2	-3.24256	1.59335
Ppp1r18	-3.21852	2.28617
Slc35c2	-3.21147	1.44525
Rhbdd2	-3.19786	1.53033
Cotl1	-3.14048	3.14683
Rab1b	-3.0728	3.50974
Ncdn	-3.02455	1.6711
Ranbp10	-3.01456	1.57605
Ect2	-3.00492	1.45692
Btbd17	-2.99677	1.74049
Tpra1	-2.99672	1.50844
Ptar1	-2.98405	1.33769
Slfn2	-2.9816	3.79076
Serpinf1	-2.96973	1.36324
Napb	-2.91787	1.73077
Pdk2	-2.86934	2.05439
Gm28177	-2.8674	1.82222
Mtfr1	-2.85891	1.64193
Gpank1	-2.85764	1.30899
Lbhd1	-2.85047	1.71454
Tubb4a	-2.83887	5.09771
Ephx2	-2.8383	3.01076
Pot1a	-2.83815	3.41794
Crat	-2.82333	1.43731
Arhgdia	-2.82098	3.79818
Rbm14	-2.81758	1.30174
Copg2	-2.77992	1.6578
Padi2	-2.77254	1.44186
Rundc3a	-2.77152	1.4831
Calb2	-2.76326	1.72091
Lrrtm4	-2.7569	1.77391
Zdhhc9	-2.7569	3.87569
Ch25h	-2.75045	2.60169
Zfp933	-2.74786	2.01683
Slc38a3	-2.74355	2.62284
Vamp2	-2.74349	2.00324
Cdc42ep1	-2.73724	1.38751
Epha7	-2.73596	1.96214
Ttyh1	-2.72929	3.08843
Uckl1	-2.72929	2.8815
Pdf	-2.72051	1.43662
Abi3	-2.71533	1.75201
St8sia3	-2.71157	1.52358
Paqr4	-2.70667	2.86212
Nbr1	-2.69713	2.57443
Sf3b4	-2.69339	3.07113
Rrm2	-2.69131	2.74566
Itgav	-2.68527	1.97309
Vps11	-2.67686	3.20429
Pef1	-2.66747	3.6858
Ganc	-2.66371	1.42474
Ddr1	-2.63959	1.60946
Neurod1	-2.6304	1.46295
Atg14	-2.62212	1.65259
Zfp84	-2.61375	1.84204
Ptp4a3	-2.61056	2.01548
Psmd3	-2.60497	1.66381
Junb	-2.59859	2.89482
Oaz2	-2.57117	1.9177
Ppme1	-2.56152	1.84161
Cers1	-2.55717	1.43881
Tmem109	-2.54422	1.94426
Id3	-2.5301	2.11508
Slc27a1	-2.52341	2.95429
Ska2	-2.52183	2.0708
Dbf4	-2.51677	1.40742
Lfng	-2.51485	1.55989
Vtn	-2.50853	2.17973
Supt16	-2.49835	2.07975
Cdca4	-2.49762	2.03417
Pomgnt1	-2.49659	1.93701
Pcbp4	-2.49622	1.81477
Scg2	-2.49117	1.33326
Ptov1	-2.4856	1.74973
Fxyd6	-2.4737	4.07742
Tmem184b	-2.4729	1.32192
Cox19	-2.45869	1.86124
Hspb8	-2.4577	2.41363
Wbp2	-2.45441	3.6464
Nedd4	-2.44979	2.51117
Usp46	-2.43775	1.36625
Stxbp1	-2.43324	1.92746
Gm5141	-2.42997	1.80756
Aes	-2.42799	2.82826
Clptm1	-2.41977	2.6183
Bloc1s6	-2.41617	2.38319
Cdc37	-2.39975	2.14867
Grina	-2.39319	2.87089
Prc1	-2.39261	3.12273
Pllp	-2.39122	3.04183
Fbxw5	-2.3903	1.64936
Eftud2	-2.38166	1.36018
Kif22	-2.35757	1.47389
Entpd2	-2.35587	2.41448
Hist2h2be	-2.34517	1.96741
Dtx3	-2.33242	1.53978
2810006K23Rik	-2.32856	1.47623
Retsat	-2.32685	1.85589
Gm5148	-2.3264	1.62067
Fig4	-2.30782	1.31097
Elovl2	-2.30658	1.41372
Zfp354c	-2.30183	1.4061
Slc7a8	-2.28931	2.16373
Sigmar1	-2.28857	2.20358
Ccdc130	-2.28524	1.35461
Naglu	-2.27996	1.35926
Tuba1a	-2.27517	3.8173
Dpm1	-2.27142	2.0682
Pigq	-2.26737	1.72193
Ap1s1	-2.25591	1.76093
Fkbp8	-2.25302	1.65229
Piga	-2.25031	1.70874
Hsf1	-2.25023	1.77345
Zfp141	-2.23936	1.90344
Hspbp1	-2.23409	1.37607
Fam53b	-2.22382	1.30838
Cog2	-2.22061	1.40695
Spsb3	-2.22023	1.61164
Tlr2	-2.20235	3.35361
Ubtf	-2.19973	1.54672
Slc6a11	-2.19944	1.33972
Pomk	-2.18628	1.49899
Tubb2a	-2.18301	2.55314
Naa16	-2.17143	1.62724
Shisa4	-2.17123	1.83036
Selplg	-2.17011	3.11783
Rassf5	-2.16938	1.8803
Sgta	-2.16838	2.32416
Unc93b1	-2.16094	2.09001
Polk	-2.15622	1.67521
Socs3	-2.15164	1.69287
Cpped1	-2.14395	1.52201
Csrp1	-2.13045	2.60101
Smad2	-2.119	1.62347
P2ry13	-2.10761	2.78892
Mag	-2.09921	3.31726
Slc25a1	-2.09048	1.38455
Tfpi	-2.08007	1.59016
Spryd4	-2.07928	1.67662
Cxxc5	-2.05979	1.73274
Rtfdc1	-2.043	2.83583
Ipo13	-2.02333	1.33468
Atat1	-2.01661	2.24177
P2ry6	-2.01013	1.71033
Cap1	-2.00449	1.78882
Pbk	-1.99862	2.50294
Irf2	-1.99421	2.00535
Kbtbd4	-1.99344	1.36444
Akt2	-1.99338	1.6446
Gpr37l1	-1.99293	2.39026
Bpnt1	-1.98682	1.63079
Ier2	-1.98677	2.22644
Calu	-1.98049	1.6727
Ablim2	-1.9788	1.40001
Saa3	-1.97853	1.35504
Kdelr2	-1.97437	1.41707
Smpd1	-1.97132	2.16266
Phgdh	-1.96091	1.90344
Zfp36	-1.94812	2.53192
Timm50	-1.93936	1.79335
Snx32	-1.93688	2.09931
Icosl	-1.93314	2.24757
Slco1a4	-1.91813	1.57948
Marcksl1	-1.91525	2.61773
Arhgef6	-1.91458	1.80402
Aagab	-1.89867	2.04155
AI597479	-1.89807	1.65986
F11r	-1.89775	1.86972
Ralb	-1.8953	1.80569
Gpd1	-1.88717	1.45174
Faim2	-1.88387	2.66706
Etv5	-1.88182	1.33134
Map1lc3a	-1.87154	1.55685
Nup160	-1.86587	1.72426
Rsph3a	-1.86016	1.69698
Gpr84	-1.85442	1.85412
Mlf2	-1.85347	2.54564
Rasgef1b	-1.85161	2.40035
Rpa1	-1.84044	1.3441
Dync1i2	-1.83069	2.81627
Golm1	-1.81845	2.02703
Nrbp1	-1.80593	1.86347
Abcf3	-1.80085	1.69589
Tfrc	-1.79123	2.43774
Cdkn2c	-1.78728	1.60914
Fgd4	-1.78118	1.32614
Gm15648	-1.77731	1.73891
Pdlim2	-1.77552	1.7307
Ide	-1.77334	2.63359
Enho	-1.77298	1.95429
Slc46a3	-1.7721	2.04028
Mars	-1.76505	1.97089
Ckb	-1.76425	2.01612
Atp6v0a1	-1.7618	1.698
Myadm	-1.75888	1.34058
Cebpb	-1.75292	1.5065
Laptm5	-1.74779	2.28458
Pkia	-1.74194	1.80954
Pole3	-1.72538	1.655
Pcyt2	-1.7147	1.74738
Csf3r	-1.71267	1.7687
Comt	-1.69716	1.30671
Ube2g2	-1.69703	1.38092
Ckap2	-1.69462	1.35698
Zfp871	-1.69343	1.67805
Pus10	-1.68969	1.35578
Tmem106c	-1.68775	1.47449
Ctc1	-1.68029	1.30231
Tceb3	-1.67739	1.84375
Cyb5d2	-1.6764	1.51012
Rgs4	-1.66968	1.32724
Phactr1	-1.66854	1.39337
Pld3	-1.66677	1.39329
Dbnl	-1.65902	1.7255
Rfc4	-1.65346	1.37692
Gabra4	-1.64589	1.68925
2610001J05Rik	-1.63957	2.68805
Kcnip3	-1.63898	1.39331
Zfp26	-1.62271	1.39669
Slco2b1	-1.6218	1.53049
Ublcp1	-1.62127	1.66727
Brd9	-1.62	2.21528
Gm11266	-1.6189	1.56317
Nr1d1	-1.60968	1.46768
Phf6	-1.60725	2.37011
Vps41	-1.60556	2.27507
Herpud1	-1.60435	2.19782
Add1	-1.60214	1.48715
Mlc1	-1.59079	1.93498
Mfge8	-1.58455	1.30334
Atp6v0e2	-1.58288	2.29244
Gamt	-1.58153	1.31896
Cfl1	-1.5741	2.21667
Gdi1	-1.56699	1.72012
Scrn3	-1.56242	1.67096
Lpxn	-1.55986	1.38058
Cirbp	-1.55609	1.33933
Maged1	-1.55573	1.77802
Hn1l	-1.55457	1.75588
Zfp617	-1.54583	1.83403
Rrp1	-1.5454	1.5483
Plat	-1.53581	1.70321
Mbp	-1.5343	2.27108
Ncbp1	-1.52526	1.58204
Eif2ak1	-1.52487	1.68035
Orc5	-1.5245	1.56403
Gm8995	-1.5214	1.37093
Sppl2a	-1.51866	1.42628
Hacd3	-1.51554	1.85251
Adprh	-1.51446	1.36691
Ctsd	-1.50789	1.97422
Nfia	-1.50568	1.38329
Sec23a	-1.50366	2.07011
Tubb4b-ps1	-1.49499	1.52338
Krr1	-1.48685	1.86369
Zmym5	-1.48635	1.32222
Stmn3	-1.48297	1.40014
Ugt8a	-1.47995	2.62535
4833439L19Rik	-1.4796	2.08263
Gfap	-1.46136	1.44288
Tmod3	-1.46102	1.69711
Rab11b-ps2	-1.4555	1.38043
4632428N05Rik	-1.4498	2.13579
Enpp6	-1.44942	1.33649
Ppp1r15a	-1.44728	1.76931
Rnf114	-1.44178	1.83047
Mfap2	-1.43985	1.30411
Tuba1c	-1.43824	1.91899
Tspan2	-1.4365	1.39718
Cdip1	-1.43257	1.72909
Gpx1	-1.43068	1.35068
Adgrg1	-1.43045	1.37208
Scamp5	-1.42829	1.58553
Srpk2	-1.42448	1.60327
Chmp1a	-1.42104	1.60015
Snrpb2	-1.41011	1.70959
Fubp1	-1.40645	1.47217
Gtf2b	-1.40633	1.63868
Eif4a3	-1.40389	1.5821
Nrros	-1.39696	1.82443
Hepacam	-1.39569	1.46075
Slc48a1	-1.39233	1.88221
Polr2b	-1.38918	1.87247
Snap25	-1.38548	1.70174
Tst	-1.36701	1.54769
C5ar1	-1.36619	1.68746
Clu	-1.3558	1.54391
Gpr34	-1.35375	2.08286
Pea15a	-1.34813	2.1869
Vhl	-1.34573	1.58022
Hp1bp3	-1.32091	1.44346
Gjc3	-1.31583	1.49362
Egr1	-1.31421	1.34171
Nvl	-1.31347	1.4173
5730455P16Rik	-1.31271	1.33159
Sdhc	-1.30951	1.5528
Clcc1	-1.29955	1.86246
Actr1a	-1.28914	1.44742
Wrb	-1.28456	1.79776
Dapp1	-1.27739	1.34349
Fermt3	-1.27666	1.33046
Synpr	-1.26885	1.56852
Ndel1	-1.26263	1.63461
Slc35f5	-1.26219	1.49174
Pttg1ip	-1.24358	1.7272
Rhot1	-1.23787	1.50781
S100b	-1.23584	1.61994
Rab7	-1.23348	1.75062
Tubb5	-1.23318	1.54342
Cnp	-1.23179	1.957
Ttc4	-1.23158	1.34476
Rictor	-1.22769	1.32951
Ahi1	-1.22052	1.35884
Aplp1	-1.21543	1.39837
Cat	-1.2134	1.5324
Cyp7b1	-1.20119	1.38534
Mmd2	-1.20086	1.40587
Tubb4b	-1.19794	1.3205
Sgms1	-1.19596	1.33212
Stam	-1.18469	1.45665
Tagln2	-1.17812	1.34202
Cdkn1a	-1.17802	1.40558
Stk38l	-1.17189	1.4865
Arhgap5	-1.16254	1.44937
Lbr	-1.15534	1.31382
Bcl10	-1.14972	1.30439
Copz1	-1.14731	1.30108
Pisd	-1.14066	1.34206
Plekhb2	-1.12166	1.3146
Mrps7	-1.11888	1.30236
Tspan7	-1.09819	1.3127
Ccl9	-1.08822	1.45569
Acadsb	-1.08534	1.32819
Vps35	-1.04302	1.36631
Mobp	-1.02314	1.48553
Ivns1abp	-1.01321	1.42544
Stmn1	-1.00538	1.41488
Rchy1	1.00516	1.34981
Commd4	1.00718	1.42604
Axl	1.00851	1.43638
Ranbp9	1.01195	1.31068
Cndp2	1.01786	1.66136
Dhrs3	1.02206	1.51491
Kcnn2	1.02544	1.32164
Derl2	1.02699	1.38622
Arhgef12	1.02905	1.32729
Tmem218	1.03298	1.38518
Bcap31	1.0335	1.48633
Ccni	1.0383	1.4284
Chst2	1.04207	1.58042
Ugdh	1.04781	1.75158
Ephx1	1.05035	1.34531
Med7	1.05087	1.71618
Wdr12	1.0545	1.44137
Hilpda	1.07404	1.41755
Fxr1	1.0763	1.41079
BC005561	1.07648	1.59516
Tmem37	1.07878	1.40233
Brcc3	1.08398	1.43007
Fcgr2b	1.08768	1.43906
Sorl1	1.09555	1.42929
Tma7	1.10619	1.33429
Fam120a	1.10622	1.34446
Pabpc1	1.11759	1.30898
Ifi30	1.12368	1.34
Pttg1	1.12455	1.7045
1110032A03Rik	1.12528	1.63877
Pdxk	1.13649	1.36004
1110001J03Rik	1.1384	1.65454
Usp7	1.15175	1.32983
Fam136a	1.15192	1.5586
Mib1	1.15387	1.47545
Clptm1l	1.15736	1.40282
Rab4b	1.17679	1.58929
Xrcc4	1.17795	1.6953
Tnks2	1.18086	1.73782
Aurkaip1	1.18851	1.77196
Dnmt3a	1.19304	1.39468
Fas	1.1946	1.56519
Nup153	1.19675	1.39536
Colgalt1	1.19949	1.62992
Wnk1	1.20444	1.38956
Gpr183	1.20674	2.13384
Dtnbp1	1.21626	1.32504
Nsmce2	1.21671	1.95073
Bhlhe41	1.21762	1.57413
Trpm7	1.22823	1.85389
Gpld1	1.23174	1.41611
Ubash3b	1.23219	1.37297
H2-T22	1.23544	1.40939
Hipk1	1.23862	1.58812
Cpt1a	1.25633	1.49388
H2-Q7	1.2567	1.92048
1700021F05Rik	1.26505	1.78573
Ctnnd1	1.28246	1.73884
Frmd4a	1.29249	1.69254
Chd2	1.30059	1.68165
Rtn4	1.307	1.3493
Ethe1	1.30877	2.05779
Chl1	1.31105	1.32011
Hrsp12	1.31383	1.85107
Mir22hg	1.3187	1.92366
Erlec1	1.32474	1.73537
Rilpl2	1.33758	1.9517
Diap3	1.3397	1.85277
Ccdc80	1.34519	1.65101
Hspa1a	1.34528	1.79437
Gla	1.34691	1.78803
Mbtd1	1.35004	1.38616
Ripk2	1.35389	1.65577
Alcam	1.35414	1.99249
Fem1c	1.35646	1.61634
1700086L19Rik	1.35762	1.71169
Dst	1.36952	2.39068
Iqck	1.37373	1.32019
Plin2	1.37495	2.20185
Dock4	1.38361	2.08745
Fcgr4	1.38427	1.58039
Mpeg1	1.38512	1.70978
Mgst1	1.38563	2.4122
Fam46c	1.39161	2.35117
Igtp	1.39286	1.32246
Atp5j	1.3982	2.36802
AU020206	1.3997	1.98249
Creld2	1.40174	1.89724
Rasa1	1.40511	1.7714
Fam135a	1.40676	1.42803
Abca1	1.41822	2.64031
Tmem64	1.42352	1.32234
44441	1.42721	2.6143
Tgm2	1.42727	1.53004
Umad1	1.43131	1.73339
Gclm	1.43497	2.13901
Selt	1.4374	1.81445
Adgrv1	1.44053	1.33258
Ppil3	1.44848	1.43894
Iws1	1.45939	1.31826
Alg11	1.46109	1.73434
Fmn2	1.46391	2.12397
Gbp3	1.4705	1.65266
H2-K1	1.47174	2.72206
Rgs1	1.47512	1.84562
Plagl2	1.48068	1.45231
Tcf12	1.48543	2.22888
Gm11681	1.48667	2.21543
Nfil3	1.48841	1.71374
Rtp4	1.49093	1.75724
Stt3b	1.4949	2.05884
Hif1a	1.49624	2.87595
Ccl5	1.49727	1.77476
Acbd3	1.51512	1.83327
Dnajc13	1.51516	2.10196
Enah	1.5168	2.01483
Clec7a	1.5245	2.17123
Btaf1	1.54541	1.5223
Phlpp1	1.56113	2.59567
Gbp6	1.57914	1.6771
Slc36a4	1.58394	1.3305
Camsap2	1.59882	2.41087
Fndc3b	1.61655	1.50824
Clp1	1.62219	2.58548
Zfp62	1.63453	1.6642
Clint1	1.64432	2.53882
Cdk6	1.64789	1.34042
Rhou	1.64859	1.40509
Mapk9	1.65089	1.72588
Arfgef1	1.65919	1.56365
Isoc2b	1.66132	1.8996
Senp3	1.67844	1.72287
Rragd	1.68457	1.30291
Nek1	1.68952	1.40012
Lgals3	1.69379	2.5832
Isg20	1.69975	1.31076
Gclc	1.70128	2.77891
Rnf149	1.70522	2.48235
Pum2	1.72355	2.13763
Tab2	1.7268	2.41175
Rnf213	1.73607	2.17478
Lect1	1.74965	2.32915
Gm21967	1.75706	1.3388
Fam63b	1.76496	3.05378
Hs2st1	1.76759	2.30244
Ikzf1	1.77851	1.36778
Mafb	1.79714	2.96725
Rap2a	1.79839	2.14636
Myo5a	1.81004	2.7835
Kdm7a	1.8217	2.34829
Traf5	1.82736	1.66476
Thbs1	1.83225	1.9562
Flnb	1.83538	1.70382
C4b	1.8576	2.27542
Csf2rb	1.87686	2.30152
Scfd2	1.88361	1.59528
Mapk14	1.89586	1.36241
Slc30a1	1.90142	1.62815
Dbpht2	1.91587	1.58421
Specc1l	1.92959	1.55289
Plcl2	1.93596	1.39137
Mia	1.95541	1.74238
Gdf15	1.96149	2.58821
Cp	1.9622	2.65738
Cyp4f18	1.96712	1.50106
Ppp1r36	1.98151	1.97428
Arhgap26	1.99608	1.4032
Plcg1	2.01917	2.27196
Dennd4b	2.02679	1.31415
Fzd1	2.02865	1.51444
Csf2rb2	2.03786	1.42567
Jarid2	2.04836	2.38829
Cmpk2	2.09681	1.94815
Enc1	2.10878	1.3947
Yy1	2.11258	2.16045
B4galt5	2.14994	1.79837
1810009A15Rik	2.15047	3.43985
5330406M23Rik	2.15254	2.59758
AW112010	2.17356	2.7651
Sirt1	2.18941	2.37121
Ppp4r2	2.19316	2.3984
Rnf145	2.20653	1.40893
Gm9747	2.20969	1.31804
Usp12	2.21969	1.32057
Insr	2.22588	1.36466
Irs1	2.23969	1.6083
Zcchc2	2.24595	1.66511
Folr2	2.26578	1.4018
E2f3	2.27252	1.59518
Papd5	2.27476	1.73178
Ifit1	2.28076	4.31299
Spp1	2.31543	1.93619
Zfp260	2.36539	2.43562
Nme5	2.39072	2.52527
Papd7	2.39201	1.32058
Fam199x	2.4201	2.34041
Tgtp2	2.42227	2.36922
Lhfpl2	2.44664	3.01482
Gbp10	2.45147	1.52506
Urb2	2.45322	1.57732
Ppp1r16b	2.47887	1.87966
Tbc1d2b	2.53606	1.61277
Lig3	2.53848	1.86094
Wdr77	2.54794	2.89174
Dcaf5	2.58806	1.53405
Kif1c	2.59468	1.40247
Gm14005	2.59609	1.36304
Map3k14	2.64901	1.33776
Trp53bp1	2.68562	2.74334
Purg	2.73507	1.43725
RP23-181P23.1	2.77035	1.32121
Meig1	2.97755	1.398
Naa30	2.99459	2.43112
Plce1	3.00104	2.3075
Fam183b	3.01627	1.76206
Kif9	3.09359	1.72839
Gm4951	3.13702	2.02549
Klk6	3.19763	3.87438
Synpo2	3.20372	1.95152
Ccdc71l	3.24846	1.93687
Sycp3	3.30643	2.00905
Ptgfrn	3.32059	1.96924
Rnf217	3.3341	2.13141
Zfp217	3.35122	1.87282
Frem2	3.42152	2.0595
Was	3.43094	1.80481
Map3k6	3.46137	1.44285
Hist2h2aa1	3.48862	2.65294
Pnp2	3.57667	1.82329
C3	3.58209	4.27859
Ube2v1	3.586	2.09166
Gm42701	3.59501	1.35629
Ly6i	3.65933	2.47548
Gbp8	3.68675	2.32535
Cfap54	3.8164	1.50649
Il1r2	3.84127	1.90965
Gm13391	3.8471	1.79663
Tango6	3.90704	1.66719
Gm9530	3.94474	1.46139
3110079O15Rik	3.98895	1.33911
Arg1	4.01615	1.79777
Apoc2	4.01657	1.57761
Cytip	4.14436	1.71915
Icos	4.14744	1.53408
Gm37121	4.20984	1.41381
Ccdc146	4.25614	1.32078
Asah2	4.26549	1.57415
Ttpal	4.2661	4.4308
Axdnd1	4.34897	1.43155
Spata33	4.40211	1.83047
Tarm1	4.41144	1.66231
Slc10a6	4.51358	1.30622
Cfap52	4.80778	1.47724
Gm38386	4.93639	1.44722
Gm37900	4.95787	1.5571
Gm37510	5.16031	1.53911
Fam216b	5.16033	1.40186
Gm37331	5.16591	1.57054
Stap1	5.17512	1.35879
Tmigd1	5.20512	1.71582
1700028P14Rik	5.33936	1.53696
Gm38043	5.68441	1.36104
Ccl24	5.69116	2.84928
Gm37367	5.89474	1.44953
Cd55	5.93937	1.71426
Gm38300	6.07882	1.79562
Emilin2	6.20099	2.58754
Kif27	6.28551	1.44464
Ccr3	6.33418	1.83195
AW551984	6.72213	1.63753
Opn1mw	6.8377	1.69234
Ugt1a1	7.03042	2.74642
Cfap53	7.10412	1.92287
Ahr	7.38654	2.89008
Mir155hg	7.4432	6.89225
Ginm1	0.99562	1.61933
Cd72	0.978529	1.57196
Mrpl41	0.993377	1.52943
Nap1l1	0.993968	1.50575
Prosc	0.990184	1.4963
Rsl24d1	0.986647	1.48047
Pin1	0.938604	1.45726
Oxct1	0.997466	1.44767
Matr3	0.883399	1.4247
Sema4d	0.993693	1.42349
Atp6v1c1	0.987446	1.42169
Vps37a	0.979923	1.39295
Acot13	0.892995	1.3719
Igsf6	0.964329	1.37066
Pno1	0.95888	1.36189
Cd63	0.832079	1.33179
Slc20a1	0.974616	1.32198
Tmco1	0.863723	1.32174
Lyz2	0.911382	1.34603
Hacd2	0.875386	1.31636
Arhgdib	0.953428	1.30815
Emc10	-1.72903	1.30037
Cit	-1.96808	1.3009
Eef1a1	0.987906	1.30318
Zfp493	-4.52188	1.30063
Nkiras2	-3.05017	1.29842
Xrcc6	-1.16638	1.29823
Ugt1a10	-4.63416	1.29822
Sspo	-4.59979	1.29629
Mrpl46	0.995128	1.29455
Slc35d2	2.30169	1.29399
H2afz	-2.44616	1.29504
Mical2	-2.32242	1.29503
Ifi27	0.83111	1.29403
Lsm10	1.057	1.29343
Glyr1	-1.71671	1.29276
Rhoj	-2.53408	1.29265
Uhrf1bp1l	1.63978	1.28323
Gabrg2	-2.77586	1.2872
Ppm1a	1.24495	1.28435
Cep192	-3.34509	1.28159
Pdcd4	-1.78869	1.28768
Iqca	5.8815	1.28833
Pfkfb3	-1.56954	1.28632
Tgfa	-1.68652	1.28831
Cops7a	-2.18103	1.28991
Etv6	1.65212	1.2872
Dctn1	-1.84117	1.29052
Ilf3	1.32252	1.28232
Bckdhb	-1.4503	1.28331
Ago2	1.28891	1.28551
Tfdp1	-1.86112	1.28781
Rsbn1l	1.44055	1.28308
2810417H13Rik	-1.59215	1.28241
Prrt2	-5.28969	1.2916
Iqub	2.81127	1.28166
Sertad2	-1.95111	1.28315
Sars	-1.20763	1.29115
4933406P04Rik	4.74812	1.2836
Nlrc5	1.93282	1.28709
Gm42577	6.28739	1.28191
RP24-470M22.10	4.71176	1.28423
Lsr	-5.36688	1.28079
Pex10	-4.62384	1.27998
Srrm4	-5.05635	1.28019
A330015K06Rik	2.80125	1.27967
Arhgap10	-4.36852	1.27759
Pid1	-1.33248	1.27857
Vsig2	6.36482	1.27421
Pex19	-1.06848	1.27526
Sra1	0.965183	1.27493
Snapc2	-1.61048	1.27632
Rnf165	-5.88987	1.27429
Car5b	-3.51781	1.2741
Tenm3	1.71288	1.27535
Megf9	1.90866	1.27422
Plcb4	-2.49656	1.27499
Tcp1	-0.9626	1.27675
Ppfia3	-5.06813	1.27117
Sucla2	0.894177	1.2714
Ifitm3	1.05829	1.26517
Galk2	1.39347	1.26501
Tal1	-3.75815	1.26561
Siglece	-2.53652	1.26575
Mt3	-1.23874	1.27045
Slc35a4	-1.81334	1.26518
Mrpl55	0.944753	1.26619
Ddx58	-1.72373	1.27209
Atp1b2	-1.27779	1.27139
Pkp2	-4.44595	1.2673
Pm20d1	-2.95874	1.27113
Emx2	1.67056	1.2687
Tnfaip8l1	-4.7052	1.27121
Cxcr6	2.75503	1.27284
Ryr3	-5.30583	1.26651
Osm	1.08799	1.26486
Nsl1	-4.73066	1.26572
Sh3d21	-5.31866	1.27042
Tor1aip2	0.959601	1.2645
4930537H20Rik	5.71408	1.26369
Crk	1.15864	1.26281
Cnnm3	1.69348	1.26029
Anxa9	-4.84251	1.26182
Gfpt1	1.26398	1.26032
Syde2	2.98904	1.26097
Fam105a	0.900474	1.26142
Cdc7	-2.12851	1.25823
Gp9	-4.47174	1.25835
Haus6	2.43114	1.25813
Stxbp6	-1.3537	1.25866
Ankhd1	1.17592	1.25747
Gpr107	-1.37843	1.25523
Gpr108	-1.59806	1.25538
Fosl1	3.73487	1.25138
Psmb7	-1.14771	1.25367
Ing4	-1.60699	1.25153
Rnf141	-1.09991	1.25562
Cntln	2.15149	1.25238
Slc38a6	2.76581	1.25154
Cd63-ps	0.79432	1.25203
Gm43111	-4.97248	1.25348
RP24-441E15.4	-4.90269	1.25272
Lpl	-1.52715	1.25014
Ccl4	-1.08565	1.25033
Gpr35	1.36409	1.25074
Smkr-ps	4.12962	1.2506
Myd88	-1.98234	1.24957
Spop	-1.01794	1.24928
Rassf3	2.39095	1.24808
Rheb	0.973114	1.24811
Fgfr3	1.577	1.248
Pemt	-5.6305	1.23408
Hk2	1.42602	1.24398
Pcnt	2.44147	1.2462
Abhd3	-0.94926	1.2317
Slc9a3r2	-1.61961	1.2262
Hdgf	-1.3417	1.22485
Eif4g2	-0.89281	1.22154
Ctns	-1.4456	1.2222
Fblim1	1.68039	1.23461
Cbfa2t3	-3.50168	1.23206
Dusp14	-1.58943	1.22636
Shc2	-4.06181	1.23907
Ccdc103	4.67101	1.22934
Lats2	1.5503	1.22075
Ednrb	-1.20757	1.22732
Mx2	-3.68009	1.23305
Sncaip	-2.66199	1.22454
Rin1	-4.57778	1.23429
Cfh	-0.95247	1.24313
Myoc	-4.88895	1.24474
Dnm1	-3.78973	1.23034
Gca	-1.26725	1.22018
Supt20	-1.24967	1.22091
Gnat3	4.99017	1.22474
Ptp4a2	0.831389	1.22991
Anxa4	0.850273	1.23663
Strap	0.849131	1.22107
Cx3cl1	-2.91791	1.24437
Ctrl	-5.2067	1.23982
Mb21d1	1.63478	1.22368
Syncrip	1.02178	1.22324
Fbxl8	-5.14981	1.22091
Lppr5	-2.06718	1.23368
Tomm6	1.16672	1.2308
Atp7a	1.04587	1.22036
Brk1	-1.06757	1.22589
Brip1	-5.76683	1.24463
Sec24a	1.38855	1.22996
Arid5a	-2.23414	1.23508
Neurod6	-3.01726	1.23278
Dag1	1.06156	1.23139
Tmem145	-5.80824	1.23988
4930503L19Rik	-1.48541	1.22061
Lrfn4	-4.21663	1.22337
Hmga1	-2.88872	1.2415
Adck2	-4.01301	1.22067
Msx1	-3.69457	1.22479
Ankrd34a	-4.47079	1.23055
Lingo1	-4.47829	1.22959
Minos1	0.91827	1.24367
Rab7b	1.17634	1.24028
Kbtbd11	1.35593	1.23522
Ebf1	-5.37258	1.22725
Gmfg	1.05714	1.22633
Sox11	-1.50724	1.24087
Sp3os	1.36181	1.24167
Gm10244	-3.52637	1.23832
H2-D1	0.797488	1.22046
Zcchc3	-3.44951	1.24036
Zfp389	4.39104	1.22545
Gm14455	-4.38631	1.22092
Bcl2l2	1.95016	1.22258
Ier5l	-3.65624	1.22737
Ugt1a7c	-3.38131	1.22597
Gm20531	-5.656	1.23543
Gm17586	2.54125	1.24389
Gm26564	-3.32254	1.22549
Gm26834	3.07673	1.24126
Gm43167	-4.77934	1.22389
Exosc10	-1.64611	1.2177
Psen1	-1.26305	1.21871
Celf4	-2.72883	1.2196
Ssr3	-0.96121	1.21803
Scamp2	-1.20571	1.21773
Gm42466	6.11826	1.21907
Npepps	1.14192	1.21715
Mmgt1	-1.39133	1.21703
Slc29a1	-1.38987	1.21646
Fam216a	1.03142	1.21573
Tmem42	-2.0213	1.21546
Ribc2	4.46531	1.2151
Rnf187	-1.6946	1.21331
Prorsd1	1.04979	1.21393
Kdm4a	-4.25856	1.21337
Uba6	-1.49216	1.21365
Gramd1b	1.55543	1.21345
Agbl2	2.87107	1.21307
Sh3gl1	-1.52301	1.21083
Slc46a1	-2.46553	1.20971
Donson	1.42143	1.21065
Mapre2	-1.21814	1.21036
Sypl2	-4.97702	1.20987
Colgalt2	-4.0789	1.21273
Dok1	-4.31647	1.21082
Riiad1	1.35096	1.20937
Rad51b	-5.69481	1.2083
Tpp1	-1.07474	1.20769
Cd36	1.89266	1.20725
Ncstn	-1.26634	1.20645
Myo6	-1.22361	1.20521
Nsun5	-1.85644	1.19752
Ift20	0.877083	1.20107
Apobec3	-1.73058	1.19923
Sash1	1.19268	1.19977
Cd164	-0.89545	1.20295
Hspa4	0.972365	1.20019
Dsn1	-3.07649	1.20157
Prom1	-1.32434	1.19917
3830403N18Rik	1.179	1.19715
Exoc3	-1.09205	1.19602
Gucy1a2	-4.60409	1.19682
Abhd14b	-2.33144	1.19577
Fam180a	3.66825	1.20094
Rnf152	-5.08369	1.20029
Zfp868	-1.14532	1.19864
Mapk3	-1.50306	1.20167
Selenbp1	-2.02683	1.19636
Psme2	0.866874	1.1991
Gm37648	-4.54222	1.19788
Gm38104	-4.55067	1.19958
Gm42909	-4.6727	1.19597
Hrh1	-4.04946	1.19543
Ap2m1	-1.05091	1.19474
Fam169a	-2.94215	1.19456
U2af2	-3.35482	1.19357
Ak8	-5.12889	1.19313
Grm3	-1.15625	1.19202
Elmo2	-2.10643	1.19218
Cry1	1.52282	1.19265
Acot6	3.83402	1.19215
Racgap1	-2.9559	1.19035
Rnf126	-4.08343	1.19068
Gja1	-1.08972	1.19034
Rnaseh1	1.724	1.1891
Klf2	-2.34554	1.18894
Skida1	3.53164	1.18687
Tekt1	-4.09475	1.18498
Ak3	-1.22384	1.18541
Cttn	-1.55965	1.18517
Pcdh1	-4.31273	1.18556
Abr	0.961416	1.1834
Klhl42	-2.69055	1.18442
Tmem179	-5.08352	1.18349
Snrpa	-1.1746	1.18352
RP23-62E9.3	6.00406	1.18324
Magt1	0.88687	1.18297
Tmem132d	-5.46319	1.18128
Nnat	-1.098	1.18157
Lcmt2	-1.657	1.18074
Mob3a	-2.32094	1.17646
1700008O03Rik	-4.11524	1.1707
1700026D08Rik	4.99282	1.17208
Tjap1	-2.82855	1.17144
Kcnq2	-4.39954	1.17603
Cdc6	-5.59251	1.1749
Srl	-4.66171	1.17805
Nr4a1	-1.38125	1.17257
Frs3	-5.50336	1.17045
Inpp5a	1.42317	1.17098
Col9a1	-4.96839	1.1736
Kif24	-3.7814	1.17482
Mknk1	-1.79992	1.17835
Vps33a	-1.16447	1.17434
Vps29	0.858345	1.1731
Icam1	-1.1459	1.17002
Fbxo27	-4.01512	1.17253
Gpr162	-4.59016	1.17225
Fam117b	1.33718	1.17986
Nrgn	-2.1151	1.17336
Nap1l4	-1.07968	1.17062
Samd5	-4.79736	1.17287
Ppp1r1b	-2.76883	1.17443
Ifit3b	1.08736	1.17028
Gm7173	-4.4919	1.1735
Atp6ap1l	3.09145	1.17142
Ino80dos	-1.95536	1.17957
Eldr	-3.71905	1.17399
Gm36988	4.51047	1.1754
Gm10848	-4.98886	1.17016
Gm43187	3.31418	1.16998
C230096K16Rik	-4.00363	1.17777
Gm42690	3.7438	1.1695
Itpripl2	2.06883	1.16902
Rtcb	-1.02484	1.16794
Gm36401	-4.61672	1.16811
Dnaja2	0.832239	1.16718
Tox4	-1.27031	1.16624
Terf1	1.0536	1.16639
Ubap2l	-1.25213	1.16664
Trappc1	0.870408	1.16522
Usp5	-1.59478	1.16423
Scn3b	-2.45914	1.16426
Abcc5	-1.03477	1.16384
Cmip	1.13149	1.16278
Kif11	-3.28322	1.16217
Dalir	4.44834	1.16179
RP23-119H17.2	-3.82541	1.16202
1810049J17Rik	-4.29743	1.16147
Fbxo2	-1.59741	1.16096
Proser1	1.55268	1.16067
Bcl2l11	1.55543	1.15976
Myh10	-2.32929	1.15801
Prelid1	-1.42764	1.15902
Arrdc1	-3.03817	1.15812
Unc13a	1.25501	1.15878
Zbtb37	2.38179	1.15813
3000002C10Rik	-5.46965	1.15805
Zmat5	0.857868	1.15693
Wls	-1.03371	1.15702
Atp13a1	-2.09226	1.15677
Rap1gap	-3.45047	1.15702
Ddx55	-3.00465	1.15514
Slc39a11	-2.8448	1.15538
Gosr2	-1.20389	1.15399
Cplx1	-3.81059	1.15322
Saxo2	-2.24556	1.15365
Mllt4	1.01992	1.15363
Gm10524	-4.96261	1.15441
Pcsk1n	-2.90356	1.15296
D630036H23Rik	-4.70634	1.15266
Pggt1b	-1.23923	1.1519
Mblac2	1.57449	1.15199
Ccdc159	-4.82336	1.15126
AW549877	-1.17636	1.15142
Gm9833	-4.14236	1.15086
Tmem246	-2.04775	1.15057
Tagln3	-1.15119	1.15014
Bad	-1.98897	1.14964
Fam84a	-3.13418	1.14911
Akr1c13	-5.54537	1.14778
mt-Nd6	0.902747	1.14772
Wnt8b	-5.57642	1.14616
Top2a	-2.12072	1.14475
Ermap	-5.38778	1.1448
RP24-108G5.5	5.88115	1.14438
Itga5	-1.68805	1.1429
Plscr3	-2.79881	1.13925
Hbs1l	-1.27688	1.14092
Srgn	0.83096	1.14025
Cks1b	-1.23521	1.14306
Fam69a	0.866314	1.14086
Cd69	-1.31226	1.1414
Ryr1	-3.949	1.14103
Mynn	-1.53213	1.14105
Cxcl11	-4.66392	1.1391
Mkrn3	-4.61366	1.14086
Ppp2r3d	-3.81855	1.14047
Rmst	1.16007	1.14161
Gm28036	1.52569	1.13895
Dtymk	-0.99581	1.1377
Cc2d1a	-4.64996	1.13761
Mtcl1	-3.50486	1.13592
Wdr18	-1.23765	1.13534
5930420M18Rik	4.84895	1.13537
Mybpc3	3.02171	1.13243
Npc2	0.738547	1.13371
Twf2	-1.46901	1.13297
Tm2d1	0.830257	1.13287
Mtmr2	-1.02716	1.13264
Ric1	1.86339	1.13207
Sp1	1.82436	1.13136
Lrtm1	5.80492	1.13128
Man2b1	0.813239	1.13016
Atp6v0e	0.831552	1.12363
Ylpm1	1.16723	1.13063
Ube2e1	0.866621	1.12494
Tnfrsf10b	3.55324	1.12611
Pgm2	-1.10732	1.12689
Stag2	-0.96661	1.12975
Tdo2	-4.9828	1.12644
Tbck	0.980771	1.12395
Exosc3	1.15545	1.12613
Rbks	1.43532	1.1252
P2ry2	2.35256	1.12475
Ypel4	-3.32467	1.12511
Dnaic2	-4.26579	1.12375
Dym	1.66028	1.12703
Eps8l3	-3.41475	1.12796
Ccr2	-4.10577	1.12913
B4galt3	-2.35518	1.12819
Zbtb34	2.61785	1.12424
Slc17a7	-4.56382	1.12369
Ccr5	1.01361	1.12922
2610507I01Rik	-3.18297	1.12447
Gm21814	3.40461	1.12422
Gm37933	-5.51583	1.12723
RP24-430K15.3	-3.89776	1.1255
Gm6768	-1.36338	1.11898
Sidt1	-4.58557	1.12067
Idh2	-1.23653	1.11787
Rims3	-4.10368	1.1203
Igf2bp2	2.4817	1.12055
Fam167a	2.47171	1.11822
Gng2	-1.08075	1.11868
Serpinb9	0.94961	1.1182
Lppr1	-2.95848	1.11801
Kcnq1ot1	0.951194	1.11923
Il1a	-0.9746	1.11744
Pla2g15	0.977617	1.11658
Msrb1	-2.92231	1.11677
Hapln2	-1.90844	1.11401
Pmm1	-1.03437	1.11562
Polh	-5.29976	1.11496
Tlr13	-0.99066	1.11393
Decr2	-2.13828	1.11462
Kcnj6	-5.51177	1.11544
Agpat4	-1.50394	1.11309
Kcnj3	2.08939	1.11284
Zfp451	1.4309	1.11155
Sarm1	-3.73175	1.11196
Rdh14	1.11436	1.11031
Cep85l	-4.06924	1.11039
Acy1	-2.539	1.1098
Kiz	0.945561	1.10938
2610316D01Rik	1.21376	1.10894
Tmed10	0.770065	1.10779
Slco2a1	-2.98393	1.10737
Pglyrp1	-2.59262	1.10631
M5C1000I18Rik	-4.19556	1.1066
Gm27199	1.98996	1.10652
Cd276	-3.81331	1.10586
Adora3	-1.88859	1.09314
Poldip2	-1.39906	1.09281
Folh1	-1.13325	1.07601
Armc6	-3.32972	1.0897
Rab3b	1.64358	1.07391
Supt5	-1.76594	1.10361
Coro1c	-1.28296	1.07211
Sqrdl	-1.05473	1.06213
Tnfsf14	4.24707	1.05937
Mcu	-2.27815	1.10055
Tfcp2	-4.70614	1.09466
Trpv4	3.7309	1.10317
Setdb1	1.21316	1.06032
Mfng	-3.31379	1.07285
Cog1	-1.8936	1.09109
Mrpl45	0.811298	1.0942
Ap4m1	-2.11448	1.08575
Ubxn6	1.26869	1.07731
Ube2d1	-0.90456	1.06542
Ggnbp2	0.808031	1.06221
Rock2	0.908863	1.10021
Rabep1	1.11194	1.0932
Scrn2	-4.85885	1.06435
Dcakd	-1.56723	1.08913
Ap4s1	0.777197	1.05862
Ppp2r5e	1.23456	1.07344
Mpp5	0.940568	1.08736
Meg3	-1.9504	1.05901
Sfrp4	-4.63819	1.10097
Nefl	-3.52045	1.07489
Dok2	-4.40291	1.07835
Slc22a17	-1.28493	1.06561
Ngdn	0.851841	1.06906
Dcaf11	-1.23763	1.08593
Zhx1	0.986735	1.08044
Sh3bp1	-2.19599	1.08302
Zfp263	1.42618	1.09875
Dirc2	0.93389	1.0674
Son	0.879707	1.08037
Abcc1	1.54503	1.06886
Elp2	-0.94491	1.07152
Ndfip1	0.749484	1.06772
Lox	1.96852	1.06385
Lipa	-1.11932	1.06085
Sf1	-1.36475	1.09234
Dnase1l3	3.2099	1.06555
Tmem131	1.11841	1.07546
Epb41l5	-2.19916	1.0659
Vim	0.839883	1.07923
Usp20	-2.50299	1.07857
Ndufa8	-1.17457	1.08237
Rrbp1	0.865679	1.07687
Fabp5	-1.057	1.05814
Tmem144	-1.3467	1.08268
Polr3c	-1.82234	1.10455
Snx30	1.01803	1.08506
Echdc2	-1.47047	1.0824
Ctps	-1.94108	1.05947
Plk3	-1.64181	1.07896
Map7d1	1.03175	1.08345
Cdca8	-1.92886	1.09603
Pgd	1.23985	1.08337
Fosl2	1.46994	1.08848
Cbx3	-1.00985	1.06481
Lrp6	1.28014	1.09041
Slco1c1	-0.96063	1.10182
Synm	-3.70245	1.05734
Dkk3	0.900577	1.09007
Lhpp	-1.69469	1.09942
Rrm1	-1.03691	1.10097
Ebp	-0.96633	1.09552
Cenpi	-2.87488	1.09964
Il2rg	1.1088	1.05734
Star	2.85722	1.06997
Ldlr	-3.00474	1.09103
Xrn1	-1.85205	1.06205
Srxn1	1.03989	1.09894
Mamdc2	2.15828	1.06247
Fntb	-2.93495	1.08217
Fan1	-3.68326	1.06176
Fa2h	-1.84991	1.07781
Lyl1	4.40011	1.06861
Ccnd3	-1.90536	1.08851
Dcbld2	1.79874	1.08502
Ap2b1	-1.98045	1.08632
Lysmd3	0.929034	1.05833
Fam122b	-2.12864	1.09058
Ska1	-2.91496	1.07321
Tbc1d24	-2.53143	1.09936
Slc18b1	-2.78748	1.08931
C1s1	-5.1375	1.07213
Wdr26	0.848911	1.06906
Fam206a	-2.55931	1.08157
Siglecf	1.42494	1.06647
Tbc1d25	-3.59566	1.06003
Nhsl1	1.48341	1.07711
Neurl2	-5.38666	1.09764
Ifi203	-2.71469	1.08249
Bub1b	-3.69387	1.07385
Rgl3	-4.96934	1.06174
Akap9	0.925235	1.06312
Otud6b	-1.15062	1.07726
Lppr2	-3.1002	1.05949
Map6d1	-2.02546	1.08937
Fam104a	0.830106	1.06188
Alg13	1.54966	1.07795
Elmsan1	1.54559	1.07929
Clec4a3	1.0018	1.0971
Ccdc84	1.46453	1.06212
Ly6k	5.32229	1.08849
Ifitm10	-1.37828	1.08344
Npas4	-4.12568	1.0861
Fut10	-1.45597	1.06978
BC049715	-1.29177	1.08162
Zfp280b	-3.32147	1.08143
Slc35c1	-3.45897	1.06545
Eif5a2	-1.42913	1.05937
Lgr4	0.993963	1.09754
Trhde	6.2221	1.0785
Jagn1	0.875756	1.09588
Fam181b	-1.9211	1.06162
Magi3	1.63225	1.07608
Jun	-1.20814	1.07657
Fpgt	-1.20954	1.06457
Hnrnpa3	1.46016	1.09774
Sh2d3c	-3.1505	1.0621
Slc14a1	-1.35809	1.08759
Calcrl	-1.9007	1.06655
Arl1	0.738406	1.06269
Trmt61a	-4.56391	1.0628
Itgb1bp1	0.897278	1.10387
Tnfrsf11b	-3.45692	1.05803
Nlgn1	1.01784	1.06968
mt-Co1	0.843589	1.06231
4931406P16Rik	1.11341	1.09125
Tm9sf4	-1.12661	1.08902
Nr2f1	1.01178	1.06811
Ccnyl1	1.74812	1.07576
B3gat3	-1.92218	1.09926
Zfp951	-2.5829	1.05856
Zfp791	-5.39143	1.09849
Gm16185	-3.39624	1.05906
Gm14493	-2.76585	1.09655
4930455G09Rik	3.06372	1.07845
Fam71a	3.24292	1.09215
Hist2h3c1	-3.08975	1.08896
Gm26823	5.3659	1.09495
AI849053	-2.85637	1.0803
Gm26541	-2.23538	1.10036
1190002F15Rik	-2.08011	1.08915
A930004J17Rik	2.75451	1.09787
Gm38042	3.07124	1.10271
Gm10416	-4.10744	1.09403
Gm43071	-4.15139	1.05783
Gm42463	-3.41563	1.05749
Gm43352	-4.03657	1.06529
RP24-171J16.3	-4.65658	1.06328
RP23-335G1.1	1.33122	1.07898
Fscn1	-1.89434	1.05671
1110002L01Rik	-3.01463	1.0561
Tcp11l2	-1.08258	1.05442
Snx24	0.903471	1.05531
Snapc5	0.841135	1.05502
Lrg1	-4.53586	1.05459
Gmppb	-2.29655	1.05448
Zfp677	1.3971	1.05377
Plekho2	-1.12408	1.0534
Ramp2	-1.66088	1.05249
Dolpp1	-2.44803	1.05156
Serpini1	-1.80226	1.05225
Cdh11	-1.23953	1.05154
Zfp866	-1.78964	1.05138
Mlec	1.01917	1.05139
2610021A01Rik	-1.49805	1.05198
Ncoa2	1.20365	1.05073
Gdap2	-0.9563	1.05093
Ccdc97	-2.12706	1.04899
2610507B11Rik	1.13476	1.04834
Esrrg	5.5696	1.04968
Dnajc10	-0.96332	1.04827
Dennd5b	1.56713	1.04762
Psmd10	0.820869	1.04775
Hsdl1	1.35765	1.04798
Fam69b	-2.38319	1.04823
Atp6v1g1	0.823547	1.048
Kmt2b	1.73758	1.04621
Slc4a10	-2.67198	1.04597
Casp2	-1.81389	1.04612
Ephb6	-3.5453	1.0458
Cyp2r1	-5.12204	1.04646
Col4a5	1.97629	1.0471
Kcnq3	1.45862	1.04664
Olfm2	-1.56609	1.04511
Map3k2	0.98257	1.0449
Dyrk1a	1.11998	1.0431
Tm9sf3	0.775299	1.04452
Stxbp3	0.817855	1.04317
H6pd	-4.78993	1.04429
Golga3	1.8542	1.04301
Yif1b	-1.54088	1.04316
Sh3bgrl	-0.84307	1.04331
Begain	-3.59501	1.04343
Fkbp11	3.39169	1.04211
Phb2	-1.34729	1.04177
Atp2b1	0.749899	1.04204
Cib1	0.7992	1.0421
Gpr155	-0.97491	1.04181
Atp5d	-1.32982	1.03903
Calr	-0.99392	1.03936
Slc1a3	-0.88568	1.03896
Fgf14	-3.1618	1.03863
Asb5	2.59577	1.03929
Fam178a	0.972511	1.03891
Stim2	2.16135	1.0412
Hpcal4	-4.54333	1.03921
Ckap2l	-2.43274	1.0396
Bmpr1b	0.899383	1.03875
Gm14023	-1.04414	1.0387
2810405F17Rik	-5.22799	1.04144
Parp9	1.24958	1.038
Ptpn12	1.08039	1.03802
Zpbp	3.53643	1.03683
Wdr76	-2.79786	1.03693
Cpt2	1.19742	1.03712
Tdrd3	1.44174	1.03653
Tom1l2	-1.41586	1.03509
Bcan	-1.16596	1.035
Ssfa2	0.873887	1.03536
Golt1b	1.11748	1.03582
Tmem132c	-4.46812	1.03476
Gpr153	-5.053	1.03511
Aar2	-2.08831	1.03309
Fam174b	-2.81684	1.03297
Mkrn2	-1.04362	1.0298
Drg2	-1.41185	1.03041
Bach1	1.16797	1.03164
Exosc7	0.912246	1.03011
Ppp2r5a	0.844431	1.02989
Cln3	-1.43934	1.02974
Spty2d1	1.18988	1.03064
Ncald	-1.07386	1.03082
Zfp947	6.19713	1.03058
Top1	0.81378	1.02934
Fbxw9	-3.41713	1.02913
Mgat4c	-3.77668	1.02717
Prim2	-1.25389	1.02742
Rint1	-1.41216	1.0272
Cdk16	-3.5283	1.02771
Igbp1	1.00425	1.02733
Pigu	-1.15914	1.02817
Eme2	-1.75334	1.02767
C130023A14Rik	1.37012	1.02692
Bop1	-1.83772	1.02639
Tmem59l	-2.33629	1.02603
Irf2bp2	0.920784	1.02609
Ankrd66	2.86592	1.02571
Ccl12	0.870051	1.02465
Map3k11	-1.84879	1.02259
Tmem147	0.746946	1.01849
Mtmr1	1.10885	1.01967
Slc17a8	5.71368	1.01752
Apc2	-2.92475	1.01863
Habp4	-2.88453	1.01749
Cd200	-1.21447	1.02414
Tnf	-1.06707	1.02127
Bbs4	0.987101	1.01957
Tma16	1.03402	1.02248
Mark1	-3.4153	1.01903
Rbm38	-4.98747	1.01806
Actb	-0.95405	1.02334
Ano1	-4.50375	1.02184
B3gnt3	-5.14509	1.02368
Ulk3	-2.10929	1.02202
Tbcel	1.15805	1.01812
Crygn	-5.10301	1.02338
Fam185a	2.51371	1.01779
Ap5b1	-3.63358	1.0202
Ier5	0.908055	1.01804
Immp2l	1.38338	1.01899
Stat4	-3.68168	1.01903
Zbtb18	-1.16955	1.01744
Pcdha5	-6.02869	1.01845
RP24-363O21.5	6.03451	1.02134
RP23-60P18.13	-3.03379	1.01952
Relb	-2.20865	1.00854
Zmiz1	0.84454	1.0153
Slc25a39	-1.24948	1.00397
Tnip1	1.56485	1.00451
Tmem132e	4.16711	1.00502
Wdr37	-1.12672	1.00934
Cap2	-1.7746	1.01276
Pfdn1	0.771678	1.00789
Fech	-1.01	1.00558
Shoc2	-1.24156	1.01443
Rfng	-2.76901	1.01303
Xiap	1.10332	1.00742
1700007K13Rik	2.41227	1.00417
Gsn	-1.02483	1.00675
Nckap1	0.7131	1.01145
Src	-2.48223	1.00857
Ubxn2b	0.906897	1.01553
Rragc	0.782911	1.00659
Pex14	-3.46791	1.01442
Hccs	0.878955	1.01198
Afg3l1	-1.61102	1.00922
Zswim5	-3.47604	1.00578
Fam135b	-5.14352	1.01503
C1qa	-1.00859	1.00628
Pgap3	-4.25565	1.01411
Heatr5b	2.24583	1.00455
Sbk1	-2.38181	1.01467
Edem3	1.22526	1.00856
Cd109	3.06579	1.01587
Rprml	-4.89678	1.0047
Tmem241	-1.69219	1.01189
Cdc42se2	-0.99247	1.01595
A630001G21Rik	1.53436	1.00829
Cdca7	-4.37807	1.00615
Mettl15	0.992399	1.00788
0610030E20Rik	1.7288	1.01036
Rcan3	-3.01415	1.00417
1810058I24Rik	0.763923	1.00406
Pgap1	1.16265	1.01007
Dnm3os	-3.42561	1.00696
Gm15624	-3.75212	1.00496
Ccpg1os	0.934316	1.01683
Gm15743	-3.99976	1.0066
Gm17025	4.22946	1.00395
Lrch4	-2.18523	1.00595
Ap3m1-ps	-1.00894	1.01412
Gm26759	1.53001	1.01368
Gm2885	4.25688	1.00934
Gm26527	0.917105	1.00592
RP24-67F19.7	4.33679	1.00528
Pcsk2	-3.11088	1.00361
Prkcq	-2.10047	1.0034
Rnf43	2.21265	1.00311
Rabggtb	0.849267	1.00217
Ctxn1	-1.58231	1.00196
Aif1	0.764846	1.00171
Acsl3	0.654127	1.00133
Gm10226	-2.63963	1.00134
Mrpl40	0.812818	1.00042
Fads2	-1.86931	1.00066
Gtf3c5	-2.81305	1.00064
Elf4	2.29517	1.00037
4930513N10Rik	-3.58708	1.00026
Dpf2	-1.77313	0.999073
Snx19	1.59923	0.999473
Usp48	1.15337	0.999117
Plaur	0.888625	0.998684
Kcnj16	-1.11804	0.998687
Foxm1	-3.33881	0.998477
Arpc5	0.871883	0.998212
Zfand5	0.779313	0.996821
Cd38	-1.0756	0.995801
Fem1b	1.13316	0.996317
Tldc1	-3.5959	0.997182
2010007H06Rik	3.65276	0.996439
Mast1	-3.32807	0.995767
Slc44a2	-1.10493	0.995863
Hspd1-ps3	-1.05322	0.996627
Hdac10	-2.72245	0.996282
Gm1305	3.89835	0.995512
Elmod3	-1.39993	0.994886
Casq2	-4.91881	0.994319
Orai3	-3.24551	0.993565
Acsf2	-4.64987	0.993729
Tgtp1	1.85336	0.993717
Dtl	-2.43796	0.992638
Sptssb	-5.17894	0.992687
Cygb	-5.07856	0.990979
Dscaml1	-3.68621	0.991281
Lrrn3	-1.23051	0.991
Il27	-4.57361	0.991514
Rap1b	0.646326	0.990936
Sat1	0.749962	0.990491
H2-Q4	2.28944	0.989824
Aff3	-2.89302	0.990029
4833412K13Rik	4.14223	0.989846
Gm37570	4.02277	0.989348
Ccnd2	-0.98592	0.986635
Aldoc	0.757829	0.980852
Pitpna	0.779511	0.982496
Rtn4ip1	-1.86736	0.982966
Gcnt2	0.936888	0.987683
Kctd6	0.94036	0.977502
Xpnpep3	2.72318	0.983742
Zbtb11	0.929215	0.97863
App	0.788855	0.979246
Cela1	1.92385	0.978398
Map4k3	1.07611	0.980393
Tmem14a	0.82305	0.977276
Rbms1	1.13068	0.987802
Hadh	-1.02438	0.985227
Csmd2	1.93221	0.979321
Crybb3	-4.53851	0.97993
Tes	1.38892	0.982177
Tra2a	0.923506	0.984205
Ddx25	-1.071	0.979693
Dhx57	2.06472	0.981922
Fbxo33	1.14699	0.982719
Ccdc180	4.23712	0.979474
Itpkb	1.14104	0.978539
Alg14	-1.07633	0.9829
Usp45	1.54006	0.979454
Limd2	-1.34441	0.984819
Pde12	-1.54129	0.986498
Slc35g1	3.67673	0.980311
Hjurp	-1.60662	0.977257
AI837181	-3.8587	0.986512
Flrt1	-3.78508	0.977173
Sned1	-2.38476	0.977297
Tdrp	-3.99256	0.982498
Prkg1	-4.92716	0.988794
6430503K07Rik	3.7113	0.980595
Tusc1	-4.8901	0.977673
Zfp869	-1.20921	0.988237
Tnfrsf19	-1.03433	0.979728
Dnajc30	-1.46323	0.984178
Fam57a	-1.47206	0.986572
Hps6	-3.27203	0.982876
Tm2d3	0.78633	0.983349
Tmem8b	2.22179	0.982161
Gm26981	-4.57579	0.979918
E430014B02Rik	-3.40668	0.984137
Gm37447	-4.49697	0.982586
5430427N15Rik	-3.96226	0.983105
Gm42851	-5.92532	0.985796
Pym1	-2.70232	0.976642
Gm37370	-3.53433	0.97626
Lgmn	-0.94673	0.976079
Nphs1	-4.14515	0.975568
Tsc22d2	1.10879	0.975515
Ccnb1	-1.49054	0.975673
Neu4	-1.18909	0.974765
Pik3r3	-1.27944	0.974157
Trim25	1.12409	0.957288
Dgke	1.72363	0.964428
Cdk12	-1.98888	0.95427
Ptbp1	-1.17188	0.965332
Vps72	-3.10749	0.97093
Dll1	-2.1747	0.959593
Gid4	1.6429	0.967848
BC005537	0.932294	0.96885
44449	-3.0932	0.971674
H2afy2	-4.33468	0.953606
Appl2	0.689953	0.962315
Pfkl	-1.22622	0.967033
Limk2	-1.71503	0.960311
Prpf8	0.831496	0.972953
Vti1b	0.800751	0.957351
Tgfb3	-4.53078	0.97008
Syk	1.23254	0.957882
Cxcl14	-1.20119	0.97216
Sdha	-0.89347	0.960347
Map3k1	1.19129	0.963814
Fbxl3	0.874447	0.95629
Endou	-4.91728	0.953992
Lbh	1.07385	0.971355
Lars	-1.11789	0.959071
Asrgl1	-0.94447	0.969004
Jak2	0.86608	0.96479
Syvn1	-2.30494	0.956976
Chuk	0.733315	0.958752
Tnrc6c	1.19679	0.969481
Sec11a	0.850715	0.968828
Mitd1	1.05001	0.963479
Gnas	0.701291	0.972503
Ddah1	-0.85123	0.961557
Fastk	-2.21881	0.95667
Stx2	-2.2473	0.954033
Lhx5	-3.6873	0.958812
Nox4	5.58366	0.971857
Det1	-2.63583	0.968786
Babam1	-1.31976	0.970669
Recql4	-3.70483	0.952746
Lif	2.70643	0.954834
Morc2a	1.76733	0.962909
Pcdh11x	0.975675	0.972512
Igsf10	1.50892	0.960667
Tspan14	-1.45557	0.972921
Kdm1b	-2.24677	0.959885
Spats2l	1.94669	0.969581
Zfp503	-3.45495	0.967677
Ccbl1	-2.15969	0.970406
Slx4	-4.83859	0.971435
Dnm3	-1.22718	0.952704
Tex2	1.15714	0.963287
Smco3	-1.25215	0.956873
Fam160a2	-2.58013	0.955218
S1pr1	-0.90273	0.955038
Tubb2b	-1.97597	0.96595
Gpr157	1.71751	0.961424
Gng7	-2.83472	0.953857
Ric3	-2.08192	0.960534
Mlf1	1.32614	0.95739
Lemd3	1.61458	0.958386
Cep120	1.052	0.961149
Pitpnb	-0.84284	0.959609
Dlg2	-2.61053	0.955886
Pom121	-1.75708	0.956778
Camk2d	0.809783	0.953747
Vsnl1	-2.95599	0.956775
Chn1	-1.18996	0.956752
Znrf2	1.00301	0.973564
Cecr5	-1.93282	0.95583
Mfsd7b	1.42327	0.952355
Zfp575	-4.048	0.960369
Cntnap5b	-3.09956	0.972752
Etnk2	-4.75408	0.96331
Gm10501	-3.199	0.971461
Gm10548	-4.41847	0.957289
Ass1	-2.64014	0.952686
Rab11b	-0.99129	0.966671
Brms1	-1.443	0.965134
B930095G15Rik	0.958018	0.952354
AW822252	-4.08075	0.963931
Gm14154	4.93854	0.961029
Mir17hg	1.60854	0.952697
Pou3f1	-2.88565	0.97133
Fignl2	5.1657	0.960522
1110015O18Rik	2.16414	0.973774
1700018L02Rik	-3.12647	0.96872
1700007E05Rik	-4.29332	0.959603
Plet1os	3.43347	0.963145
Gm38091	-3.401	0.965645
Pcdhga8	-3.71992	0.972711
Gm37366	4.38347	0.956657
Gm43019	-4.17361	0.959082
Gm42515	4.6512	0.951988
Cyb561	-4.80438	0.94833
Spata24	1.5257	0.948851
Slc15a3	0.822963	0.949568
Shmt2	-1.75496	0.948063
Extl2	-1.03954	0.950852
Lamtor1	-1.01179	0.947735
Lppr3	-4.44987	0.947133
Gnpnat1	0.806677	0.948678
Lpar1	-0.82232	0.950546
Gpr12	-4.80222	0.947319
Olig1	-1.01358	0.947822
1600012H06Rik	-1.06391	0.94889
Capza1	-0.83717	0.950656
Phf20l1	0.793107	0.94986
Psme2b	0.700323	0.949415
Eif5a	-0.85132	0.950789
AU015336	5.28239	0.947769
Gm26917	-1.17262	0.947123
RP23-392K24.5	3.59325	0.947998
Bmi1	0.851308	0.946845
Gpm6a	-0.81686	0.946083
Gm37168	2.70678	0.945893
Ckmt1	-3.54558	0.943182
Pigt	-3.08409	0.944112
Hebp2	-2.80142	0.945476
Gpx8	0.762004	0.942575
Senp2	0.967535	0.944039
Pisd-ps2	-2.95231	0.943249
Tmem169	-3.22675	0.942133
Zkscan14	-2.3448	0.942007
Bckdk	-1.59656	0.944596
Elmod2	-1.15085	0.942784
Trim13	-1.06396	0.941945
Arhgap12	-0.91924	0.945325
Ythdf3	0.780037	0.94489
Slc39a9	-1.78607	0.94192
Zfp68	-0.85628	0.943022
A830036E02Rik	-4.36209	0.944805
A330069E16Rik	2.10766	0.941945
Akt3	1.61963	0.940683
Arl2bp	-1.42377	0.941006
Uhrf1bp1	2.16249	0.941106
Zfand1	0.896993	0.940435
Tmem60	0.780477	0.941587
Nrarp	-1.66177	0.94067
Sco2	-1.48636	0.940246
Gm37788	-4.43823	0.94048
Eaf1	1.13975	0.939032
Rad51	-2.05598	0.939533
Radil	-3.85905	0.939022
Ddias	-4.79362	0.939131
Hk1	-1.71489	0.939557
B130055M24Rik	-4.79362	0.939248
Ankrd10	0.934448	0.938037
Ptdss2	-1.52313	0.93762
Fn3krp	-4.87666	0.937643
Gipc1	-1.65988	0.936642
Ndufb6	0.709052	0.936628
Nmbr	5.42419	0.935488
Dhrs13	1.36111	0.933666
Xrcc3	-3.09191	0.933257
Prr13	0.710376	0.933621
Cep55	-3.11171	0.934214
Lactb2	-0.95415	0.935437
1500015O10Rik	0.90993	0.935585
Cenpf	-1.76261	0.935515
Klhl20	-2.55384	0.93412
Nelfa	-2.25076	0.933079
Mgp	2.25489	0.934477
Kras	0.812449	0.933595
Map3k13	3.08661	0.933685
Rwdd2b	-3.0291	0.933827
Dpm3	0.929076	0.933351
Zfp101	-1.26183	0.934519
Ldoc1	-4.71099	0.933142
Tacc1	1.32658	0.934397
Opcml	0.878316	0.932357
Alg5	0.709594	0.931978
Ifng	4.94439	0.932086
Ascl1	-1.11156	0.929596
Mogs	-2.70508	0.92945
Nlgn3	-2.63857	0.929229
Flna	1.3283	0.930707
Mbnl3	3.80829	0.93091
Sh3glb1	0.695487	0.931076
Cst7	0.946061	0.930548
Gm20667	-3.42789	0.929646
Gm17530	3.24826	0.930374
Sema6b	-4.39079	0.927626
Dctd	-2.5085	0.927303
Prex2	0.672929	0.927151
[truncated: 9,988 more rows]

## Sheet: Fig. 3b
Trpm7			Kdm4a			EYFP
shCtrl	shKdm4a		shCtrl	shKdm4a		shCtrl	shKdm4a
1.0988	1.16031		0.901267	0.421019		0.990947	0.480141
0.987082	1.20282		1.33979	0.466144		1.14482	1.08806
0.914123	1.29131		0.758939	0.498052		0.864235	1.1677

## Sheet: Fig. 3c
H3K9me3			H3K36me3
shCtrl	shKdm4a		shCtrl	shKdm4a
1.05013	0.975587		1.13561	1.41667
0.96267	1.00239		1.16081	1.64251
0.987195	0.969516		0.895783	1.93973

## Sheet: Fig. 3d
	H3K36me3								H3K36me3
	shCtrl			shKdm4a					shCtrl			shKdm4a
Exon 7	4.7228	5.02037	3.76949	2.7109	10.7564	15.2211		Intron 1-2	8.79008	1.34887	6.05921	11.4105	0.660351	3.92108
Exon 12	3.9624	9.91642	3.4232	22.7484	22.8086	12.7836		Intron 3-4	5.25654	11.5296	7.00182	12.5953	6.92538	11.8962
Exon 26	8.89056	11.952	4.34721	22.2214	13.0008	29.8116		Intron 19-20	4.76848	8.57975	4.91922	7.12385	6.30795	11.0236
Exon 38	8.36691	14.6245	8.00019	21.9673	16.6574	23.6424		Intron 27-28	7.42675	13.0389	4.50525	15.8159	5.29117	14.1983
3‘ UTR	11.27	10.85	6.24073	21.3894	6.60355	21.4911		Intron 38-39	7.30876	8.49739	7.0793	17.4757	9.05959	12.5101

## Sheet: Fig. 3e
H3K9me3								H3K36me3
shCtrl			shKdm4a			IgG		shCtrl			shKdm4a			IgG
0.959145	2.16458	2.79147	4.87946	2.40286	1.35174	0.711584		2.07877	0.0610261	1.55118	1.95099	1.06287	0.237724	0.0272243
5.29466	5.3341	6.33925	5.8202	8.30276	7.73616	17.1421		2.03343	1.83923	1.9079	2.56694	2.48134	2.57505	1.65479
6.96628	8.38018	8.87048	7.95399	8.3232	8.23379	9.12449		3.57629	4.56792	10.0076	6.49097	3.8924	7.38519	2.96884
0.524683	1.18235	2.65401	1.61232	3.64758	0.710151	0.181221		8.79008	1.34887	6.05921	11.4105	0.660351	3.92108	0.223265
1.88179	3.84223	6.30577	4.93853	5.00659	2.3914	2.28114		5.25654	11.5296	7.00182	12.5953	6.92538	11.8962	2.24636
0.998099	2.01027	5.00235	2.02023	3.28276	1.80961	2.70543		4.7228	5.02037	3.76949	2.7109	10.7564	15.2211	2.04804
6.52726	7.12962	8.964	15.7969	13.3809	5.93762	4.5955		3.9624	9.91642	3.4232	22.7484	22.8086	12.7836	1.12217
5.47499	5.55528	8.27658	5.37096	6.16709	2.11817	3.37073		4.76848	8.57975	4.91922	7.12385	6.30795	11.0236	5.35923
0.603552	0.556781	1.07438	0.907367	0.95018	0.276637	0.131784		8.89056	11.952	4.34721	22.2214	13.0008	29.8116	0.00225602
2.70786	3.46501	5.79212	3.71096	4.15083	2.28065	2.44731		7.42675	13.0389	4.50525	15.8159	5.29117	14.1983	1.4272
3.24125	3.8857	5.22369	3.93347	5.84751	3.23415	5.4366		8.36691	14.6245	8.00019	21.9673	16.6574	23.6424	1.37488
0.782623	0.956343	1.75799	0.795572	1.64799	0.517586	0.800218		7.30876	8.49739	7.0793	17.4757	9.05959	12.5101	0.208905
1.90702	0.520957	3.28601	2.0704	7.6101	2.40065	1.62328		11.27	10.85	6.24073	21.3894	6.60355	21.4911	0.201138
6.95683	8.50016	10.8909	10.1609	9.73808	12.535	15.5359		10.8679	9.44751	15.9194	10.5608	12.4396	10.2402	11.3864
2.97202	8.82188	7.29166	5.29447	5.09136	4.51329	3.62051		8.83164	6.87674	33.9319	25.234	21.7443	10.0159	0.680316

## Sheet: Fig. 3f
protein	z-score
ARFGAP2	2.66046
KDM4A	2.63132
CCT4	2.59483
TCP1	2.59265
ADNP	2.54614
SUGP2	2.52312
UBLCP1	2.50957
HSPA1B;HSPA1A	2.43322
MPP5	2.40975
ABCF2	2.39396
MAP7D3	2.38101
SUPV3L1	2.36168
CCT7	2.33934
CSNK2A2	2.32469
HSPA8	2.31415
XRN1	2.30514
PLK1	2.27959
YTHDC2	2.26063
DIS3	2.25481
IRS4	2.25364
GGA1	2.25228
BCOR	2.22648
TRMT10C	2.21752
DDX10	2.2153
TFIP11	2.21102
SPG20	2.20732
EHMT2	2.18176
ZC3HAV1	2.17733
HSPA9	2.17731
CWF19L2	2.16724
SCNM1	2.15815
MAPRE2	2.15362
KDM3B	2.14902
GTPBP1	2.14462
CTPS1	2.14351
FRG1	2.13492
EYA3	2.13258
RPA2	2.12711
PTCD3	2.12671
QRICH1	2.12503
DDX50	2.11753
NBN	2.11487
ALDH18A1	2.11295
POM121C;POM121	2.10561
MARK2;MARK3;MARK1;MARK4	2.10054
SEC31A	2.09684
ERCC6L	2.08686
GTF3C2	2.08362
AMOT	2.08299
FBRS	2.0776
HDLBP	2.07065
CTBP2	2.06869
NOL6	2.06776
NUP85	2.06709
PICALM	2.06105
FLII	2.05996
NUP50	2.05456
PEO1	2.05294
SRBD1	2.04674
ZNF384	2.0463
AKAP2	2.04628
CHEK1	2.04226
KIF23	2.0361
AMOTL1	2.03582
SPAST	2.02686
TIMM44	2.02317
FASN	2.01986
INTS10	2.01926
MGA	2.0172
ESF1	2.01692
CCNT1	2.01591
DGCR14	2.01061
HLTF	2.00833

## Sheet: Fig. 3g
HA-IB			Fllag-IB
IgG	Flag IP		IgG	Flag IP
0.957848	6.18117		1.4379	16.1388
1.07892	6.6574		1.0649	21.7546
0.963229	7.17489		0.497207	24.1723

## Sheet: Fig. 3i
shKdm4a vs shCtrl					shYthdc2 vs shCtrl					shKdm4a/Ythdc2 vs shCtrl
P1	P2	P3	P4		P1	P2	P3	P4		P1	P2	P3	P4
0.994863	0.795968	2.18523	1.55736		0.988526	0.430898	0.316631	0.2834		1.25229	1.82689	1.55151	2.2832
1.33212	0.842081	2.59218	1.40925		0.529061	0.950613	0.1473	0.307132		0.826287	0.597211	0.216426	1.93972
					1.25171	0.548332	0.24372	0.488007		1.3446	0.63871	2.22646	0.986503

## Sheet: Fig. 3j
	m6A-RIP							Ythdc2-RIP
	IgG			m6A					IgG			Ythdc2
Trpm7 Exon 12	0.031968	0.025676	0.026506	0.514181	0.934517	0.824301		Trpm7 Exon 12	0.048076	0.028649	0.045281	5.24441	3.04071	6.47286	3.66748
Positive Control	0.018742	0.019036	0.046749	1.0641	0.912277	0.973091		Positive Control	0.008289	0.050521	0.054597	1.56612	2.47223	2.56843	1.57362

## Sheet: Fig. 3k
luciferase activity										relative rluc/fluc mRNA expression
	Vector				Ythdc2						Vector			Ythdc2
Trpm7 WT-luc	0.857404	0.964578	1.20572	0.972295	1.82762	1.50474	1.73624	1.57419		Trpm7 WT-luc	0.960931	0.901192	1.13788	1.38887	1.43695	1.11965
Trpm7 Mut-luc	1.28611	0.956191	1.03348	0.972295	1.04726	1.02888	1.33112	0.868121		Trpm7 Mut-luc	0.775177	0.968259	0.976657	0.996704	0.987184	0.793007

[truncated: 2 more sheets: Fig. 3l, Fig. 3o]
