# Supplementary material for: Kdm4a is an activity downregulated barrier to generate engrams for memory separation
Source: Nat Commun. 2024 Jul 13;15:5887. doi: 10.1038/s41467-024-50218-y (PMC11246488; doi:10.1038/s41467-024-50218-y)
Supplement: Supplementary file 11 — Source data [file 41467_2024_50218_MOESM11_ESM.zip › Source Data Fig. 4.xlsx]

## Sheet: Fig. 4b
spine density			mushroom spine density			mushroom spine precentage
shCtrl	shKdm4a		shCtrl	shKdm4a		shCtrl	shKdm4a
4.29177	4.76454		0.794635	2.27939		23.8095	45.4545
3.36984	6.47372		1.40991	3.64617		54.5455	59.5238
4.05526	4.69121		1.29649	2.61301		24.2424	50
3.33981	6.08355		2.21748	2.91994		36.1111	62.8571
3.67165	6.34365		1.86258	2.69886		35.4839	48.3871
7.03319	2.81001		2.57028	1.88179		42.1053	55
6.68424	3.13553		4.22316	1.81513		67.8571	68.421
4.84958	5.13849		3.03879	2.68255		70	60.6061
4.25938	3.35841		3.71932	2.08507		63.6364	47.6191
4.39746	5.23717		3.5485	2.13405		63.6364	51.8518
7.87062	3.74667
3.47295	2.89091
4.17785	5.67908
8.04684	6.49102
5.21576	2.46413
4.67342	5.60341
3.33746	2.85173
2.58483	5.43783
5.34803	4.25903
6.14072	5.17588
5.24908	5.27753
6.10442	2.54186
6.22361	5.94216
4.34113	4.82567
5.84464	5.01466
5.57621	6.12557
	5.22603
	4.64536
	5.57765
	3.42143
	2.65289
	4.4262
	4.37865
	4.11566

## Sheet: Fig. 4c
spine head width			frequency distribution
shCtrl	shKdm4a		Bin Center	shCtrl	shKdm4a
0.478	0.728		0.2	0	0.0101695
0.416	0.673		0.3	0.090566	0.105085
0.767	0.445		0.4	0.264151	0.227119
0.392	0.24		0.5	0.456604	0.362712
0.88	0.597		0.6	0.584906	0.542373
0.602	0.724		0.7	0.728302	0.732203
0.712	0.433		0.8	0.837736	0.847458
0.459	0.461		0.9	0.935849	0.935593
0.404	0.571		1	0.981132	0.962712
0.414	0.825		1.1	0.996226	0.983051
0.521	0.606		1.2	1	0.99322
0.559	0.323		1.3	1	1
0.32	0.286
0.416	0.533
0.632	0.73
0.579	0.673
0.33	0.731
0.431	0.702
0.548	0.592
0.453	0.922
0.395	1.043
0.776	0.715
0.423	0.696
0.457	0.595
0.737	0.33
0.405	1.088
0.649	0.524
0.69	0.685
0.439	0.576
0.839	0.563
0.689	0.482
0.513	0.441
0.736	0.419
0.351	0.651
0.591	0.612
0.632	0.462
0.525	0.609
0.41	0.625
0.307	0.511
0.468	0.616
0.489	0.647
0.505	0.773
0.946	0.666
0.32	0.675
0.553	0.758
0.471	0.619
0.657	0.339
0.462	0.834
0.5	0.73
0.595	0.592
0.448	0.401
0.667	0.527
0.69	0.365
0.363	0.376
0.362	0.433
0.761	0.908
0.32	0.495
0.506	1.042
0.444	0.419
0.447	1.194
0.597	0.738
0.411	0.645
0.266	0.331
0.512	0.773
0.838	0.708
0.512	0.929
0.55	0.305
0.312	0.905
0.305	0.404
0.602	0.683
0.389	0.528
0.392	0.299
0.766	0.872
0.321	0.907
0.317	0.554
0.69	0.634
0.775	0.498
0.284	0.595
0.325	0.406
0.682	0.276
0.253	0.45
0.903	0.411
1.117	0.389
0.528	0.369
0.594	0.333
0.383	0.639
0.902	0.301
0.358	0.723
0.734	0.591
0.515	0.32
0.314	0.606
0.451	0.652
0.311	0.841
0.46	0.628
0.568	0.271
0.453	0.244
0.661	1.032
0.621	0.717
0.508	0.385
1.062	0.858
0.729	0.394
0.657	0.926
0.621	0.832
0.378	1.325
0.459	0.602
0.607	0.83
0.373	0.741
0.59	0.669
0.42	0.478
0.394	0.857
0.323	0.206
0.763	1.158
0.921	0.979
0.691	0.476
0.758	1.062
0.621	0.9
0.464	0.628
0.52	0.889
0.948	0.871
0.656	0.836
0.496	0.755
0.383	0.546
0.465	0.755
0.726	0.936
0.45	0.277
0.327	0.396
0.453	0.886
0.352	0.498
0.553	0.396
0.559	0.401
0.523	0.911
0.305	0.675
0.282	0.579
0.665	0.575
0.473	0.691
0.674	0.723
0.594	0.732
0.563	0.724
0.462	0.462
0.885	0.763
0.704	0.798
0.511	0.291
0.738	0.356
0.743	0.721
0.378	0.59
0.349	0.67
0.651	0.348
0.506	0.495
0.382	0.554
0.428	0.821
0.852	0.758
0.383	0.4
0.439	0.74
0.379	0.831
0.832	0.558
0.438	0.521
0.989	0.856
0.846	0.821
0.469	0.793
0.941	0.963
1.064	0.666
0.715	0.338
0.53	0.686
1.038	0.779
0.351	0.462
0.793	0.437
0.68	0.55
1.044	0.322
1.044	0.559
0.736	0.532
0.929	0.37
0.459	0.963
1.045	0.755
0.798	0.611
0.805	0.48
0.821	0.404
0.989	0.655
0.459	0.625
0.661	0.567
0.515	0.776
0.921	0.793
0.462	0.709
0.95	0.523
0.267	0.541
0.364	0.493
0.707	0.507
0.824	0.66
1.226	0.859
0.869	1.143
0.798	0.457
0.621	0.48
0.432	0.652
0.896	0.634
0.775	0.716
0.699	0.587
0.649	0.649
0.854	0.895
0.596	0.508
0.683	0.767
0.825	0.746
0.359	0.321
0.713	0.34
0.777	0.609
0.458	0.603
0.508	0.933
0.785	0.638
0.46	0.661
0.522	0.981
0.767	0.652
0.655	0.442
0.507	0.595
0.908	0.587
0.523	0.904
0.461	0.885
0.967	1.063
0.871	0.938
0.471	0.589
0.881	0.863
0.61	0.662
0.749	0.628
0.825	0.828
0.327	0.849
0.896	0.774
0.625	0.437
0.832	0.743
0.918	0.826
1.008	0.331
0.873	0.736
0.446	0.466
0.836	0.501
0.743	0.477
0.306	0.807
1	0.427
0.739	0.66
0.624	0.527
0.575	0.585
0.387	0.688
0.856	0.752
0.478	0.427
0.407	0.37
0.978	0.638
0.767	0.496
0.985	0.654
0.522	0.485
0.557	0.697
0.557	0.942
0.739	0.612
0.785	0.617
0.779	0.633
0.381	0.536
0.624	0.511
1.03	0.617
0.857	0.271
0.835	0.332
0.364	0.524
0.457	0.549
0.649	0.55
0.7	0.283
1.064	0.312
0.907	0.381
0.904	1.256
0.895	0.718
0.661	0.743
0.405	0.583
0.323	0.774

## Sheet: Fig. 4e
MFB size			frequency distribution
shCtrl	shKdm4a		Bin Center	shCtrl	shKdm4a
11.663	11.67		2	0.01	0
7.158	8.536		3	0.03	0
8.638	8.944		4	0.09	0.00862069
7.333	10.654		5	0.16	0.0517241
7.344	6.22		6	0.31	0.0862069
6.815	18.862		7	0.42	0.181034
15.03	5.425		8	0.58	0.318966
4.905	7.83		9	0.72	0.465517
8.634	7.052		10	0.84	0.594828
15.697	7.647		11	0.89	0.663793
8.509	5.487		12	0.92	0.758621
10.317	11.502		13	0.95	0.862069
9.082	11.326		14	0.97	0.887931
10.299	16.127		15	0.99	0.913793
5.855	6.077		16	1	0.931034
8.566	7.405		17	1	0.939655
12.912	9.647		18	1	0.948276
4.835	6.683		19	1	0.965517
7.02	15.828		20	1	0.974138
5.613	9.392		21	1	0.982759
6.129	9.376		22	1	0.991379
6.319	9.337		23	1	1
8.953	14.383
12.183	6.708
8.916	19.369
8.697	10.747
6.459	6.846
8.457	11.806
6.729	8.211
10.67	12.05
6.862	10.247
7.887	9.272
13.493	9.143
10.507	4.197
7.244	7.715
8.349	8.256
8.045	10.093
4.925	14.989
6.294	10.758
5.878	9.457
10.74	12.591
14.152	10.787
8.344	11.928
7.851	7.518
10.084	22.086
15.1	11.631
9.342	12.514
4.466	13.059
8.199	14.489
8.364	8.254
9.57	7.226
9.853	5.903
10.172	10.473
6.373	9.226
8.018	12.67
6.953	10.24
11.969	8.853
6.272	9.966
7.785	10.53
8.715	20.724
4.12	7.231
5.955	9.446
5.039	11.545
2.79	11.647
9.177	9.582
9.715	9.543
14.086	11.376
7.803	7.715
10.26	6.763
4.181	19.7
7.953	22.559
9.645	9.317
8.541	9.67
4.19	13.005
2.767	12.756
7.69	7.871
4.389	10.484
5.29	13.435
7.692	8.654
4.751	15.401
10.17	12.118
12.699	9.226
6.367	17.937
6.367	11.679
6.032	8.6
7.249	11.926
8.217	6.796
8.731	6.152
10.577	9.315
9.763	8.213
6.231	8.041
6.842	9.849
9.638	15.055
8.588	13.204
4.14	5.172
7.575	7.403
4.618	12.982
5.747	14.036
10.91	7.597
1.785	16.704
	8.143
	4.912
	4.987
	7.147
	13.012
	9.876
	10.944
	12.616
	7.935
	9.441
	10.441
	10.482
	8.446
	12.686
	7.561
	9.674

## Sheet: Fig. 4g
sgCtrl	sgRNA#1	sgRNA#2	sgRNA#3
1.07448	1.18048	1.57963	1.94881
1.02295	1.14831	1.51388	2.16453
0.902572	1.24124	1.29617	2.22678

## Sheet: Fig. 4i
MFB size			frequency distribution
sgCtrl	sgTrpm7		Bin Center	sgCtrl	sgTrpm7
12.082	8.468		2	0	0.0104167
9.116	9.138		3	0.09375	0.0208333
6.688	10.112		4	0.177083	0.0520833
10.036	7.623		5	0.302083	0.114583
8.382	7.623		6	0.520833	0.302083
9.502	6.081		7	0.666667	0.416667
10.131	7.669		8	0.760417	0.5625
8.052	8.625		9	0.864583	0.677083
7.471	9.525		10	0.916667	0.78125
6.615	8.316		11	0.958333	0.854167
2.631	4.303		12	0.96875	0.927083
8.502	5.619		13	0.989583	0.947917
9.923	11.095		14	0.989583	0.96875
5.86	11.128		15	1	0.979167
10.075	6.367		16	1	0.979167
3.471	12.227		17	1	0.989583
5.367	7.249		18	1	0.989583
5.244	7.873		19	1	1
12.539	5.338
10.914	5.305
5.405	4.968
6.57	6.464
7.428	4.456
3.285	6.931
3.434	6.238
6.324	7.711
6.208	6.099
11.093	6.344
4.649	8.44
5.161	6.944
8.597	3.366
7.009	12.065
5.285	8.962
3.593	6.072
6.387	9.678
6.149	4.553
4.699	6.755
6.953	6.058
7.432	6.663
9.378	6.386
6.679	7.951
4.778	9.161
5.33	10.883
3.267	17.269
8.389	15.26
5.674	9.659
2.568	8.616
5.88	6.52
5.172	8.639
4.07	12.144
4.321	6.358
3.287	7.051
8.787	7.254
8.459	5.13
4.287	11.474
6.407	7.235
5.796	5.439
12.758	14.424
6.339	13.058
6.6	9.909
8.79	7.425
15.021	2.438
6.138	9.304
5.665	6.081
3.704	3.943
5.767	9.087
6.263	11.105
3.579	10.472
7.618	8.085
7.566	12.462
8.591	10.435
7.681	8.893
5.292	6.284
5.928	7.706
7.041	6.201
6.177	19.259
4.226	8.759
6.6	12.176
5.156	9.586
6.186	8.888
8.382	10.495
9.233	7.674
11.489	9.71
9.002	8.15
7.435	8.237
3.07	5.596
8.853	5.592
6.005	13.681
5.747	11.359
7.654	6.349
3.428	6.917
5.708	11.548
5.95	11.894
10.511	11.239
7.342	6.386
4.095	12.808
