# Supplementary material for: Kdm4a is an activity downregulated barrier to generate engrams for memory separation
Source: Nat Commun. 2024 Jul 13;15:5887. doi: 10.1038/s41467-024-50218-y (PMC11246488; doi:10.1038/s41467-024-50218-y)
Supplement: Supplementary file 11 — Source data [file 41467_2024_50218_MOESM11_ESM.zip › Source Data Fig. 5.xlsx]

## Sheet: Fig. 5b
sgCtrl	sgKdm4a
0.945208	0.48003
1.23944	0.20852
0.81516	0.207531

## Sheet: Fig. 5c
shCtrl	shKdm4a
65.35	30.743
14.0829	94.7523
13.0728	45.5985
48.3451	30.7948
57.2008	23.3531
76.7453	57.8226
26.7238	36.2743
18.1842	5.5036

## Sheet: Fig. 5d
sgCtrl	sgKdm4a
53.7	41.4
51.8	48.7
77.4	54.8
50.6	56.6
56.9	26.3
61.1	57.6
57.9	71.4
84.1	68.7
84.4	97.9
88	59.7
71.8	82.7
65.2	69.1
59.3

## Sheet: Fig. 5e
	day	sgCtrl						sgKdm4a
Cond.	1	4.3	3.3	1.8	6.8	1.8	6.8	3.7	4.1	4.3	0	4.3	3.3
	2	68.5	76.7	85	96.3	85	96.3	97.9	94.2	59.7	82.7	68.5	76.7
Ext.	1	52.1	78	83.4	54.4	83.4	54.4	100	66.2	71.2	84.2	52.1	78
	2	49.4	50.2	75.4	73.2	75.4	73.2	96.5	55.3	45	61.1	49.4	50.2
	3	50.5	53.8	71.5	78.5	71.5	78.5	92	34	63.6	67.4	50.5	53.8
	4	66.3	45.2	65	55.3	65	55.3	53.2	48.3	35.7	62.5	66.3	45.2
	5	46.4	34.9	75.7	39.1	75.7	39.1	54.4	47.9	22	62.1	46.4	34.9
	6	68.8	37.9	64.4	35.9	64.4	35.9	55.5	46.2	31.2	67.6	68.8	37.9

## Sheet: Fig. 5g
context A	sgCtrl												sgKdm4a
1	62.9	72.9	92	72.8	56.8	88.5	81.3	63.9	64.6	78.6	72.9	33.7	53.9	52.1	58.2	66.8	60.7	56.2	84.1	85.7	46.4
2	76.5	73.4	53.5	43.4	59.5	94.4	78.7	47.6	55.3	51.5	69.6	38.4	66.9	50.7	70.9	60.8	77.6	71.6	34	65.8	62.7
3	84.5	84.4	64.8	67.3	51.2	87.4	85.5	75.9	82.3	95	80.5	64.7	74.2	75.6	54.5	65.2	77.1	43	71	85.6	81.3
4	65.2	77.7	54.9	45.7	44.7	84.1	76.5	69.3	75.2	92.4	85.8	44.5	65.5	47.3	76.3	63.1	62.1	62.6	75.2	82.6	51.8
context B	sgCtrl												sgKdm4a
1	38.2	31.4	50	36	32.8	62.2	66.1	45.4	60.8	68.9	58.9	23.2	24.6	21.8	25.1	19.5	36.4	28.7	48.3	64.4	33.8
2	46.3	39	29.6	26.4	40.6	88	60.5	68.9	67.7	87	49	30.2	36	22.1	45.3	38.8	37.7	37.9	63.7	23.5	28.4
3	52	43.6	39.3	24.9	38.1	84.5	68.6	21.1	75.4	65.2	84.2	73	15.6	16.9	31.9	38.1	41.4	34.8	53.8	80.5	47.5
4	23.8	44.9	21.1	17.2	38.6	59.2	69.4	44.5	67.7	56.4	74.4	40.2	7.3	19.1	27.8	11.1	26.1	21.1	54.8	50.6	36.2
DI	sgCtrl												sgKdm4a
1	0.24431	0.39789	0.29578	0.33824	0.26786	0.17452	0.10312	0.16926	0.0303	0.06576	0.10622	0.18453	0.37325	0.41001	0.39736	0.54809	0.25026	0.32391	0.27039	0.14191	0.15711
2	0.24593	0.30605	0.28761	0.24355	0.18881	0.03509	0.13075	-0.18283	-0.10081	-0.25632	0.17369	0.11953	0.30029	0.39286	0.22031	0.22088	0.34605	0.30776	-0.30399	0.47368	0.37651
3	0.2381	0.31875	0.24496	0.45987	0.1467	0.01687	0.10967	0.56495	0.04375	0.18602	-0.02247	-0.06028	0.65256	0.6346	0.26157	0.26234	0.30127	0.1054	0.13782	0.0307	0.26242
4	0.46517	0.26754	0.44474	0.4531	0.07323	0.17376	0.04866	0.21793	0.05248	0.24194	0.07116	0.05077	0.79945	0.4247	0.4659	0.70081	0.40816	0.49582	0.15692	0.24024	0.17727

## Sheet: Fig. 5i
hM3Dq+Saline	hM3Dq+CNO
289.749	721.538
276.037	698.686
82.9597	399.421

## Sheet: Fig. 5k
Context A	hM3Dq-mCh + CNO								mCh + CNO								hM3Dq + Saline								mCh + Saline
0	6.2	4.4	1.2	15	3.4	1.4	3.2	7	7.8	4.9	17.2	23.6	7.9	7.8	0.6	1.2	5.6	10.8	2.4	6.1	3.1	8.4	1.9	2.8	3.3	1.2	2.3	3.6	1.3	2	1.2	0
1	85	65.6	29	84.6	74.1	78.8	65.9	44.1	64.1	90.1	74.6	50.3	83.2	41.9	52.8	70.3	66.1	83.8	78.5	88.4	81.4	47.5	85.3	70.4	73.6	70.1	69.3	60.4	68.2	45.8	80.8	69.4
2	65.2	69.1	27.5	84.4	64.9	83.7	66.6	62.6	82.9	74.8	76.4	75.7	74.8	56.1	51.9	75.8	65.1	76.4	58.7	65.4	60.8	64.8	67.2	61.9	67.2	76.6	88.2	63.8	71.4	62.9	77.5	62.9
3	82.7	84.4	34.2	81.9	88.7	73.1	63.6	71.6	70.6	76.2	78.5	51.6	73.1	62	61.3	82.2	81	88	67.8	62.1	79	75.7	87.3	68.5	84.1	86.9	93	81.8	54.4	63.1	53.3	80.2
4	66.3	68.8	78.7	90.2	81.2	66.5	76.6	52.8	87.6	60.4	76.4	34.8	62.1	46.1	90.3	78.2	82	80.1	62.2	58.3	63.3	59	84.2	62.4	93.7	52.7	89.2	56.8	73.2	73.9	48.1	61.2
Context B	hM3Dq-mCh + CNO								mCh + CNO								hM3Dq-mCh + Saline								mCh + Saline
1	48.2	56	16.9	92.6	5.1	43	15.8	81.5	73	54.8	48.9	65.6	56.1	47.7	48.2	78.4	61.8	81.4	51.2	45.8	39.5	51	74.5	66.7	72.6	85.2	85.2	55.8	57	61.6	25.1	13.1
2	42	35.4	8.4	86.4	42.1	74.2	68.3	54.2	84.3	67.1	78.5	72.8	81.2	70.9	54.4	59.3	43.1	49.8	38	57.2	48.3	84.9	81.1	39.3	45.7	45.9	90.5	40	74.3	19.7	44.3	40.7
3	19.9	60.2	49.3	67.9	27.2	4.2	76.5	4.7	80.1	58	93.2	66.7	77.9	42.7	63.2	76.1	56.4	70.2	66.7	55.1	63.1	74.4	11.4	68.9	73.7	99.1	45	82.4	69.2	32.1	47.4	35.8
4	14.7	23.6	4.8	100	19	54.4	57.1	34.1	82.6	42.3	80.4	70	65	58.4	64.7	84	49.7	78	46	62.5	58.2	24.5	73.8	56	64.9	47.3	70.3	83.5	81.2	62.8	51.9	15.5
DI	hM3Dq-mCh + CNO								mCh + CNO								hM3Dq-mCh + Saline								mCh + Saline
1	0.27628	0.07895	0.26362	-0.04515	0.87121	0.29392	0.61322	-0.29777	-0.06492	0.24362	0.2081	-0.13201	0.19454	-0.06473	0.04554	-0.05447	0.03362	0.014528	0.210486	0.317437	0.346567	-0.03553	0.067584	0.026988	0.00684	-0.09723	-0.10291	0.039587	0.089457	-0.14711	0.525968	0.682424
2	0.21642	0.32249	0.53203	-0.01171	0.21308	0.06016	-0.0126	0.07192	-0.00837	0.05426	-0.01356	0.01953	-0.04103	-0.11654	-0.02352	0.12213	0.203327	0.210777	0.214064	0.066884	0.114574	-0.13427	-0.09373	0.22332	0.190434	0.250612	-0.01287	0.229287	-0.0199	0.523002	0.272578	0.214286
3	0.61209	0.16736	-0.18084	0.09346	0.53063	0.89133	-0.09208	0.8768	-0.06304	0.13562	-0.08561	-0.12764	-0.03179	0.18434	-0.01526	0.03853	0.179039	0.112516	0.008178	0.059727	0.111893	0.008661	0.768997	-0.00291	0.065906	-0.06559	0.347826	-0.00365	-0.11974	0.32563	0.05859	0.382759
4	0.63704	0.48918	0.88503	-0.05153	0.62076	0.10008	0.14585	0.21519	0.02938	0.17624	-0.02551	-0.33588	-0.02282	-0.1177	0.16516	-0.03576	0.245254	0.013283	0.149723	-0.03477	0.041975	0.413174	0.065823	0.054054	0.181589	0.054	0.118495	-0.19031	-0.05181	0.0812	-0.038	0.595828

## Sheet: Fig. 5m
shCtrl			shKdm4a
A	B	C	A	B	C
68.5	75.8	28.4526	76.8	57	31.8152
54.9	49.8	9.58722	51.3	54.6	1.59734
68	35.7	17.5058	76.9	29.9	20.5094
56.4	41.5	18.5938	76.8	52.7	12.0799
54.6	51.8	27.9348	69.4	32.1	20.646
78.5	34.5	7.9175	61	40.7	40.6385
