# Supplementary material for: Kdm4a is an activity downregulated barrier to generate engrams for memory separation
Source: Nat Commun. 2024 Jul 13;15:5887. doi: 10.1038/s41467-024-50218-y (PMC11246488; doi:10.1038/s41467-024-50218-y)
Supplement: Supplementary file 11 — Source data [file 41467_2024_50218_MOESM11_ESM.zip › Source Data Fig. 6.xlsx]

## Sheet: Fig. 6b
Kdm4af/f	Nes-Cre;Kdm4af/f
1.31242	0.438517
0.745469	0.195708
0.942088	0.202088

## Sheet: Fig. 6c
Kdm4af/f	Nes-Cre;Kdm4af/f
0.884665	0.293653
1.101	0.361614
1.18831	0.813572
0.826023	0.071753

## Sheet: Fig. 6d
	Kdm4af/f			Nes-Cre;Kdm4af/f
CX	0.97858	1.00107	1.02035	0.694467	0.689661	0.739931
HP	0.972212	0.959994	1.0678	0.773491	0.776537	0.831703
ST	0.988504	0.960048	1.05145	0.632629	0.634518	0.673671
TH	0.973613	0.970233	1.05615	0.658176	0.688291	0.678984

## Sheet: Fig. 6e
Kdm4af/f	Nes-Cre;Kdm4af/f
1.02515	0.630534
1.03255	0.638006
1.00272	0.665433
1.02019	0.645186
1.02765	0.615294
1.05559	0.616848
1.00837	0.615221
1.02457	0.591141
1.00597	0.608069
1.00367	0.618241
0.982739	0.595377
0.895872	0.607429
0.878712	0.611862
0.906832	0.619862
0.957528	0.584727
0.912284	0.620112
0.954163	0.600103
0.946549	0.595614
0.947283	0.608151
0.973504	0.610675
0.950908	0.612818
1.02098	0.620486
1.06817	0.607673
1.04089	0.619501
1.04603	0.628869
1.02551	0.644205
0.977588	0.616281
1.05184	0.640985
1.07007
1.10381
1.08229

## Sheet: Fig. 6f
Distance moved				Time in center
Kdm4af/f	Nes-cre;Kdm4af/w	Nes-cre;Kdm4af/f		Kdm4af/f	Nes-cre;Kdm4af/w	Nes-cre;Kdm4af/f
40.4153	57.0781	40.4017		94.44	110.2	76.56
55.5209	61.7002	47.2453		100.12	123.56	77.76
33.2457	43.7445	39.3891		157.28	68.96	53.96
42.7924	38.9697	57.5164		75.6	112.76	87.68
44.1907	42.1028	39.0667		74.6	61.4	106
44.9217	38.6428	42.2414		102.96	64.04	129.08
36.547	31.1924	34.7858		111.6	110.96	69.92
45.6113	42.6073	36.6587		67.52	102.64	49.76
47.0028	49.8271	57.6891		95.56	114.72	86.72
42.2223	37.5192	38.6428		64.28	53.08	89
32.5084	31.4965	31.1924		75.68	126.36	87.84
48.6928	29.7986			45.96	99.28

## Sheet: Fig. 6g
Open arm duration				Closed arm duration				Open arm percentage
Kdm4af/f	Nes-cre;Kdm4af/w	Nes-cre;Kdm4af/f		Kdm4af/f	Nes-cre;Kdm4af/w	Nes-cre;Kdm4af/f		Kdm4af/f	Nes-cre;Kdm4af/w	Nes-cre;Kdm4af/f
20.88	17.8	3.96		225.2	205.44	245.84		6.95907	5.93254	1.31982
26.24	36.76	36.12		214.96	189.28	181.88		8.7455	12.2517	12.0384
12	37.12	54.4		241.32	181.2	166.28		3.99946	12.3717	18.1309
15	52.08	15.76		212.96	178.08	203.6		4.99934	17.3577	5.25264
39.6	21.16	9		182.44	174.44	227.04		13.1982	7.05239	2.9996
7.8	11.28	42.96		244.6	253.36	158.16		2.59965	3.7595	14.3181
5.84	38.76	12.12		211.12	179.96	238.92		1.9464	12.9183	4.03946
16.84	11.56	7.24		212.32	233.96	232.8		5.61258	3.85282	2.41301
26.88	17.64	40.28		175.88	205.88	182.4		8.9588	5.87921	13.4249
29.92	19.64			186.2	218.12			9.97201	6.54579

## Sheet: Fig. 6h
	Kdm4af/f												Nes-Cre;Kdm4af/f
Baseline	3	0.5	4	1.3	3.3	2.7	1.4	2.8	1.2	3.3	7.6	2.3	7	2.4	7.4	7.5	9.8	4.1	3.6	4.6	5.4	18.5	7.6
Recall	68.1	54.5	69.7	42	69.3	51.7	18.1	72	63	59.5	59.1	59.2	66.6	30.1	56.4	68.5	64.3	40.3	46.7	70.3	68.9	59.4	30.6

## Sheet: Fig. 6i
Kdm4af/f	Nes-Cre;Kdm4af/f
42.4	57.1
78.1	55.9
29.3	44.9
56	49.3
48.4	57.3
54.3	32.3
43	26.8
39.6	31.3
26.2	26.9
39.8	34.8
56	33.4
28

## Sheet: Fig. 6k
context A	Kdm4af/f												Nes-Cre;Kdm4af/f
1	68.1	54.5	69.7	42	69.3	51.7	18.1	72	63	59.5	59.1	59.2	66.6	30.1	56.4	68.5	64.3	40.3	46.7	70.3	68.9	59.4	30.6
2	63	48.6	70.4	74	68.1	79.8	32	90.3	56.2	75.8	53.4	35.5	76	43.9	67.2	65.8	94.6	61	54.3	58.7	26.6	61.3	42.3
3	80.7	83.4	81.7	56.7	77.7	75.3	53.8	71.2	62.1	88.6	68.6	65.5	74.6	37.2	56.1	58.6	79	78.2	97.5	77.5	27.1	63.8	66.5
4	75.8	83.3	67.5	54.2	74.2	47.1	65.2	80.7	56.1	51.6	83.6	58.4	63.3	73.8	62.7	61.3	80.6	71.1	48.3	71	44	47.2	59.2
context B	Kdm4af/f												Nes-Cre;Kdm4af/f
1	67.6	51	69.2	51.3	88.3	81.1	57.9	78.4	35.2	67	74.1	78.2	1.7	56.9	2.3	66.9	70.3	53.6	22.9	65	32.9	68.6	70.9
2	13.6	4.5	25.3	61.7	46.2	54.6	70.6	57.4	48.7	24.1	94.1	27.7	11	41.3	19.9	3.9	58.5	45.8	4.9	41.1	2.8	65.2	51.9
3	80.7	68.9	67.5	63.7	55.7	49.7	81.1	95.8	56	26.5	88.7	56.9	80.7	19.5	67.8	30.4	71	40.6	41.6	57.4	45.9	11.5	45.9
4	68.2	35.1	66.3	67.2	70.4	36	62.4	65.6	31.5	16.4	35	75.3	71	22.9	79.7	45.1	13.3	42	51.6	24.9	49.5	6.4	55.9
DI	Kdm4af/f												Nes-Cre;Kdm4af/f
1	0.003685	0.033175	0.0036	-0.09968	-0.12056	-0.22139	-0.52368	-0.04255	0.283096	-0.05929	-0.11261	-0.13828	0.95022	-0.30805	0.921635	0.011817	-0.04458	-0.14164	0.341954	0.039172	0.353635	-0.07188	-0.39704
2	0.644909	0.830508	0.471264	0.090641	0.191601	0.1875	-0.37622	0.222749	0.071497	0.517518	-0.27593	0.123418	0.747126	0.030516	0.543054	0.888092	0.235794	0.142322	0.834459	0.176353	0.809524	-0.03083	-0.10191
3	0	0.095207	0.095174	-0.05814	0.164918	0.2048	-0.20237	-0.14731	0.051651	0.539531	-0.12778	0.070261	-0.03928	0.312169	-0.09443	0.316854	0.053333	0.316498	0.401869	0.148999	-0.25753	0.694555	0.183274
4	0.052778	0.407095	0.008969	-0.10708	0.026279	0.133574	0.021944	0.103213	0.280822	0.517647	0.409781	-0.1264	-0.05733	0.52637	-0.11938	0.152256	0.71672	0.257294	-0.03303	0.480709	-0.05882	0.761194	0.028671
