# Supplementary material for: Kdm4a is an activity downregulated barrier to generate engrams for memory separation
Source: Nat Commun. 2024 Jul 13;15:5887. doi: 10.1038/s41467-024-50218-y (PMC11246488; doi:10.1038/s41467-024-50218-y)
Supplement: Supplementary file 11 — Source data [file 41467_2024_50218_MOESM11_ESM.zip › Supplementary Fig. 1.xlsx]

## Sheet:  Fig. 1e
id	log2(sgRNA counts)
1	9.50581
2	10.7125
3	11.9596
4	11.5186
5	11.557
6	11.137
7	11.1624
8	11.1718
9	11.9174
10	11.3482
11	11.2173
12	11.2342
13	11.4481
14	10.968
15	11.2761
16	10.9396
17	10.9564
18	11.5708
19	11.0105
20	10.66
21	11.7515
22	11.0375
23	10.9233
24	10.1599
25	11.0788
26	11.411
27	11.0721
28	10.851
29	10.9894
30	11.1421
31	10.5962
32	11.5038
33	11.3174
34	11.2952
35	10.69
36	11.2633
37	10.5068
38	11.0512
39	11.7826
40	11.5435
41	10.7682
42	10.5934
43	11.0908
44	11.42
45	10.5717
46	11.3603
47	11.3214
48	11.2131
49	11.2246
50	11.0417
51	10.6555
52	11.1592
53	11.0451
54	10.7624
55	10.9241
56	11.4949
57	11.336
58	11.357
59	11.7908
60	9.60918
61	12.0317
62	10.8098
63	11.1007
64	11.7528
65	10.2491
66	11.4184
67	11.5527
68	9.71596
69	11.2186
70	10.3707
71	10.8242
72	11.1124
73	11.719
74	11.5845
75	10.7977
76	11.4533
77	11.4377
78	9.80896
79	10.0808
80	10.4553
81	11.1079
82	11.0265
83	11.5755
84	11.0224
85	10.4818
86	11.6917
87	11.3955
88	11.5717
89	11.318
90	11.3185
91	11.2825
92	10.2773
93	11.0077
94	11.5363
95	11.1643
96	11.642
97	11.3788
98	11.462
99	11.464
100	10.973
101	11.6551
102	10.891
103	10.9614
104	11.9248
105	11.8564
106	11.7326
107	10.9166
108	11.0828
109	10.1674
110	11.1402
111	11.1267
112	12.2536
113	10.8162
114	10.7347
115	10.5915
116	11.827
117	11.3399
118	10.3151
119	10.8903
120	12.0147
121	11.3304
122	11.6591
123	10.7134
124	10.3608
125	11.8431
126	11.842
127	11.2137
128	11.3799
129	10.8611
130	12.0509
131	11.6298
132	10.851
133	11.1892
134	11.4157
135	10.4818
136	10.6689
137	11.5294
138	11.2918
139	11.411
140	10.9469
141	11.2167
142	11.9189
143	12.7322
144	11.2119
145	10.8994
146	11.0894
147	11.3426
148	10.7781
149	12.2776
150	11.0498
151	11.5541
152	11.2095
153	11.3971
154	10.6184
155	11.7448
156	11.5546
157	11.0028
158	11.1098
159	10.8525
160	11.115
161	9.86109
162	11.809
163	11.2372
164	10.9151
165	11.5167
166	10.5245
167	11.5755
168	10.5479
169	11.1586
170	10.8009
171	11.1712
172	10.7607
173	11.1098
174	11.3498
175	10.7004
176	11.2639
177	11.3219
178	10.9121
179	10.5304
180	11.2963
181	11.3348
182	10.7507
183	10.9484
184	11.4409
185	10.8634
186	11.233
187	11.6439
188	10.7499
189	11.9046
190	10.7723
191	10.5216
192	11.1605
193	10.8033
194	11.2192
195	10.4512
196	11.2929
197	11.3729
198	11.5641
199	11.4944
200	11.3191
201	10.9016
202	11.5073
203	11.5172
204	10.9506
205	10.96
206	11.4388
207	11.4173
208	10.9787
209	11.098
210	11.0028
211	11.6161
212	11.6475
213	11.9922
214	11.0237
215	11.2324
216	11.245
217	11.0828
218	11.1991
219	12.0881
220	11.8057
221	10.716
222	10.4999
223	11.8388
224	11.7867
225	11.6742
226	10.7532
227	10.1059
228	11.5546
229	11.4717
230	11.0868
231	11.3575
232	11.4486
233	11.4136
234	11.3399
235	11.236
236	10.9418
237	11.5939
238	10.4564
239	11.5426
240	10.7764
241	9.43045
242	10.9196
243	10.4252
244	11.3891
245	10.622
246	11.6537
247	10.7048
248	11.4988
249	11.1293
250	11.2521
251	10.8533
252	10.4818
253	11.1319
254	10.9873
255	11.6234
256	11.7549
257	10.4798
258	11.5343
259	11.0947
260	10.5088
261	11.5618
262	10.9894
263	11.2234
264	12.2747
265	11.128
266	10.058
267	10.9061
268	11.4883
269	11.6627
270	11.5641
271	11.6443
272	11.0795
273	11.0168
274	11.5864
275	11.0539
276	11.4231
277	11.1137
278	11.1812
279	11.4051
280	11.6225
281	11.1991
282	10.8073
283	10.7168
284	11.2802
285	11.0348
286	10.7582
287	11.4481
288	10.8194
289	11.1241
290	11.7279
291	11.1874
292	11.1472
293	10.8353
294	11.1504
295	11.1491
296	12.5824
297	10.6073
298	11.2324
299	11.2113
300	11.151
301	11.5455
302	10.6909
303	11.3537
304	10.821
305	10.9454
306	11.8254
307	11.4289
308	11.9244
309	11.1706
310	11.3095
311	11.6533
312	10.0901
313	11.0587
314	11.0688
315	11.5803
316	11.0634
317	10.7271
318	10.9031
319	12.056
320	10.8146
321	11.1991
322	10.8033
323	11.2276
324	10.9016
325	11.6101
326	10.7177
327	11.825
328	11.1402
329	11.4934
330	11.0063
331	11.117
332	11.4558
333	11.1351
334	11.4569
335	11.1118
336	10.3772
337	10.7715
338	10.612
339	11.2591
340	10.1874
341	10.2204
342	11.0708
343	11.0566
344	11.856
345	11.8925
346	11.0539
347	11.2052
348	11.3575
349	11.4435
350	11.1286
351	11.2615
352	11.4019
353	10.9084
354	12.1322
355	11.5512
356	10.5906
357	11.5967
358	11.741
359	11.8553
360	12.2366
361	12.4818
362	11
363	12.7296
364	10.668
365	11.0293
366	10.5622
367	11.1261
368	11.1812
369	11.3095
370	11.1712
371	12.062
372	10.1861
373	11.1749
374	10.8525
375	11.4289
376	11.0961
377	10.7707
378	11.4352
379	10.8463
380	11.2137
381	10.8194
382	11.3298
383	10.9054
384	11.3826
385	11.4553
386	11.9073
387	10.2143
388	11.622
389	11.0355
390	11.0768
391	11.163
392	10.3487
393	10.6618
394	11.3663
395	10.7557
396	10.0485
397	11.3337
398	10.8657
399	10.6348
400	12.1972
401	11.0314
402	10.4584
403	10.2738
404	10.9929
405	11.3129
406	11.9177
407	11.5957
408	10.9993
409	11.444
410	11.0881
411	10.6698
412	11.1144
413	11.7727
414	10.8704
415	10.7566
416	11.0941
417	10.2312
418	11.0519
419	11.3214
420	11.5703
421	11.0396
422	10.9462
423	10.7381
424	10.9773
425	10.6411
426	10.5068
427	11.0217
428	11.1535
429	10.4999
430	10.6768
431	11.3009
432	10.6944
433	10.6555
434	11.0875
435	11.4732
436	10.5784
437	11.7164
438	10.796
439	11.1267
440	11.245
441	11.0112
442	11.8707
443	10.2992
444	10.9031
445	11.6702
446	11.8761
447	11.163
448	10.6839
449	11.5464
450	11.3393
451	10.5127
452	11.4294
453	10.1137
454	11.1523
455	11.4963
456	11.4046
457	10.9046
458	11.2813
459	10.9411
460	11.7061
461	10.4939
462	11.0417
463	10.5746
464	10.9629
465	9.03617
466	10.4878
467	11.8467
468	10.1472
469	11.6555
470	10.2668
471	11.7134
472	11.1874
473	10.6952
474	11.7351
475	10.6393
476	11.1497
477	11.5854
478	12.031
479	10.3253
480	11.168
481	10.4157
482	9.95565
483	11.4173
484	11.5603
485	10.1824
486	11.5294
487	11.8138
488	11.8963
489	12.0035
490	10.3608
491	11.2473
492	11.3123
493	11.3343
494	11.7611
495	10.9944
496	11.1472
497	10.2843
498	11.1561
499	10.7968
500	10.5622
501	10.5421
502	11.0423
503	10.9922
504	12.2767
505	11.1415
506	11.2843
507	10.6211
508	11.1592
509	11.6502
510	10.7356
511	11.4019
512	10.6952
513	10.9979
514	10.2503
515	10.236
516	10.9491
517	11.6891
518	11.733
519	10.9076
520	11.4094
521	11.7322
522	11.3805
523	11.6865
524	10.9694
525	10.1886
526	11.5073
527	11.0196
528	10.9076
529	10.8106
530	11.4294
531	10.792
532	10.4522
533	11.7104
534	11.6952
535	11.1743
536	10.5098
537	10.9241
538	10.9607
539	10.96
540	11.4424
541	11.3343
542	11.2204
543	10.7431
544	11.4429
545	11.5103
546	10.5498
547	11.0056
548	10.7313
549	11.6008
550	11.6411
551	11.3934
552	10.6952
553	9.81218
554	10.7968
555	11.5812
556	10.6689
557	11.9549
558	11.0182
559	11.3214
560	11.7279
561	11.3208
562	10.9099
563	11.1183
564	11.5122
565	11.7814
566	11.0607
567	10.8887
568	11.6316
569	11.7561
570	11.7198
571	11.1762
572	11.6175
573	11.5483
574	11.0063
575	11.1917
576	11.1118
577	10.6821
578	11.8297
579	11.144
580	11.2131
581	11.6316
582	10.1984
583	11.2732
584	11.2662
585	11.8226
586	11.5976
587	11.4772
588	10.9031
589	11.3977
590	11.0861
591	11.683
592	11.4078
593	11.3231
594	10.5333
595	11.6533
596	11.8765
597	11.0755
598	11.0573
599	11.2408
600	10.3083
601	10.8234
602	11.0661
603	11.9989
604	10.4594
605	10.3772
606	11.3292
607	11.2336
608	11.8642
609	10.769
610	11.1137
611	11.5737
612	11.0355
613	11.6715
614	10.9159
615	11.6207
616	10.5459
617	9.85643
618	11.5845
619	10.6202
620	11.4833
621	11.258
622	10.6375
623	11.3745
624	10.9322
625	12.1283
626	11.0701
627	11.1535
628	11.4131
629	11.4398
630	11.3089
631	11.577
632	9.69349
633	10.9564
634	10.8903
635	11.3875
636	10.6546
637	11.7385
638	10.9016
639	11.8823
640	11.5821
641	11.1066
642	10.1124
643	11.1228
644	11.1687
645	10.6891
646	10.7968
647	11.1529
648	10.7574
649	11.2975
650	11.528
651	11.5498
652	10.3072
653	11.3078
654	11.8952
655	11.5774
656	11.0189
657	11.2354
658	10.6018
659	11.2414
660	11.255
661	11.4691
662	10.9099
663	11.7326
664	11.713
665	11.1935
666	11.4009
667	10.8049
668	11.204
669	10.944
670	11.9248
671	11.7528
672	11.1886
673	10.3923
674	12.224
675	10.5821
676	10.1033
677	11.3354
678	11.8098
679	11.2101
680	10.8887
681	11.3761
682	11.346
683	11.2076
684	11.336
685	11.0701
686	10.8138
687	11.2082
688	10.8903
689	11.1849
690	11.2432
691	11.6073
692	11.7768
693	11.4666
694	11.4046
695	10.6795
696	11.4757
697	11.628
698	11.3859
699	10.567
700	10.2252
701	10.813
702	10.8872
703	10.7879
704	11.899
705	11.7657
706	10.0928
707	11.2877
708	11.3163
709	10.7822
710	10.4747
711	10.5897
712	11.4003
713	10.7099
714	11.158
715	11.8646
716	11.375
717	11.2192
718	11.1111
719	11.043
720	11.8715
721	11.9905
722	11.2691
723	11.2027
724	11.3652
725	12.381
726	10.128
727	11.3276
728	10.6211
729	11.1586
730	11.4888
731	11.5788
732	11.4305
733	10.703
734	11.6751
735	11.1007
736	11.0762
737	10.8626
738	10.4868
739	10.7649
740	11.31
741	10.9181
742	10.5915
743	10.6707
744	10.9715
745	11.3117
746	11.0189
747	10.8329
748	11.3641
749	11.5541
750	11.3658
751	11.3281
752	11.1059
753	11.6715
754	11.1131
755	11.1824
756	11.8194
757	10.3641
758	11.06
759	11.0741
760	11.6479
761	10.6502
762	11.3106
763	11.1517
764	11.3977
765	11.1046
766	11.5117
767	10.5177
768	11.1749
769	10.9744
770	10.8572
771	11.3376
772	11.1824
773	11.6711
774	10.4147
775	11.4502
776	10.9016
777	11.8815
778	10.6698
779	11.3977
780	11.7004
781	11.0921
782	11.8126
783	11.1079
784	11.4543
785	11.6133
786	10.6883
787	10.9307
788	10.8963
789	11.2726
790	11.7043
791	11.1331
792	10.7599
793	11.4909
794	11.7232
795	11.1978
796	11.6904
797	11.2444
798	11.9252
799	11.8094
800	11.2935
801	10.8564
802	10.9366
803	11.2052
804	11.525
805	10.3049
806	11.4615
807	11.8933
808	9.74315
809	11.3259
810	11.5083
811	11.8914
812	11.8959
813	10.825
814	9.01681
815	11.4325
816	10.2312
817	11.1176
818	11.7215
819	11.1079
820	11.2738
821	11.236
822	11.2324
823	10.6294
824	10.8218
825	10.9672
826	10.8329
827	10.9607
828	11.9304
829	10.9737
830	11.224
831	11.9088
832	11.2414
833	11.2894
834	11.0334
835	11.4696
836	10.8865
837	10.7657
838	10.9241
839	11.2366
840	11.1749
841	11.0762
842	11.7838
843	10.5803
844	11.6045
845	10.9181
846	10.9794
847	10.9586
848	10.9737
849	10.5488
850	11.4041
851	11.5058
852	11.4205
853	11.4999
854	11.395
855	11.2324
856	10.8711
857	11.656
858	11.5689
859	10.9121
860	10.5953
861	10.9929
862	10.825
863	10.651
864	10.6484
865	11.3095
866	11.5821
867	11.3471
868	11.1787
869	11.2941
870	10.9758
871	11.0967
872	10.8758
873	10.9607
874	11.815
875	11.2923
876	11.2597
877	11.5934
878	10.5793
879	11.568
880	10.9418
881	11.4445
882	11.8078
883	11.7956
884	11.5962
885	11.8525
886	11.3157
887	10.8595
888	10.7339
889	11.1033
890	10.9359
891	11.7288
892	10.7499
893	10.7707
894	11.2871
895	11.4793
896	11.1273
897	10.8642
898	10.4377
899	10.5137
900	10.8202
901	10.3242
902	10.9352
903	11.6466
904	11.5883
905	11.4893
906	10.5527
907	11.9665
908	11.5406
909	10.9958
910	10.6742
911	11.369
912	11.1805
913	11.0189
914	11.3707
915	12.0144
916	11.7095
917	10.5632
918	11.5038
919	12.1818
920	10.1712
921	11.6425
922	11.3163
923	10.5906
924	10.9129
925	12.9302
926	11.115
927	12.2854
928	10.5294
929	11.1124
930	11.969
931	11.2732
932	10.9549
933	11.2668
934	11.3208
935	11.1637
936	10.6804
937	10.6751
938	10.5812
939	10.8376
940	10.2935
941	11.794
942	10.9766
943	10.9629
944	10.5887
945	11.2685
946	10.2009
947	11.4903
948	11.3309
949	11.245
950	11.4863
951	10.7515
952	11.8792
953	11.7707
954	10.9396
955	11.1079
956	11.2009
957	10.0741
958	10.8305
959	11.1535
960	10.0835
961	11.1325
962	11.381
963	10.643
964	11.0458
965	11.4035
966	11.0921
967	11.4798
968	11.5962
969	10.2843
970	10.5603
971	11.0182
972	11.5608
973	11.1836
974	11.2306
975	10.3718
976	10.9329
977	10.9039
978	11.6032
979	10.875
980	11.0369
981	11.3134
982	10.4221
983	11.5608
984	11.0119
985	10.9024
986	11.5182
987	11.2963
988	11.6662
989	10.7532
990	11.0701
991	10.42
992	10.7039
993	10.4727
994	10.3902
995	11.224
996	10.8392
997	11.6036
998	10.2348
999	10.9024
1000	10.7372
1001	11.7997
1002	11.4727
1003	11.0485
1004	11.098
1005	11.6613
1006	11.056
1007	11.3465
1008	10.5699
1009	11.0049
1010	11.3365
1011	11.7035
1012	11.5314
1013	11.7636
1014	11.2438
1015	12.0657
1016	11.173
1017	11.6156
1018	10.93
1019	11.5172
1020	10.813
1021	11.8277
1022	11.2432
1023	11.7545
1024	10.69
1025	10.8226
1026	11.1724
1027	11.6961
1028	11.1331
1029	11.3837
1030	11.381
1031	10.7415
1032	11.6152
1033	11.0007
1034	10.6528
1035	11.0607
1036	11.4341
1037	10.8994
1038	10.7557
1039	11.3015
1040	10.8963
1041	11.7013
1042	10.4747
1043	11.1376
1044	11.5108
1045	11.7039
1046	11.5713
1047	11.8416
1048	12.0042
1049	11.4702
1050	10.3945
1051	10.927
1052	11.6493
1053	11.336
1054	11.1649
1055	10.3061
1056	9.65464
1057	11.2015
1058	10.8826
1059	10.8704
1060	11.1286
1061	10.8486
1062	11.1904
1063	11.2015
1064	11.2615
1065	10.6285
1066	11.6738
1067	11.4194
1068	11.1137
1069	11.7561
1070	10.3587
1071	11.0835
1072	10.5925
1073	11.224
1074	11.1485
1075	10.032
1076	10.5216
1077	10.1306
1078	10.5038
1079	11.0028
1080	10.754
1081	11.4702
1082	11.056
1083	11.374
1084	10.2808
1085	10.1984
1086	11.3961
1087	10.9887
1088	10.7465
1089	11.032
1090	11.3842
1091	11.5167
1092	10.3061
1093	10.6724
1094	11.2408
1095	11.3788
1096	12.2889
1097	11.0801
1098	10.4788
1099	11.3619
1100	11.5527
1101	11.1849
1102	11.1948
1103	10.5363
1104	10.7871
1105	11.0458
1106	11.4051
1107	11.1085
1108	11.5469
1109	11.3603
1110	11.1978
1111	11.8431
1112	11.2366
1113	11.3146
1114	10.6275
1115	11.719
1116	11.8005
1117	11.2627
1118	10.8194
1119	10.3003
1120	11.7134
1121	10.7082
1122	11.9166
1123	10.9915
1124	11.2952
1125	11.4918
1126	10.0782
1127	10.9106
1128	11.0362
1129	11.3117
1130	11.6147
1131	10.7185
1132	11.2125
1133	11.8126
1134	11.7553
1135	10.7499
1136	11.0307
1137	10.9106
1138	11.2813
1139	11.0961
1140	10.5088
1141	11.543
1142	10.9629
1143	11.3987
1144	11.4019
1145	11.5967
1146	10.3376
1147	11.1331
1148	11.3619
1149	11.8158
1150	11.2234
1151	10.9549
1152	10.611
1153	11.4383
1154	11.0888
1155	11.7448
1156	10.875
1157	10.8796
1158	11.1163
1159	11.1131
1160	11.1592
1161	11.8309
1162	10.4838
1163	10.7632
1164	11.5967
1165	11.6564
1166	11.0533
1167	9.1472
1168	12.6006
1169	10.599
1170	10.9958
1171	11.2813
1172	11.0855
1173	11.6891
1174	11.7611
1175	10.062

## Sheet: Fig. 1f
Value	relative freq.
740	0.0851789
1071	0.170358
1333	0.255537
1404	0.340716
1566	0.425894
1608	0.511073
1618	0.596252
1623	0.681431
1641	0.76661
1675	0.851789
1686	0.936968
1717	1.02215
1752	1.10733
1795	1.1925
1800	1.27768
1835	1.36286
1837	1.44804
1857	1.53322
1910	1.6184
1913	1.70358
1926	1.78876
1927	1.87394
1931	1.95911
1950	2.04429
1963	2.12947
1972	2.29983
1974	2.38501
2004	2.47019
2005	2.55537
2014	2.64055
2018	2.72572
2035	2.8109
2071	2.89608
2073	3.06644
2074	3.15162
2075	3.2368
2089	3.32198
2093	3.40716
2103	3.49233
2111	3.57751
2113	3.66269
2128	3.74787
2132	3.83305
2133	3.91823
2139	4.00341
2140	4.08859
2141	4.17376
2153	4.25894
2154	4.34412
2171	4.51448
2175	4.59966
2176	4.68484
2177	4.77002
2181	4.8552
2183	5.02555
2189	5.11073
2198	5.19591
2201	5.28109
2212	5.36627
2217	5.45145
2228	5.62181
2234	5.70698
2235	5.79216
2245	5.87734
2249	6.0477
2252	6.13288
2259	6.21806
2277	6.30324
2278	6.38842
2279	6.47359
2288	6.55877
2292	6.64395
2294	6.72913
2296	6.81431
2297	6.98467
2300	7.06985
2302	7.15503
2303	7.2402
2305	7.32538
2307	7.41056
2310	7.58092
2313	7.6661
2318	7.75128
2320	7.83646
2322	7.92164
2331	8.00681
2340	8.09199
2342	8.17717
2344	8.26235
2349	8.43271
2354	8.51789
2359	8.60307
2361	8.68825
2362	8.77342
2372	8.8586
2388	8.94378
2390	9.02896
2391	9.11414
2394	9.19932
2395	9.2845
2399	9.36968
2400	9.45486
2401	9.54003
2404	9.62521
2411	9.79557
2412	9.88075
2414	9.96593
2415	10.0511
2419	10.1363
2428	10.2215
2429	10.3066
2432	10.3918
2434	10.477
2435	10.5622
2436	10.7325
2443	10.9029
2453	10.9881
2461	11.0733
2464	11.1584
2472	11.3288
2474	11.414
2478	11.4991
2479	11.5843
2482	11.6695
2490	11.7547
2500	11.8399
2504	11.925
2508	12.0102
2512	12.0954
2513	12.1806
2514	12.3509
2522	12.4361
2527	12.5213
2532	12.6065
2533	12.6917
2534	12.7768
2537	12.862
2540	13.0324
2544	13.1175
2554	13.2027
2557	13.2879
2559	13.3731
2561	13.4583
2565	13.5434
2574	13.6286
2575	13.7138
2576	13.799
2577	13.8842
2580	13.9693
2585	14.0545
2586	14.1397
2587	14.2249
2592	14.3101
2594	14.3952
2596	14.5656
2600	14.6508
2603	14.9063
2606	14.9915
2612	15.1618
2613	15.247
2615	15.3322
2616	15.4174
2617	15.5877
2619	15.7581
2620	15.8433
2624	15.9284
2631	16.0136
2639	16.0988
2641	16.184
2646	16.3543
2649	16.4395
2652	16.5247
2658	16.6099
2663	16.7802
2665	16.9506
2666	17.121
2667	17.2913
2672	17.3765
2680	17.4617
2682	17.632
2683	17.7172
2685	17.8024
2688	17.8876
2696	17.9727
2698	18.0579
2700	18.1431
2701	18.2283
2702	18.3135
2707	18.3986
2713	18.4838
2717	18.569
2718	18.6542
2722	18.7394
2727	18.8245
2729	18.9097
2737	18.9949
2743	19.0801
2746	19.1652
2750	19.2504
2753	19.3356
2758	19.4208
2759	19.5911
2767	19.7615
2769	19.8467
2770	20.017
2771	20.1022
2774	20.1874
2775	20.2726
2778	20.5281
2781	20.6133
2783	20.6985
2786	20.7836
2787	20.8688
2788	20.954
2789	21.0392
2792	21.1244
2795	21.2095
2797	21.2947
2799	21.4651
2802	21.5503
2806	21.6354
2808	21.7206
2809	21.891
2811	22.0613
2813	22.1465
2814	22.3169
2817	22.402
2818	22.4872
2820	22.5724
2825	22.6576
2827	22.7428
2829	22.8279
2832	22.9983
2833	23.0835
2834	23.1687
2836	23.2538
2837	23.339
2838	23.4242
2839	23.5945
2840	23.6797
2843	23.7649
2849	23.8501
2850	23.9353
2852	24.0204
2855	24.1056
2857	24.276
2862	24.3612
2863	24.6167
2868	24.7019
2870	24.7871
2872	24.8722
2874	25.0426
2877	25.1278
2884	25.3833
2885	25.5537
2887	25.6388
2889	25.8092
2890	25.8944
2891	26.3203
2894	26.4055
2895	26.4906
2897	26.5758
2902	26.661
2903	26.7462
2907	26.8313
2909	27.0017
2913	27.0869
2917	27.3424
2919	27.4276
2921	27.5128
2922	27.6831
2924	27.7683
2925	27.8535
2926	27.9387
2929	28.0239
2931	28.109
2932	28.1942
2939	28.3646
2944	28.4497
2950	28.5349
2951	28.6201
2952	28.7053
2962	28.7905
2963	28.8756
2965	28.9608
2966	29.046
2972	29.2164
2973	29.3015
2974	29.4719
2985	29.6422
2988	29.7274
2990	29.8126
2991	29.983
2998	30.0681
3000	30.1533
3001	30.2385
3004	30.3237
3005	30.4089
3007	30.494
3012	30.5792
3020	30.6644
3024	30.8348
3026	30.9199
3029	31.0051
3034	31.0903
3038	31.1755
3039	31.3458
3041	31.431
3043	31.5162
3046	31.6014
3047	31.7717
3049	31.8569
3050	31.9421
3051	32.0273
3056	32.1124
3057	32.1976
3058	32.2828
3060	32.368
3062	32.4532
3063	32.5383
3067	32.7087
3071	32.7939
3074	32.879
3075	33.0494
3077	33.1346
3078	33.2198
3081	33.3049
3084	33.3901
3085	33.4753
3086	33.5605
3087	33.6457
3089	33.816
3091	33.9012
3092	33.9864
3093	34.0716
3094	34.1567
3097	34.2419
3099	34.3271
3100	34.4123
3102	34.4974
3104	34.5826
3105	34.6678
3106	34.8382
3111	34.9233
3116	35.0937
3118	35.1789
3120	35.2641
3122	35.4344
3123	35.5196
3126	35.6048
3127	35.6899
3132	35.7751
3133	35.8603
3137	35.9455
3138	36.0307
3140	36.1158
3143	36.201
3144	36.2862
3146	36.3714
3148	36.4566
3149	36.5417
3152	36.7121
3155	36.7973
3158	36.8825
3159	36.9676
3164	37.0528
3165	37.138
3171	37.2232
3172	37.3935
3178	37.4787
3179	37.5639
3180	37.6491
3182	37.7342
3183	37.8194
3184	37.9046
3189	37.9898
3190	38.075
3193	38.1601
3196	38.2453
3197	38.3305
3203	38.5009
3204	38.586
3210	38.6712
3212	38.7564
3213	38.8416
3215	38.9267
3218	39.0119
3225	39.1823
3226	39.2675
3227	39.4378
3228	39.523
3229	39.6082
3233	39.6934
3238	39.7785
3241	39.8637
3242	39.9489
3244	40.0341
3245	40.1193
3248	40.2896
3249	40.3748
3251	40.5451
3257	40.6303
3259	40.7155
3260	40.8859
3263	40.971
3264	41.0562
3268	41.1414
3269	41.3118
3272	41.4821
3273	41.5673
3281	41.6525
3283	41.7376
3284	41.908
3286	41.9932
3287	42.0784
3293	42.2487
3296	42.4191
3301	42.5894
3303	42.6746
3305	42.7598
3308	42.845
3311	43.0153
3312	43.1005
3313	43.1857
3316	43.2709
3317	43.356
3321	43.4412
3322	43.5264
3324	43.6968
3327	43.7819
3332	43.9523
3333	44.0375
3337	44.1227
3340	44.2078
3342	44.3782
3343	44.5486
3344	44.6337
3345	44.7189
3346	44.8041
3349	44.8893
3350	45.0596
3357	45.23
3360	45.3152
3362	45.4003
3363	45.5707
3366	45.6559
3369	45.7411
3371	45.9114
3372	46.0818
3377	46.2521
3378	46.3373
3379	46.4225
3384	46.5077
3393	46.678
3394	46.8484
3402	46.9336
3409	47.0187
3410	47.1039
3414	47.2743
3421	47.3595
3422	47.5298
3423	47.615
3424	47.7002
3425	47.8705
3430	47.9557
3431	48.2112
3436	48.2964
3438	48.3816
3441	48.4668
3445	48.6371
3446	48.7223
3447	48.8075
3450	48.8927
3451	49.063
3453	49.1482
3454	49.3186
3455	49.4889
3459	49.5741
3461	49.7445
3462	49.9148
3463	50
3467	50.0852
3470	50.3407
3474	50.5111
3475	50.5963
3483	50.6814
3484	50.7666
3488	50.937
3493	51.0221
3500	51.1073
3501	51.1925
3502	51.3629
3503	51.448
3505	51.6184
3506	51.7036
3512	51.7888
3514	51.9591
3516	52.1295
3517	52.2998
3518	52.385
3519	52.5554
3523	52.6405
3524	52.7257
3527	52.8961
3528	53.0664
3533	53.322
3534	53.4072
3538	53.5775
3539	53.6627
3545	53.7479
3546	53.9182
3548	54.0034
3549	54.0886
3551	54.1738
3553	54.2589
3555	54.3441
3561	54.4293
3562	54.5145
3564	54.5997
3567	54.77
3568	54.8552
3571	54.9404
3572	55.0256
3576	55.1107
3577	55.1959
3579	55.2811
3583	55.3663
3584	55.5366
3587	55.6218
3588	55.707
3589	55.7922
3590	55.8773
3591	55.9625
3592	56.0477
3593	56.1329
3594	56.2181
3597	56.4736
3600	56.5588
3605	56.644
3607	56.7291
3616	56.8143
3617	56.8995
3619	56.9847
3623	57.0698
3630	57.155
3631	57.2402
3632	57.3254
3634	57.4106
3641	57.5809
3642	57.6661
3645	57.7513
3646	57.8365
3648	57.9216
3655	58.0068
3662	58.092
3664	58.1772
3665	58.3475
3666	58.5179
3667	58.6031
3669	58.6882
3670	58.7734
3672	58.8586
3673	58.9438
3675	59.029
3678	59.1141
3680	59.2845
3684	59.4549
3690	59.54
3693	59.6252
3695	59.7104
3696	59.7956
3698	59.8807
3700	59.9659
3704	60.0511
3710	60.3918
3714	60.477
3716	60.5622
3718	60.6474
3719	60.9881
3720	61.0733
3721	61.1584
3728	61.2436
3730	61.3288
3731	61.414
3732	61.5843
3735	61.6695
3737	61.7547
3739	61.8399
3740	61.925
3744	62.0102
3745	62.0954
3749	62.1806
3750	62.3509
3751	62.4361
3752	62.6065
3753	62.6917
3754	62.7768
3755	62.862
3756	62.9472
3758	63.0324
3761	63.1175
3764	63.2027
3770	63.2879
3772	63.3731
3778	63.4583
3780	63.5434
3781	63.6286
3792	63.7138
3793	63.799
3794	63.9693
3801	64.0545
3802	64.1397
3804	64.2249
3807	64.3101
3809	64.4804
3810	64.6508
3811	64.7359
3814	64.8211
3819	64.9063
3820	64.9915
3821	65.0767
3822	65.1618
3824	65.247
3826	65.3322
3828	65.4174
3829	65.5026
3831	65.5877
3840	65.6729
3842	65.7581
3844	65.9284
3846	66.0136
3849	66.0988
3852	66.184
3853	66.2692
3855	66.3543
3858	66.4395
3861	66.5247
3868	66.6951
3873	66.7802
3877	66.8654
3880	67.121
3882	67.2913
3887	67.3765
3890	67.4617
3891	67.632
3893	67.7172
3894	67.8876
3896	68.0579
3897	68.1431
3901	68.2283
3904	68.3135
3910	68.3986
3911	68.4838
3914	68.569
3915	68.6542
3919	68.7394
3920	68.8245
3921	68.9097
3923	68.9949
3925	69.0801
3926	69.1652
3928	69.2504
3932	69.3356
3935	69.4208
3947	69.506
3951	69.5911
3952	69.7615
3956	69.9319
3960	70.017
3964	70.1874
3967	70.2726
3970	70.3578
3971	70.4429
3972	70.5281
3973	70.6985
3981	70.8688
3986	70.954
3987	71.0392
3988	71.1244
3995	71.2095
3998	71.2947
3999	71.4651
4000	71.5503
4002	71.6354
4003	71.7206
4007	71.8058
4009	71.891
4011	72.0613
4014	72.1465
4024	72.2317
4026	72.3169
4030	72.402
4037	72.4872
4038	72.5724
4041	72.6576
4045	72.7428
4051	72.8279
4054	72.9983
4059	73.0835
4063	73.1687
4067	73.2538
4070	73.339
4071	73.5094
4076	73.6797
4078	73.7649
4079	73.8501
4083	73.9353
4087	74.0204
4104	74.1056
4106	74.3612
4109	74.4463
4111	74.5315
4114	74.6167
4116	74.7871
4126	74.8722
4132	75.0426
4139	75.1278
4142	75.3833
4145	75.4685
4146	75.5537
4147	75.8092
4148	75.8944
4153	75.9796
4154	76.0647
4158	76.1499
4165	76.2351
4167	76.3203
4168	76.4055
4169	76.4906
4175	76.5758
4176	76.7462
4179	76.8313
4181	76.9165
4184	77.0017
4190	77.0869
4193	77.1721
4197	77.3424
4203	77.4276
4204	77.5128
4209	77.598
4213	77.6831
4216	77.8535
4219	77.9387
4223	78.0239
4224	78.109
4227	78.1942
4228	78.2794
4233	78.3646
4237	78.4497
4240	78.5349
4241	78.6201
4245	78.7053
4248	78.7905
4259	78.8756
4267	78.9608
4268	79.046
4270	79.2164
4271	79.3015
4272	79.3867
4278	79.4719
4286	79.5571
4287	79.6422
4290	79.7274
4294	79.8126
4299	79.8978
4300	79.983
4306	80.0681
4308	80.1533
4312	80.2385
4313	80.3237
4320	80.4089
4323	80.494
4328	80.5792
4333	80.6644
4339	80.7496
4348	80.8348
4350	80.9199
4353	81.0051
4355	81.0903
4360	81.2606
4362	81.5162
4366	81.6014
4375	81.6865
4382	81.7717
4383	81.9421
4385	82.0273
4393	82.1124
4394	82.1976
4397	82.2828
4400	82.368
4401	82.4532
4408	82.5383
4422	82.6235
4424	82.7087
4430	82.7939
4431	82.879
4433	82.9642
4437	83.0494
4439	83.1346
4451	83.2198
4453	83.3049
4459	83.4753
4460	83.5605
4465	83.6457
4466	83.7308
4472	83.816
4477	83.9012
4478	83.9864
4490	84.0716
4492	84.1567
4510	84.2419
4515	84.3271
4518	84.4123
4536	84.4974
4537	84.5826
4541	84.6678
4543	84.753
4547	84.8382
4556	84.9233
4561	85.0085
4562	85.0937
4563	85.1789
4564	85.2641
4566	85.4344
4570	85.5196
4573	85.6048
4579	85.6899
4581	85.7751
4587	85.8603
4589	85.9455
4591	86.0307
4594	86.201
4599	86.2862
4600	86.3714
4601	86.4566
4606	86.6269
4612	86.7121
4617	86.7973
4619	86.8825
4629	86.9676
4636	87.138
4638	87.2232
4645	87.3083
4653	87.3935
4660	87.4787
4666	87.5639
4680	87.6491
4682	87.7342
4690	87.8194
4694	87.9046
4696	87.9898
4699	88.075
4703	88.1601
4714	88.2453
4721	88.3305
4724	88.4157
4728	88.5009
4730	88.586
4748	88.6712
4757	88.7564
4771	88.8416
4775	89.0119
4784	89.0971
4787	89.1823
4795	89.2675
4799	89.3526
4800	89.4378
4804	89.523
4809	89.6934
4828	89.7785
4834	89.8637
4835	89.9489
4843	90.0341
4845	90.1193
4849	90.2044
4863	90.2896
4866	90.3748
4877	90.46
4879	90.5451
4883	90.6303
4884	90.7155
4889	90.8007
4892	90.971
4897	91.0562
4899	91.1414
4900	91.2266
4904	91.3118
4905	91.3969
4922	91.4821
4923	91.5673
4928	91.6525
4930	91.7376
4939	91.8228
4962	91.908
4968	91.9932
4969	92.0784
4970	92.1635
4980	92.2487
4982	92.3339
4999	92.4191
5015	92.5043
5017	92.5894
5018	92.6746
5023	92.7598
5024	92.845
5026	92.9302
5037	93.0153
5051	93.1005
5052	93.1857
5080	93.2709
5122	93.356
5135	93.4412
5137	93.5264
5140	93.6116
5144	93.6968
5147	93.7819
5150	93.8671
5169	93.9523
5171	94.0375
5187	94.1227
5193	94.2078
5195	94.293
5202	94.3782
5207	94.4634
5236	94.5486
5239	94.6337
5249	94.7189
5265	94.8041
5271	94.8893
5297	94.9744
5298	95.0596
5319	95.23
5325	95.3152
5326	95.4003
5327	95.4855
5334	95.5707
5337	95.6559
5358	95.7411
5370	95.8262
5377	95.9114
5392	95.9966
5395	96.0818
5400	96.167
5402	96.2521
5407	96.3373
5408	96.4225
5411	96.5077
5414	96.5928
5448	96.678
5458	96.7632
5459	96.8484
5484	96.9336
5485	97.0187
5487	97.1039
5561	97.1891
5615	97.2743
5648	97.3595
5681	97.4446
5688	97.5298
5732	97.615
5794	97.7002
5814	97.7853
5820	97.8705
5833	97.9557
5837	98.0409
5846	98.1261
5854	98.2112
5856	98.2964
5880	98.3816
5928	98.4668
5987	98.552
5999	98.6371
6078	98.7223
6119	98.8075
6142	98.8927
6174	98.9779
6250	99.063
6265	99.1482
6408	99.2334
6418	99.3186
6520	99.4037
6566	99.4889
7045	99.5741
7908	99.6593
8942	99.7445
9339	99.8296
10366	99.9148
11124	100

## Sheet: Fig. 1h
Homecage	CFC 1.5h
256.927	339.454
300.44	304.714
300.929	289.796
218.222	437.126
224.486	426.745
	477.438

## Sheet: Fig. 1i
Homecage	CFC 1.5h
192.322	195.95
181.268	195.984
180.095	214.292
192.601	189.331
194.277	228.954
	243.588

## Sheet: Fig. 1l
mCherry+EGFP-	mCherry+EGFP+
4774	3609
2516	2512
1500	5000
2845	1969
3024	5185
1800	1700
2734	1323
1000	2443
1950	2232
1835	2098
1963	2074
4542	3782
900	2000
1415	4195
1355	2121
1513	3266
3868	4451
3560	3176
3016	3907
2265	6334
