# Supplementary material for: Kdm4a is an activity downregulated barrier to generate engrams for memory separation
Source: Nat Commun. 2024 Jul 13;15:5887. doi: 10.1038/s41467-024-50218-y (PMC11246488; doi:10.1038/s41467-024-50218-y)
Supplement: Supplementary file 11 — Source data [file 41467_2024_50218_MOESM11_ESM.zip › Supplementary Fig. 10.xlsx]

## Sheet: Fig. 10a
shCtrl	shYthdc2
0.96136	0.722595
0.878931	0.630231
1.15982	0.612107

## Sheet: Fig. 10b
shCtrl	shYthdc2
1.09788	0.597959
0.836597	0.663124
1.06552	0.798287

## Sheet: Fig. 10c
Trpm7 exon	# of m6A sites
5‘UTR	0
E1	0
E2	0
E3	0
E4	0
E5	1
E6	0
E7	2
E8	0
E9	0
E10	0
E11	2
E12	3
E13	0
E14	1
E15	0
E16	1
E17	3
E18	0
E19	0
E20	0
E21	2
E22	0
E23	0
E24	0
E25	0
E26	0
E27	2
E28	0
E29	0
E30	0
E31	0
E32	0
E33	0
E34	0
E35	0
E36	2
E37	1
E38	0
E39	0
3'UTR	1

## Sheet: Fig. 10f
Vector	Ythdc2
0.863367	1.92341
0.989844	1.94865
1.14624	2.37649
