# Supplementary material for: Kdm4a is an activity downregulated barrier to generate engrams for memory separation
Source: Nat Commun. 2024 Jul 13;15:5887. doi: 10.1038/s41467-024-50218-y (PMC11246488; doi:10.1038/s41467-024-50218-y)
Supplement: Supplementary file 11 — Source data [file 41467_2024_50218_MOESM11_ESM.zip › Supplementary Fig. 11.xlsx]

## Sheet: Fig. 11c
sgCtrl	sgTrpm7
60	22
45	20
44	20
44	18
36	17
27	15
25	15
24	14
23	14
21	14
21	13
21	12
20	12
19	11
18	11
18	10
16	10
16	10
16	10
15	9
13	9
13	9
13	8
13	8
12	8
12	7
10	7
10	7
10	7
10	6
9	6
8	5
6	5
6	4
	4
	3
	3
	3
	2

## Sheet: Fig. 11d
sgCtrl	sgTrpm7		Bin Center	sgCtrl	sgTrpm7
0.106	0.037		0	0.942136	0.78866
0.042	1.025		2	0.988131	0.914948
0.115	0.028		4	0.998516	0.943299
0.115	1.334		6	0.998516	0.956186
3.329	2.078		8	0.998516	0.966495
0.037	0.162		10	1	0.969072
0.046	0.208		12	1	0.987113
0.263	0.148		14	1	0.989691
0.083	0.014		16	1	0.989691
0.411	0.023		18	1	0.994845
0.018	0.023		20	1	0.997423
0.014	2.71		22	1	0.997423
0.254	0.065		24	1	0.997423
0.868	0.055		26	1	0.997423
0.402	0.416		28	1	0.997423
0.383	0.139		30	1	0.997423
0.046	1.967		32	1	0.997423
0.042	0.009		34	1	0.997423
0.014	2.341		36	1	0.997423
0.028	0.402		38	1	0.997423
0.078	0.097		40	1	1
0.018	0.018		42	1	1
0.032	0.134
0.005	0.018
0.826	0.212
0.254	1.842
0.074	0.018
0.129	0.471
0.009	0.314
0.014	0.055
0.111	0.517
0.069	7.84
0.028	0.088
0.005	0.997
0.046	0.042
0.083	0.725
0.328	0.18
1.214	0.106
0.028	0.263
0.018	12.365
0.166	1.09
0.379	3.694
0.092	4.941
0.009	0.291
0.171	1.431
0.055	0.3
0.046	0.009
0.005	0.263
0.406	0.522
0.125	0.268
0.009	0.037
0.102	2.817
0.037	0.092
0.009	0.199
0.743	0.175
0.055	1.565
1.288	0.956
0.411	0.356
0.083	0.092
0.005	0.425
0.078	3.546
0.014	0.619
0.268	0.055
0.028	0.092
0.143	0.009
0.549	0.037
0.088	0.24
1.935	1.584
0.037	0.328
0.152	0.023
0.439	0.083
0.106	1.062
0.328	0.175
0.175	0.582
0.217	0.028
1.214	0.356
0.143	0.005
0.194	0.282
0.005	0.268
0.065	0.254
0.235	0.032
0.032	0.443
0.882	2.549
0.097	0.434
0.097	0.125
0.286	0.069
0.143	1.658
0.203	0.185
0.157	0.129
0.171	0.208
0.84	0.143
0.078	0.088
1.113	0.125
0.688	2.563
0.148	0.12
0.065	1.519
0.129	6.026
0.503	0.023
0.055	0.102
3.68	0.055
0.074	0.06
0.282	5.024
0.222	1.408
0.6	0.055
0.356	0.014
0.392	0.074
0.392	0.06
0.286	0.078
0.249	0.111
0.005	7.776
0.014	0.771
0.185	0.037
0.134	0.905
0.545	0.009
0.023	0.351
0.06	0.014
0.314	0.092
0.097	1.958
0.162	0.046
0.189	2.064
0.309	0.808
0.166	0.706
0.831	0.822
0.005	0.018
0.157	0.014
0.042	0.078
0.023	0.337
0.189	0.12
1.533	0.314
0.106	4.04
0.254	0.014
0.208	17.015
0.051	0.023
0.476	0.018
0.319	0.023
0.055	0.005
1.237	4.7
0.014	0.065
0.3	0.032
0.3	0.222
1.63	0.078
0.231	0.148
0.023	0.005
0.125	7.028
0.235	0.194
0.125	0.088
0.014	0.513
0.646	0.494
0.028	0.439
0.023	0.032
0.111	0.369
0.092	0.171
0.088	0.79
0.042	0.078
4.673	0.18
0.065	0.078
0.397	0.263
0.042	0.088
0.042	0.296
0.683	0.078
0.005	0.379
0.046	2.355
0.102	0.217
0.365	0.088
3.795	0.351
0.125	0.032
0.263	6.801
0.083	0.319
0.046	0.263
0.009	0.023
0.074	0.032
0.208	0.009
0.102	0.217
0.046	0.212
0.069	8.588
0.443	0.416
0.429	0.06
0.157	0.272
0.125	2.503
0.06	0.018
0.217	0.023
0.014	0.452
0.042	0.055
0.115	0.106
0.055	1.445
0.175	0.332
0.513	11.511
0.023	0.282
0.078	0.06
0.102	11.959
0.166	0.083
0.051	0.831
3.311	0.286
0.222	0.009
2.346	0.055
0.009	0.249
0.009	0.069
0.046	0.739
0.263	0.24
1.348	0.111
0.009	0.125
0.245	0.139
0.074	0.023
0.037	0.028
0.129	0.12
1.085	0.189
0.549	0.046
0.222	0.018
0.272	0.425
0.069	4.927
0.522	0.356
0.245	0.619
0.212	0.092
0.305	0.042
0.014	0.199
0.346	4.026
0.466	0.185
0.743	0.051
0.032	0.046
0.457	0.106
0.826	12.236
1.321	0.042
0.554	0.018
0.342	0.014
0.208	0.3
0.609	0.683
0.125	1.588
0.042	1.441
0.005	0.822
0.549	0.009
0.032	0.042
0.305	0.125
0.06	0.115
0.046	0.993
0.416	0.586
0.152	0.134
1.556	0.443
0.18	0.005
0.074	3.708
0.152	17.393
0.009	0.014
0.074	0.18
0.356	0.037
0.235	0.831
0.042	0.263
0.974	0.434
0.254	1.007
1.219	0.466
0.106	1.745
0.055	1.621
0.042	0.139
0.134	0.346
0.143	0.286
0.115	0.194
0.028	0.323
0.139	0.882
0.018	0.656
0.609	0.037
0.397	0.619
0.162	0.194
0.268	0.005
0.106	0.286
0.217	6.843
0.12	0.139
0.134	0.531
0.702	0.6
0.009	0.065
0.305	0.734
0.175	0.051
0.323	12.374
0.254	1.173
0.134	0.36
0.259	0.462
0.296	0.319
0.023	0.942
0.005	0.249
0.037	0.009
0.762	0.023
0.129	0.014
0.873	1.191
0.009	2.105
0.014	0.268
0.259	0.54
0.175	0.379
0.199	0.476
0.014	0.508
0.06	1.117
0.268	0.263
0.3	20.492
0.092	1.127
0.67	0.102
0.235	0.014
1.007	0.014
0.055	0.342
0.365	0.277
0.166	0.346
0.125	12.993
0.051	0.508
0.208	1.085
0.342	0.037
0.032	0.342
0.249	0.083
0.988	0.24
0.152	13.224
0.314	0.674
0.018	0.665
0.152	0.379
1.441	0.249
1.764	0.055
0.411	0.208
0.078	0.286
0.217	0.272
2.503	3.795
0.466	0.199
0.175	0.065
0.771	0.106
0.508	0.272
0.249	0.374
0.088	1.907
0.905	40.032
0.055	0.092
0.148	0.042
0.499	0.018
0.646	0.591
0.028	0.032
0.102	0.125
0.092	0.162
0.028	0.549
0.125	4.216
0.005	0.91
0.291	0.06
0.314	0.212
0.042	0.854
0.009	0.051
0.379	3.038
0.656	2.299
0.466	0.065
0.152	0.199
0.222	0.66
0.476	0.074
0.332	0.314
0.042	1.002
0.102	0.379
0.162	0.443
0.106	0.014
0.065	0.111
0.065	1.902
0.005	0.235
0.092	0.106
0.148	0.813
0.54	0.152
0.305	0.346
0.009	0.018
0.018	2.909
0.54	2.036
0.268	0.171
0.203	0.129
0.065	6.764
0.757	1.731
0.009	0.078
0.018	0.088
0.009	2.493
0.794	0.693
0.028	0.042
0.129	0.226
0.106	0.309
0.018	1.14
0.042	1.556
0.143	12.157
0.037	10.828
0.005	0.028
0.245	0.212
0.051	0.157
0.042	2.156
0.887	0.129
0.097	0.235
0.231	0.083
0.277	0.009
0.046	0.84
0.065	1.191
0.157	0.139
0.037	0.083
0.143	2.456
0.111	0.018
0.466	0.083
0.046	1.778
0.351	2.087
0.051	0.3
0.342
0.088
0.185
0.706
0.014
0.088
0.12
0.083
0.06
0.212
0.032
0.005
0.152
0.152
0.457
0.877
0.217
0.005
0.406
0.069
0.055
0.097
0.3
0.129
0.12
0.046
0.005
0.005
0.337
2.586
0.023
0.743
0.489
0.286
0.055
0.314
0.776
0.194
0.115
0.074
0.037
0.009
0.065
10.523
0.023
0.817
0.148
0.023
0.291
0.489
0.573
0.069
0.005
0.157
0.018
0.005
0.162
1.251
0.296
0.3
0.023
0.212
0.005
0.189
0.254
0.023
0.933
0.476
0.291
0.706
0.476
2.272
0.139
0.212
2.032
2.678
0.642
0.097
0.009
0.078
0.988
0.005
0.097
0.166
1.487
0.06
0.055
0.069
0.706
1.367
0.088
0.055
0.12
0.111
0.466
0.189
0.028
0.416
0.115
0.296
0.134
0.203
0.023
0.042
0.199
4.345
0.009
2.226
0.009
0.24
0.822
0.452
0.023
0.125
0.402
0.212
0.337
0.009
0.009
4.774
0.088
0.074
0.032
0.212
0.762
0.171
0.046
0.092
0.009
0.115
0.346
0.254
0.12
0.937
0.042
0.055
0.24
0.032
0.143
0.194
0.143
0.023
0.272
0.074
0.674
0.374
0.328
0.042
0.429
0.097
0.217
0.032
0.134
0.203
0.037
0.009
0.102
0.628
0.051
0.032
0.042
0.065
0.032
0.503
0.129
0.042
0.023
0.069
0.259
0.157
0.014
0.365
0.06
0.06
0.111
0.014
0.046
2.184
0.023
0.069
0.554
2.443
0.078
0.175
0.009
0.005
0.416
0.249
1.067
0.259
0.309
0.069
0.115
1.584
0.642
0.069
0.088
0.083
0.06
0.452
0.023
0.388
0.392
0.046
0.023
0.009
0.018
0.831
0.097
0.028
0.272
0.305
0.434
0.074
0.822
0.102
0.037
0.148
0.157
0.06
0.083
0.069
0.12
0.069
1.09
0.028
0.023
0.166
0.152
0.111
0.143
0.476
0.383
0.051
0.014
0.406
0.12
0.069
0.005
0.222
0.199
0.023
0.143
0.074
0.129
0.286
0.702
0.088
0.203
0.162
0.055
0.097
0.877
0.171
0.037
0.139
0.171
0.129
0.032
0.092
0.046
0.065
0.226
0.069
0.129
0.005
0.051
0.092
0.074
0.235
0.037
0.296
0.042
0.134
0.522
0.037
0.042
0.042
0.199
0.485
0.18
0.319
0.055
0.166
0.12
0.032
