# Supplementary material for: Kdm4a is an activity downregulated barrier to generate engrams for memory separation
Source: Nat Commun. 2024 Jul 13;15:5887. doi: 10.1038/s41467-024-50218-y (PMC11246488; doi:10.1038/s41467-024-50218-y)
Supplement: Supplementary file 11 — Source data [file 41467_2024_50218_MOESM11_ESM.zip › Supplementary Fig. 12.xlsx]

## Sheet: Fig. 12f
Indel	P < 0.001	P > 0.001
-10		0
-9		0
-8		0
-7		0
-6		0
-5		0
-4		0
-3		0
-2	6
-1	9
0	41
1	32
2		0
3		0
4		0
5		0
6		0
7		0
8		0
9		0.05
10	1
