# Supplementary material for: Kdm4a is an activity downregulated barrier to generate engrams for memory separation
Source: Nat Commun. 2024 Jul 13;15:5887. doi: 10.1038/s41467-024-50218-y (PMC11246488; doi:10.1038/s41467-024-50218-y)
Supplement: Supplementary file 11 — Source data [file 41467_2024_50218_MOESM11_ESM.zip › Supplementary Fig. 13.xlsx]

## Sheet: Fig. 13b
Control	hM3D(Gq)
75.2	50.8
79.2	99.3
62	34.1
83	12.1
100.1	111.1
67.1	68.4
46.9	84.1
54.9	60.5

## Sheet: Fig. 13c
Fos			Egr1			Kdm4a
hM3Dq-mCherry + Saline	hM3Dq-mCherry + CNO		hM3Dq-mCherry + Saline	hM3Dq-mCherry + CNO		hM3Dq-mCherry + Saline	hM3Dq-mCherry + CNO
0.967643	263.427		1.05645	82.5703		0.975416	0.766514
1.01018	312.014		0.962994	82.0099		1.03168	0.788873
1.02218	282.892		0.980552	81.2982		0.992901	0.772959

## Sheet: Fig. 13f
Kdm4af/f		Nes-Cre;Kdm4af/f
A	B	A	B
77.4	57.9	14.2	25
49.1	42.4	83.5	11.5
9.7	34.1	42.5	25.6
90	64.8	66.5	24.2
91.4	44.5	81	17.8
47.3	26.3	25.4	15
9.3	18.3	36.1	1.7
15.6	46.3
56.4	32.4
