# Supplementary material for: Kdm4a is an activity downregulated barrier to generate engrams for memory separation
Source: Nat Commun. 2024 Jul 13;15:5887. doi: 10.1038/s41467-024-50218-y (PMC11246488; doi:10.1038/s41467-024-50218-y)
Supplement: Supplementary file 11 — Source data [file 41467_2024_50218_MOESM11_ESM.zip › Supplementary Fig. 14.xlsx]

## Sheet: Fig. 14c
female mice				mal mice
Kdm4af/f	Nes-cre;Kdm4af/w	Nes-cre;Kdm4af/f		Kdm4af/f	Nes-cre;Kdm4af/w	Nes-cre;Kdm4af/f
21.99	19.52	20.4		26.55	25.06	24.22
20.61	20.32	20.57		25.63	25.55	23.67
22.92	21.54	19.81		26.3	26.47	26.23
23.95	21.98	18.97		25.88	25.7	26.18
21.97	19.01			24.36	23.7	26.48
24.05				29.3
23.69				29.67
22.45				28
22.2				26.03
				27.67
				27.8
				27.43
				29.76

## Sheet: Fig. 14f
	Kdm4a-f/f						Nes-cre;Kdm4af/w					Nes-cre;Kdm4af/f
P5	5.47	5.16	4.22	4.38	4.39	4.74	5.14	4.14	4.17	3.73	3.96	3.95	3.31	3.3	3.8	4.39
P7	6.03	5.89	5.42	5.24	5.58	5.87	5.72	5.01	5.02	4.78	4.91	4.54	4.44	4.22	4.44	5.51
P10	6.71	6.44	6.95	6.44	6.93	7.08	5.92	5.79	6.13	5.84	5.92	5.47	5.44	5.21	5.74	6.66
P13	6.95	6.53	7.43	7.05	7.61	7.62	5.85	5.63	5.94	6.63	6.44	5.33	5.68	5.81	6.26	7.06
P15	7.64	7.3	7.91	7.7	8.43	8.44	6.58	5.31	5.66	7.29	7.02	5.16	6.39	6.39	7.04	7.63
P17	9.05	8.76	8.17	8.24	8.71	8.64	7.72	5.42	5.6	7.69	7.4	5.07	6.63	6.51	7.14	7.61
