# Supplementary material for: Kdm4a is an activity downregulated barrier to generate engrams for memory separation
Source: Nat Commun. 2024 Jul 13;15:5887. doi: 10.1038/s41467-024-50218-y (PMC11246488; doi:10.1038/s41467-024-50218-y)
Supplement: Supplementary file 11 — Source data [file 41467_2024_50218_MOESM11_ESM.zip › Supplementary Fig. 3.xlsx]

## Sheet: Fig. 3b
GCL	Hilus	CA3
226	16	12
306	15	10
288	15	21
412	7	18

## Sheet: Fig. 3f
PV+	SST+
18	10
17	8
17	12
17	14

## Sheet: Fig. 3g
mCherry+PV+	mCherry+SST+
0	0
5.88235	0
0	0
0	7.14286

## Sheet: Fig. 3l
mCherry+NeuN+	mCherry+GFAP+	mCherry+Olig2+	mCherry+Iba1+
94.1667	3.23887	1.15385	0
98.0769	0.609756	0.909091	0
91.4286	4.97238	0.769231	0
91.9643	4.91071	0.714286
		0
