# Supplementary material for: Kdm4a is an activity downregulated barrier to generate engrams for memory separation
Source: Nat Commun. 2024 Jul 13;15:5887. doi: 10.1038/s41467-024-50218-y (PMC11246488; doi:10.1038/s41467-024-50218-y)
Supplement: Supplementary file 11 — Source data [file 41467_2024_50218_MOESM11_ESM.zip › Supplementary Fig. 4.xlsx]

## Sheet: Fig. 4e
mCherry					EGFP			Egr1			Kdm4a
mCherry-EGFP-	mCherry-EGFP+	mCherry+EGFP-	mCherry+EGFP+		mCherry+EGFP-	mCherry+EGFP+		mCherry+EGFP-	mCherry+EGFP+		mCherry+EGFP-	mCherry+EGFP+
0.780476	0.346199	68.1858	60.8688		0.972754	2.10243		0.959006	2.54487		1.35547	0.525583
1.24171	0.485106	85.8592	92.5872		1.17198	1.40162		0.900944	2.25862		1.03917	0.400474
0.977967	0.537154	50.9115	67.5639		0.773058	1.34279		0.790596	1.59296		0.868359	0.468227
	0.744521	129.738	35.7482		1.08221	2.31235		1.34945	3.41432		0.737464	0.600694

## Sheet: Fig. 4f
	mCh+GFP-				mCh+GFP+
Slc17a7	0.707064	0.949503	1.50016	0.843273	0.186164	0.084749	0.578122	0.981467
Gad1	0.552864	1.32351	1.08374	1.03988	0.800487	0.568607	0.720641	0.273347
Aif1	0.676634	1.27853	1.09069	0.954144	1.22325	0.965069	1.07493	0.669281
Plp1	2.27905	1.21921	0.439707	0.062034	0.73754	0.051662	0.250973	0.540963
Pdgfra	0.508264	1.51345	1.13839	0.8399	0.91962	0.7563	0.686376	0.341647
Aldh1l1	0.561706	1.53534	1.08674	0.81621	1.10124	1.09362	0.332062	0.295308
Flt1	0.804727	1.19945	1.20671	0.789116	0.706972	0.960956	0.758527	2.41485
