# Supplementary material for: Kdm4a is an activity downregulated barrier to generate engrams for memory separation
Source: Nat Commun. 2024 Jul 13;15:5887. doi: 10.1038/s41467-024-50218-y (PMC11246488; doi:10.1038/s41467-024-50218-y)
Supplement: Supplementary file 11 — Source data [file 41467_2024_50218_MOESM11_ESM.zip › Supplementary Fig. 5.xlsx]

## Sheet: Fig. 5b
shCtrl	shKdm4a#1	shKdm4a#2	shKdm4a#3
1.10192	0.509556	1.10873	0.643453
0.986654	0.334553	1.11616	0.977128
0.91143	0.646755	1.22092	0.794456

## Sheet: Fig. 5c
shCtrl	shKdm4a
1.2636	0.284465
0.865438	0.390087
0.870958	0.34935

## Sheet: Fig. 5e
Kdm4b			Kdm4c
shCtrl	shKdm4a		shCtrl	shKdm4a
1.25538	1.00125		1.08361	0.995346
1.19063	0.991002		0.995145	0.991236
0.746568	0.735696		0.957078	1.11759
1.03844	0.823217		1.05106	1.13943
0.770721	0.747977		0.911637	0.972227

## Sheet: Fig. 5f
# of Fos+EYFP+ cells/mm2			% of Fos+EYFP+/Fos+ cells			# of Fos+ cells/mm2
shCtrl	shKdm4a		shCtrl	shKdm4a		shCtrl	shKdm4a
16.0574	29.1144		7.14286	13.6364		224.804	213.505
13.2258	24.8433		8.10811	6.89655		163.119	360.227
22.1482	41.1853		9.7561	10		227.019	411.853
4.66806	78.1579		3.33333	27.2727		140.042	286.579
9.57648	43.0397		3.92157	21.7391		244.2	197.983
11.6981	60.3517		8.33333	30.9524		140.377	194.982
13.7211	41.9165		5.26316	12.6437		260.701	331.521
4.80798	34.7303		1.92308	10.5882		250.015	328.008
18.752	10.5136		6.89655	5.88235		271.904	178.732

## Sheet: Fig. 5g
	Egr1+EYFP+									Egr1+
shCtrl	7.14286	8.10811	9.7561	3.33333	3.92157	8.33334	5.26316	1.92308	6.89655	92.8571	91.8919	90.2439	96.6667	96.0784	91.6667	94.7368	98.0769	93.1034
shKdm4a	13.6364	6.89655	10	27.2727	21.7391	30.9524	12.6437	10.5882	5.88235	86.3636	93.1034	90	72.7273	78.2609	69.0476	87.3563	89.4118	94.1176

## Sheet: Fig. 5h
shCtrl	shKdm4a
208.746	184.391
149.893	335.384
204.871	370.668
135.374	208.421
234.624	154.943
128.679	134.631
246.98	289.605
245.207	293.278
253.152	168.218
