# Supplementary material for: Kdm4a is an activity downregulated barrier to generate engrams for memory separation
Source: Nat Commun. 2024 Jul 13;15:5887. doi: 10.1038/s41467-024-50218-y (PMC11246488; doi:10.1038/s41467-024-50218-y)
Supplement: Supplementary file 11 — Source data [file 41467_2024_50218_MOESM11_ESM.zip › Supplementary Fig. 6.xlsx]

## Sheet: Fig. 6c
PTZ 0h	PTZ 1h
125.183	187.182
129.269	204.046
126.103	173.535
128.474	164.422

## Sheet: Fig. 6e
Fos					Egr1					Kdm4a
PTZ 0h	1.61372	0.991669	0.394607		PTZ 0h	1.15069	1.01665	0.832562		PTZ 0h	1.10487	0.807672	1.08737
PTZ 1h	61.409	3.46111	24.3942		PTZ 1h	18.7337	2.17356	21.7941		PTZ 1h	0.861781	0.699103	0.583055
PTZ 3h	1.04524	0.884708	0.709218		PTZ 3h	1.4052	2.84015	1.04156		PTZ 3h	0.767376	0.750396	1.41844
PTZ 6h	0.452119	1.09254	2.73215		PTZ 6h	0.895203	1.39368	1.35182		PTZ 6h	1.14367	1.10206	0.741158

## Sheet: Fig. 6l
E16.5	P7	P14	P21	P140
0.770887	0.453699	0.201658	0.173418	0.226326
1.18962	0.440994	0.240369	0.185206	0.160299
1.03951	0.44953	0.228283	0.079938	0.186354
