# Supplementary material for: Kdm4a is an activity downregulated barrier to generate engrams for memory separation
Source: Nat Commun. 2024 Jul 13;15:5887. doi: 10.1038/s41467-024-50218-y (PMC11246488; doi:10.1038/s41467-024-50218-y)
Supplement: Supplementary file 11 — Source data [file 41467_2024_50218_MOESM11_ESM.zip › Supplementary Fig. 7.xlsx]

## Sheet: Fig. 7d
Fos			Kdm4a
NeuN+Fos-	NeuN+Fos+		NeuN+Fos-	NeuN+Fos+
0.599603	2351.92		1.30489	0.596229
0.419407	2972.71		1.23868	0.258819
2.91104	464.684		0.688772	0.171357
0.069954	1035.38		0.767659	0.162521

## Sheet: Fig. 7e
	NeuN+Fos-				NeuN+Fos+
Slc17a7	0.809794	0.107801	1.66248	1.41993	2.1683	1.76616	0.032006	0.515874
Gad1	1.32904	0.153339	1.94701	0.570613	1.65128	0.753827	2.15357	0.724797
Aif1	1.02541	1.86153	0.796154	0.316903	0.872621	1.08388	3.43047	0.605734
Plp1	3.20726	0.343174	0.333627	0.115939	0.195817	4.66909	5.97876	0.182008
Pdgfra	1.05721	1.74973	0.838327	0.354734	0.860699	0.574301	2.04454	0.28184
Aldh1l1	0.147292	3.34305	0.293347	0.216314	1.81127	0.246253	0.802389	1.16371
Flt1	0.407	2.08819	1.0496	0.455213	1.24067	0.487702	0.833345	0.456036
