# Supplementary material for: Kdm4a is an activity downregulated barrier to generate engrams for memory separation
Source: Nat Commun. 2024 Jul 13;15:5887. doi: 10.1038/s41467-024-50218-y (PMC11246488; doi:10.1038/s41467-024-50218-y)
Supplement: Supplementary file 11 — Source data [file 41467_2024_50218_MOESM11_ESM.zip › Supplementary Fig. 8.xlsx]

## Sheet: Fig. 8b
		up	down	no_diff
Mir155hg	5.6851	-1.7581
Ttpal	1.61515	-2.65095
Ifit1	6.74767	4.46691
C3	4.67696	1.09487
Klk6	5.01837	1.82074
1810009A15Rik	4.93391	2.78344
Cd2	1.37523
Ccl17	4.77172
Fam63b	3.73807	1.97311
Lhfpl2	4.06899	1.62235
Mafb	5.00533	3.20818
Wdr77	2.59655	0.048616
Ahr	0.327217	-7.05933
Hif1a	5.71948	4.22323
Ccl24	4.43143	-1.25972
Myo5a	1.84293	0.032885
Gclc	4.76016	3.05889
AW112010	7.36146	5.18789
Trp53bp1	1.36065	-1.32497
Ugt1a1	2.52833	-4.50209
H2-K1	7.03294	5.5612
Gm42835	2.96369
Cp	2.57748	0.615278
Hist2h2aa1	5.51835	2.02973
Abca1	4.74707	3.32885
2-Sep	4.90853	3.48132
Phlpp1	4.08197	2.52085
5330406M23Rik	4.48925	2.3367
Emilin2	1.35625	-4.84474
Clp1	4.03181	2.40962
Gdf15	6.29024	4.32875
Lgals3	6.10643	4.41264
Clint1	3.64329	1.99897
Nme5	4.52404	2.13332
Rnf149	4.42072	2.7155
Ly6i	4.40358	0.744254
Mgst1	6.88293	5.4973
Tab2	3.24133	1.51453
Dst	1.66627	0.296747
Naa30	1.33149	-1.66309
Jarid2	1.3135	-0.73486
Camsap2	2.11896	0.520143
Zfp260	2.05934	-0.30605
Ppp4r2	2.375	0.18184
Fank1	1.54104
Sirt1	2.21771	0.028289
Atp5j	6.56872	5.17052
Tgtp2	7.53371	5.11143
Kdm7a	2.55258	0.730882
Fam46c	4.3423	2.9507
Wdr27	0.796027
Lect1	4.10549	2.35584
Fam199x	2.11834	-0.30176
Gbp8	2.93473	-0.75202
Plce1	0.282393	-2.71865
Hs2st1	3.13036	1.36276
Csf2rb	3.58914	1.71227
Plcg1	1.86055	-0.15861
C4b	5.0632	3.2056
Tcf12	1.45054	-0.03489
Gm11681	6.68558	5.1989
Plin2	5.97643	4.60148
Yy1	3.80447	1.69188
Rnf213	1.9619	0.225825
Clec7a	7.45179	5.92729
Rap2a	3.85323	2.05484
Pum2	2.22844	0.504893
Gclm	3.30281	1.86785
Gpr183	7.46889	6.26215
Rnf217	0.819857	-2.51424
Fmn2	3.40341	1.93949
Dnajc13	2.26222	0.747058
Ube2v1	1.22503	-2.36098
Dock4	3.69251	2.3089
Stt3b	4.56605	3.07115
Frem2	0.302136	-3.11938
Ethe1	5.97954	4.67077
Gm4951	6.43537	3.29836
Enah	1.69439	0.177584
Sycp3	3.3597	0.05327
Alcam	3.38742	2.03328
AU020206	4.59398	3.19428
Ptgfrn	0.596949	-2.72364
Ppp1r36	5.18449	3.20298
Cmpk2	4.0953	1.99849
Rilpl2	5.20043	3.86284
Thbs1	3.38571	1.55346
Synpo2	-0.65833	-3.86205
Nsmce2	5.77131	4.5546
Spp1	3.79641	1.48098
Cfap53	0.816715	-6.28741
H2-Q7	3.78879	2.53209
Mir22hg	6.48509	5.16639
Ccdc71l	2.35557	-0.89289
Il1r2	2.80887	-1.03241
Creld2	5.93325	4.53151
Isoc2b	5.63036	3.96904
Platr23	1.97292
Ppp1r16b	2.95251	0.473633
Zfp217	0.522132	-2.82908
Lig3	0.835601	-1.70288
Diap3	4.08051	2.74081
Trpm7	2.7358	1.50757
Hrsp12	8.92159	7.60777
Rgs1	2.69063	1.21551
Slc6a19	-1.37059
Acbd3	3.09072	1.5756
Ccr3	0.274629	-6.05955
Spata33	3.66563	-0.73648
Pnp2	3.48686	-0.08981
Selt	5.60659	4.16919
Was	1.90486	-1.52608
B4galt5	2.63259	0.482647
Arg1	4.73244	0.716294
Gm13391	4.02407	0.176964
Hspa1a	5.13188	3.78661
Gm38300	1.7216	-4.35722
Gla	4.60705	3.26014
1700021F05Rik	5.21971	3.95466
Rasa1	3.14919	1.74408
Ccl5	6.46112	4.96385
Aurkaip1	5.6107	4.42219
Senp3	2.96217	1.28373
Erlec1	4.59171	3.26697
Mapk9	1.52531	-0.12558
Med7	4.58209	3.53122
Tmigd1	2.16465	-3.04047
Tnks2	3.56388	2.38301
Cd55	0.778585	-5.16078
Cytip	1.71213	-2.43223
Ugdh	5.58056	4.53275
Kif9	1.47324	-1.62036
Rtp4	7.02468	5.53374
Ctnnd1	1.66471	0.382246
Papd5	2.50901	0.234248
Mpeg1	6.58481	5.19969
Fam183b	4.52748	1.51122
Myh7	-1.70991
Nfil3	4.61689	3.12849
Alg11	3.78076	2.31967
1700086L19Rik	6.80485	5.44724
Mia	4.23348	2.27807
Umad1	2.49901	1.06769
Pttg1	5.86921	4.74466
Flnb	1.88915	0.053763
Xrcc4	5.20622	4.02827
Frmd4a	1.52462	0.232124
Opn1mw	0.767369	-6.07033
Cd209a	2.22797
Chd2	2.28447	0.983873
Gbp6	3.46978	1.89064
Gm5089	1.75903
Cndp2	6.61928	5.60142
Traf5	2.53676	0.709397
Zcchc2	0.814399	-1.43155
Tango6	1.0762	-2.83084
Zfp62	1.12066	-0.51386
Tarm1	2.6309	-1.78054
1110001J03Rik	7.06541	5.927
Ripk2	4.26955	2.91567
Olfr113	2.21857
Gbp3	3.93054	2.46004
Ccdc80	3.22389	1.8787
1110032A03Rik	3.77099	2.64571
AW551984	-0.83797	-7.5601
Colgalt1	4.70111	3.50162
Slc30a1	2.41881	0.517388
Fem1c	3.24569	1.88924
Gsdmc4	-0.75092
Tbc1d2b	1.00088	-1.53518
Irs1	1.3051	-0.93458
Gm13056	2.24621
E2f3	1.96603	-0.30649
Scfd2	1.50447	-0.37914
BC005561	4.96638	3.8899
Apoc2	2.33877	-1.6778
Hipk1	2.4416	1.20298
Dbpht2	4.26832	2.35245
Urb2	1.11827	-1.33494
Chst2	4.68882	3.64675
Rab4b	4.76491	3.58812
Fcgr4	6.62639	5.24212
Asah2	1.47149	-2.794
Bhlhe41	3.96266	2.74504
Gm37331	0.47364	-4.69227
Fas	5.83478	4.64018
Arfgef1	1.46202	-0.19717
Fam136a	4.96491	3.81299
Gm37900	0.552973	-4.40489
Specc1l	2.63886	0.709274
Nkg7	0.545033
Gm37510	0.403743	-4.75657
1700028P14Rik	3.34296	-1.9964
Icos	1.52587	-2.62157
Dcaf5	1.74857	-0.83949
Tgm2	3.13029	1.70302
Btaf1	2.34645	0.801042
Gbp10	2.77185	0.320383
Cfap54	-0.74877	-4.56517
Fndc3b	1.88762	0.271069
Fzd1	2.55728	0.528633
Dhrs3	4.13911	3.11705
2010310C07Rik	0.02591
Gm37999	0.540009
Cyp4f18	3.30899	1.34187
Pgr	-1.89929
Ccdc170	-0.87699
Cpt1a	3.65483	2.3985
Bcap31	9.63365	8.60014
Cfap52	1.34855	-3.45924
Mib1	2.20663	1.05275
Gm9530	0.316215	-3.62852
Slc27a5	-1.04663
Plagl2	1.8709	0.390219
Gm37367	1.06094	-4.8338
Gm38386	0.656973	-4.27942
Axl	3.70037	2.69186
Wdr12	2.89946	1.84496
Ppil3	2.77872	1.33024
Fcgr2b	6.28677	5.1991
Map3k6	0.447597	-3.01378
Purg	2.88262	0.147558
Kif27	-0.22111	-6.50662
Trdv4	2.18478
Axdnd1	-0.22999	-4.57896
Brcc3	4.341	3.25701
Fam135a	1.63954	0.232783
Sorl1	2.48738	1.39183
Ccni	5.13441	4.09611
Commd4	8.77312	7.76594
Csf2rb2	2.387	0.349136
Clec9a	-0.50356
Hilpda	6.4239	5.34986
Gpld1	3.71029	2.47854
Gm37121	1.37659	-2.83325
Fxr1	3.92391	2.8476
Trat1	2.67162
RP24-68J1.1	1.58056
Rnf145	2.03142	-0.17511
Dnmt3a	1.49928	0.306241
Kif1c	0.157484	-2.4372
Nup153	2.75626	1.55951
Clptm1l	5.08554	3.92817
Meig1	2.03375	-0.9438
Nek1	1.37243	-0.31709
Folr2	4.21411	1.94832
Arhgap26	0.36444	-1.63163
Rhou	2.86565	1.21706
Enc1	2.38804	0.27926
Fam216b	1.28356	-3.87677
Tmem37	6.23724	5.15847
H2-T22	3.65676	2.42132
Gm14718	2.48241
Plcl2	2.54531	0.609345
Wnk1	2.61735	1.41291
Derl2	5.32148	4.29449
Tmem218	7.45528	6.42231
Mbtd1	1.41281	0.062772
Tepp	-1.47832
Ubash3b	2.62618	1.394
Ttc21a	-2.56619
Slc25a24	-0.80811
Insr	2.07019	-0.1557
Ikzf1	1.40463	-0.37388
Kynu	-0.77626
Stap1	-2.33102	-7.50614
Pdxk	3.58011	2.44362
Prss32	-0.24124
Mapk14	2.85374	0.957886
Gm14005	1.92948	-0.66661
Gm37859	-0.0699
Gm38043	-0.11092	-5.79533
Gm42701	2.36124	-1.23377
Gm43429	0.145179
Gm43794	0.931217
RP23-441J16.5	1.25936
Tmod4	0.568234
Zmynd10	0.233243
Rtn4	3.1812	1.8742
Map3k14	1.11161	-1.5374
Cdhr1	-0.2123
Usp7	2.32886	1.17712
3110079O15Rik	2.56359	-1.42537
Rchy1	5.25097	4.24581
Usp12	1.111	-1.10868
Chl1	2.04885	0.737808
Ifi30	7.23357	6.10989
Papd7	1.01537	-1.37664
Fam120a	4.06645	2.96023
Ephx1	6.09574	5.04539
Nphp4	-2.00985
Cdk6	0.734452	-0.91344
Tmem64	2.93494	1.51143
Slc36a4	2.61797	1.03403
Kcnn2	3.1969	2.17146
Dtnbp1	5.60647	4.39021
Arhgef12	2.24675	1.21771
Ccdc146	-0.21425	-4.47038
Adgrv1	0.342202	-1.09832
Iqck	2.70097	1.32725
Igtp	6.9639	5.57104
Tma7	7.34805	6.24186
Gm21967	3.93706	2.18001
Gm29440	0.994436
Gm43466	-0.47987
RP23-181P23.1	3.15959	0.389239
Gm9747	2.60077	0.391079
Iws1	2.00635	0.54696
4833427G06Rik	1.03779
Ranbp9	4.99368	3.98174
Isg20	3.05276	1.35301
Dennd4b	1.13933	-0.88746
Pabpc1	5.80221	4.68462
Slc10a6	1.50083	-3.01275
Rragd	2.14229	0.457716
Abhd4	0.869206		5.14962
Scamp4			4.88271
Cpne6	-7.23353		1.65937
Neurod4			2.46589
Cdca3	-6.76762		2.0548
Gm21981	-5.74078		3.91369
Tubb4a	5.68405		8.52292
Melk			2.2512
Cenph			2.87202
Spin4			1.75079
Jund	2.71512		6.79687
4430402I18Rik	-5.02152		1.88624
Polr3g			0.726147
Klhdc9			3.01071
Gm11175	3.22014		7.99147
Hpca			1.95272
Fxyd6	3.01214		5.48585
Spc24			2.91903
Lypla2	-0.16212		4.25937
Zdhhc9	1.31956		4.07646
9130011E15Rik			1.79313
Arhgdia	3.36571		6.1867
Tuba1a	5.06533		7.3405
Slfn2	4.37119		7.35279
Esco2	-2.82202		2.8152
Zfp128			0.574462
Gm12258	-6.10338		1.0735
Nek2	-6.90285		1.08299
Pef1	1.73941		4.40688
Wbp2	3.34127		5.79568
Pcp4l1			2.48393
Zfp59			0.709817
Cyb561a3	-0.68453		4.62122
Depdc1a			0.855488
Rab1b	3.42017		6.49297
Pip5k1b			0.970779
Casp12			0.404296
Rnf122	-1.04541		2.95004
Prkar2b			0.406707
Pot1a	-0.06519		2.77295
Borcs5	-4.03208		2.08248
Tlr2	5.65838		7.86073
Asb4			0.874118
Mag	2.2081		4.3073
Dscc1	-5.75602		1.15559
Lypd1			0.068766
Gm4409			1.88769
Narf	-4.03181		1.88027
Vps11	1.25005		3.92692
Cxcl12	-3.7318		1.08984
Myt1l	-5.90076		0.364957
Knstrn	-2.56188		1.59344
Cotl1	2.12058		5.26105
Slc1a1	-1.49545		2.21452
Prc1	-0.34817		2.04444
Crtac1	-5.8429		1.78476
Selplg	5.18641		7.35652
Ttyh1	0.717974		3.44726
4930563E22Rik	-6.54153		0.859855
Wdr55	-2.4254		3.22942
Sf3b4	3.57792		6.27131
Pllp	3.8404		6.23162
Fibin			1.57373
Trim68			1.33365
Lpcat4	-6.26824		1.06519
Dnase2a	-1.35013		1.96109
Sertad4			0.2006
Ephx2	2.70461		5.54291
Cnih2	1.6873		5.15714
Rab40b			1.24939
Plk1			1.07483
Slc27a1	2.42379		4.9472
Mto1	-1.16163		2.55422
Hrh2			1.16822
Susd4	-2.36157		2.33828
Pusl1	-2.95935		2.13189
Slc17a6	-4.46948		1.42431
Apba3	-3.20752		2.87603
Grina	5.39951		7.7927
Paqr4	1.76338		4.47005
Junb	6.50996		9.10854
Tmem191c			-0.42059
Ctnna3			0.124934
Uckl1	-0.12951		2.59978
Fsbp			0.358502
Gm17597	-4.4258		3.06526
Mtfr2			1.23319
Rtfdc1	3.04242		5.08542
Eomes			-0.2
Hid1	-3.46272		1.77122
Neil3	-4.74858		1.13962
Aes	4.00693		6.43492
Dync1i2	1.61969		3.45038
Dok3			1.76469
P2ry13	5.27283		7.38044
Hes5	1.8619		5.69399
Nfam1	-2.06693		2.75132
Rrm2	1.10289		3.79421
Faah			-0.69891
Rnf138rt1			2.03557
Wdfy2			1.25185
Hsf3			0.436548
AU021092			2.29155
RP23-374K9.4			2.77419
Pnma2	-7.42094		-0.3097
2610001J05Rik	2.97737		4.61694
Brinp1	-4.2113		1.27399
Faim2	2.18147		4.06534
Mest	-7.11999		0.390922
Iqgap2			-0.24162
Srcap			-2.1785
Psma8			1.62084
Ide	1.80017		3.57351
Clptm1	2.08432		4.50409
Slc38a3	0.074056		2.81761
Ugt8a	4.56924		6.04919
Marcksl1	4.44512		6.36037
Csrp1	5.02858		7.15903
Ch25h	2.33806		5.0885
Btbd19	-7.23851		-0.24465
Nbr1	-1.04662		1.65051
Tubb2a	4.11787		6.30088
Ccdc65			1.84078
Fam64a			1.35665
Mlf2	3.254		5.10747
Zfp36	6.19158		8.13971
Aunip			1.96919
Gas8	-4.03024		2.33694
Tcf19			1.18115
Nedd4	-0.23867		2.21113
Pbk	3.20288		5.2015
Dclre1b	-6.16649		-0.72641
Dcn	-1.69592		2.98407
Ddx51	-6.97765		-0.21021
Gm5607	-2.13609		1.31571
AA474408			0.764456
Arl11			2.11164
Rab5b	-0.38868		3.29686
Zim1			-1.48492
Bloc1s6	0.39273		2.8089
Chrd			-0.93534
Entpd2	2.20009		4.55596
Zfp687			-2.20767
Tfrc	2.40126		4.1925
1700010I14Rik	-5.83238		1.00253
Gpr37l1	6.55278		8.54571
Rasgef1b	3.33132		5.18293
Ints1	-3.57513		0.578822
Cdh8	-6.17193		-0.39925
Ccser1	-6.04556		-0.7205
Cacng5			-0.07007
Hspb8	2.45117		4.90886
Slc22a8			1.26243
Zfp428			1.35075
Vmn1r4	-6.69609		0.309642
Phf6	2.18667		3.79392
Med18			0.738453
Akt2-ps	-3.34018		2.51479
Ttc9b	-2.90711		2.52783
Rasl10a	-4.04339		2.02344
Gm26801			1.1252
Pex11a	-6.6446		0.722228
Gjc2	-3.62509		2.17245
Pcdhga6	-6.51151		0.245722
Olfm4			1.04336
Tesk1	-2.34787		1.7714
F13a1	-4.73616		1.89739
Cd24a	0.647397		3.89455
Ufsp1			2.03603
Moap1			2.3581
Sgta	3.45269		5.62108
Fam81a			0.024554
Gpr4			1.37873
Pcdhb15	-5.94148		0.921622
Gal3st3			0.586625
Fancb	-3.85849		1.53326
Gm21983			3.34975
Stx1a			-0.01641
C1ql2			1.91681
Vti1a	-1.42052		2.3539
Atp6v0e2	4.36154		5.94442
Laptm5	5.76607		7.51386
Ppp1r18	-1.69345		1.52507
Scml2			-1.6157
Gdap1l1	-2.46433		1.7671
Gpr39			0.893034
Vps41	5.24105		6.84661
Mbp	2.44338		3.97768
Mms22l	-7.74508		-1.09137
Miat	-5.37763		-0.8217
Socs1			2.60108
Icosl	2.80775		4.74088
Dgkg	-5.42261		-0.01677
Atat1	0.667109		2.68372
Mamld1			-0.68703
Pcdhgc5	-5.47523		-0.25747
F730043M19Rik	-4.38385		0.292695
E430024P14Rik	-5.95789		0.121479
C1qtnf4			2.56381
Ier2	4.22981		6.21658
Cfl1	8.85721		10.4313
Brd9	4.01258		5.63258
Pcdhga1	-6.34808		0.317855
Bag4	-1.51588		1.87634
Ssbp4	-0.51083		3.9189
Rgs9	-6.16958		-0.46355
Sigmar1	0.779757		3.06833
Pde2a	-5.82772		0.73318
Herpud1	5.99686		7.60121
Gypc	-5.64084		0.388126
Pea15a	5.71441		7.06254
Vtn	1.34993		3.85846
Kif3c	-2.10103		1.74864
Slc7a8	1.63465		3.92396
Pola2	-2.37637		1.86011
Acy3			1.34315
Arhgap1	-0.64786		2.96512
Sepsecs	-4.50406		0.298003
Mau2	-0.52868		3.12811
Smpd1	3.27296		5.24428
Wbscr27			-1.35164
Tmem51			1.84339
Penk	-3.06452		3.4406
Chtf8	-2.18668		1.49777
Clec12a			-1.19555
Zscan20	-8.3579		-1.36309
Hmga1-rs1			1.07426
Pcdhga2	-6.68482		1.29756
Gm43593			1.73314
RP23-256J14.1	-4.94841		1.04324
Prdm9			-1.18416
Cdc37	2.48986		4.88961
4632428N05Rik	2.8866		4.3364
Zbtb8a	-4.57387		1.14566
Slc38a5			1.1179
Islr	-0.90005		3.23954
BC030499			-1.19862
Gtf3c3	-0.75455		2.70268
Gm27042			2.00706
Id3	3.60222		6.13233
9130019O22Rik			-1.18625
Dph1	-5.42179		1.27032
1700071M16Rik	-1.21033		2.53508
Slc19a1	-4.24336		0.863022
Snx32	3.39388		5.33076
Tubg1	0.625438		3.90222
Gm5602	-5.10318		1.68767
Unc93b1	4.19582		6.35676
4833439L19Rik	3.68063		5.16023
Gpr34	6.40606		7.75982
Fam161a			-0.90847
Supt16	0.317367		2.81572
Ska2	0.311574		2.83341
Sec23a	3.42599		4.92965
Trip13	-6.21342		0.253148
Dffb			0.039988
F9	-2.74783		2.19845
Nyap2			-2.56372
BC025920			-1.67519
Dpm1	0.192163		2.46358
A730011C13Rik			-0.25243
Akr1b8			1.72538
Lrr1			0.766566
Ttc9			0.682532
Pdk2	1.43936		4.3087
Trim47			-0.20919
3-Sep	-1.54952		2.04477
Slc46a3	2.38089		4.15299
Ccdc184	-3.50235		1.58784
Vstm5			0.667736
Aagab	2.67833		4.577
Rftn1	-5.97242		-0.26042
1700001O22Rik			-0.62057
Gm11613			0.57342
Mon1a	-4.82543		1.37339
Mks1	-5.99805		0.44972
Cdca4	1.2961		3.79372
Ccdc137	-3.21466		1.33673
Golm1	4.62444		6.44289
Ckb	7.98004		9.74429
Tmem8c	-4.41346		1.42088
Mycl	-6.853		-0.20317
Zfp933	-0.48489		2.26297
Ptp4a3	-0.02977		2.58079
C030005K06Rik			-0.59756
Irf2	2.70451		4.69872
Vamp2	1.30623		4.04972
Fam131a	-2.15018		2.02895
Tekt5			1.03092
Crmp1	-4.46615		0.725668
Aldh3b1	0.477186		3.72521
Bok			-0.28647
Samd13			-0.30691
Gm20655			-0.19124
Alkbh4			-0.09581
Sertm1			-1.27256
Ctsd	8.4287		9.93659
Kcnv1	-6.4374		-0.41086
Itgav	-0.8968		1.78847
Cpxm1	-5.82408		0.914861
Podxl2	-5.21354		-0.1259
Mars	1.67858		3.44363
Tcaim			-0.06719
Hist2h2be	1.27018		3.61535
Tmigd3			-0.03377
Gm20421	0.366324		4.9247
A930012L18Rik			0.021281
Epha7	-1.5876		1.14836
Clec14a	-4.14587		0.930696
Elavl3	-1.05024		2.39869
Cnp	5.49866		6.73045
Zfp839	-6.35278		-0.11927
Enho	4.44524		6.21822
5033430I15Rik			1.15917
Svop			-0.69993
Gm42608			0.382666
Tmem109	0.623543		3.16777
Shcbp1	0.406952		4.23974
Ccdc14			-0.45069
Slc25a10	-2.68136		1.62131
Dnaaf5	-4.54406		0.640859
Mybl1	-4.97031		0.664249
Stxbp1	-0.68195		1.75129
Pomgnt1	-0.91602		1.58057
Zfp108			-0.54043
Stk26			-1.28155
Mlc1	5.65053		7.24132
Best1			0.16972
Oaz2	-0.09656		2.47461
Tuba1c	5.88519		7.32343
Khnyn			-0.74005
Rpusd3	-2.82145		1.14294
B4galnt4	-5.90335		0.260219
Egr4	-3.81468		2.5284
Gm20712			0.857842
Gm28523			1.62082
9130604C24Rik			2.46875
Gm1698			-0.07598
Gabrd			0.407813
Samd10			0.075747
D430041D05Rik	-6.70687		-1.72705
Phgdh	3.52853		5.48944
Zfp141	0.331051		2.57041
Ubald1	-0.48246		2.81215
Tubb3	-1.05278		2.69735
Shroom4	-5.95892		-0.62015
Lao1			-0.1048
Gm10699			1.07251
Slc8a3			-1.60996
Exo1			-2.28032
Fgf7			-0.21272
Slc48a1	4.66035		6.05268
Bcas1os1	-4.57793		1.46222
Rassf5	1.13363		3.30301
Polr2b	3.02617		4.41535
F11r	3.60796		5.50571
Zfp777	-4.45646		-0.11209
Gm37240	-2.39646		1.501
Clcc1	3.05022		4.34976
Nrbp1	1.79951		3.60545
Cox19	0.149908		2.6086
Krr1	1.85268		3.33954
Hacd3	5.17342		6.68896
Nt5dc1	-1.95971		2.2145
Retsat	0.795375		3.12222
Gpr84	4.82921		6.68363
Gtse1			0.64426
Parpbp			-0.01401
Smim18			1.59733
Tceb3	1.9305		3.60788
Fignl1	-7.63775		-0.98361
Adamtsl2			-2.31739
Ppme1	2.64362		5.20514
Zfp84	0.222304		2.83605
Proser3	-6.51973		-0.3486
Vipr2			-0.30462
Camsap3	-5.49492		-0.26579
Rnf114	2.95442		4.3962
Shisa4	1.46054		3.63177
Zfp617	2.88241		4.42825
Psrc1	-5.79808		-0.4477
Arc	-1.38423		2.13462
Nrg3			-2.28009
Nrros	2.74406		4.14103
Gm28177	0.207725		3.07513
Gm37560	-4.26876		1.61956
Ptprr	-3.83622		0.096841
Wnt7b	-2.32271		1.69334
Pcbp4	-0.08739		2.40883
Gm16984	-4.76548		2.17951
Ralb	1.64118		3.53648
Pkia	3.65027		5.39221
Rasgef1a			-0.99045
Arhgef6	-0.02244		1.89214
Fam19a4			-0.60523
Ceacam1	-3.61647		0.867008
Gm5141	0.452156		2.88212
Gm16845			0.241458
Wrb	4.51938		5.80394
Grm2			-1.9337
Jph3	-4.49731		0.319443
Stil	-5.07978		-0.25489
Macrod1	-2.61812		2.59442
Ttk	-4.06335		0.118403
Timm50	2.08392		4.02328
Cap1	0.923621		2.92811
Zfp385a	-3.14281		2.26115
Dll4			-1.19972
A330050F15Rik	-5.49577		1.56626
Icam2			0.317225
Prr11			-1.09736
Drd1			-0.60212
Hsf1	1.83715		4.08738
Maged1	2.839		4.39473
Csf3r	1.89713		3.6098
Chst5	-5.40787		1.0982
Vash2	-5.55097		-0.561
Ppp1r15a	2.54452		3.9918
Erg			-2.18393
Lrrtm4	-2.59535		0.161554
Npy2r			-1.38956
Btbd17	-1.48819		1.50857
Fndc5			0.445881
Esam	-6.03087		0.789071
Calb2	2.35856		5.12183
Cdip1	2.40041		3.83299
Ap1s1	2.68742		4.94333
Rad51c			-0.80853
Snrpb2	3.13653		4.54664
Pttg1ip	5.01487		6.25844
Gdi1	3.59499		5.16198
Abi3	0.141164		2.85649
Dbnl	2.46783		4.12685
Pdlim2	1.21215		2.98767
Hn1l	3.11829		4.67286
Dtwd2	-2.95658		0.707044
Pcyt2	1.58514		3.29984
Pigq	0.228066		2.49544
Pdcd1	-3.66029		1.45047
Lct			-0.73883
Napb	-0.82327		2.0946
Olfm3	-4.66497		0.103643
Pxn	-3.33618		0.344084
Piga	-0.99979		1.25052
Dusp4	-5.90971		-0.1558
Hinfp	-5.36704		1.43004
Tdgf1			-1.24671
Pcdh18			-2.58322
Acer2	-5.65688		-0.46522
Ptov1	2.23478		4.72037
Dgki			-2.39944
Ttc12	-5.18825		-0.03928
Gstm2			-0.62725
Gsg1l	-4.29233		0.46385
Cxxc5	1.7681		3.82789
Dusp28			1.45968
Sstr2			-0.4246
P2ry6	3.4685		5.47863
Gpr3			-0.90062
Tmem125	-1.43694		2.05553
Nup160	0.135593		2.00146
Zfp93			-0.82601
Chadl	-1.60423		1.87005
Cenpm	-0.25987		3.85367
4833422C13Rik	-7.00796		-0.68719
Ctxn2			0.956513
Rab7	6.03108		7.26457
Gm15648	4.40034		6.17765
Gm17455			1.12403
C2cd4b			1.46006
Kcnb2	-7.5924		-1.19248
Lbhd1	0.388526		3.23899
Pcdhgb1	-4.01002		1.73143
Gm37452			1.2583
Gm42836			1.02987
Gm43003			0.779254
Gm43430	-4.67405		0.477013
Plat	4.71256		6.24837
Gm15725	1.51967		5.1823
Snap25	3.91658		5.30206
Abcf3	2.67527		4.47612
Atp6v0a1	0.675406		2.4372
Sf3a2	-2.16126		2.30309
Rhbdl1	-5.83121		0.903702
Tmod3	3.99985		5.46088
Rsph3a	2.18604		4.04621
Tmem180	-2.72612		1.40762
Socs3	2.46014		4.61178
Pparg			-0.01779
Gabra4	1.79462		3.44052
Trpm4	-3.49193		0.906958
C5ar1	5.76307		7.12926
Ccne1			-0.2483
Fads3	-2.93921		1.2947
Kcnab2	-6.83582		-1.65739
Cptp	-5.33881		0.986223
Eif2ak1	2.12402		3.64889
Prdm10	-4.42841		0.272421
Mgat5b			-0.99138
Gm42576	-4.79157		0.791137
Polk	0.716632		2.87285
Zfp871	1.93078		3.62422
Pknox2	-5.86478		-1.1332
Rapgef4	-3.68942		0.24342
Frmd3			-2.40839
Spryd4	2.40065		4.47993
Pdlim1			-2.08863
Scrn3	1.73892		3.30134
Ncdn	0.263959		3.28851
Calu	2.45516		4.43566
Alg10b			-1.48393
Lime1			-0.41642
1110035H17Rik			-0.7847
Psmd3	-1.02552		1.57945
Ptpru			-1.42252
Lum	-4.34976		1.35887
Lgi2			-1.02748
Ublcp1	1.76356		3.38483
H2afx	1.18633		4.57229
AI597479	1.65983		3.55789
Copg2	-0.34668		2.43324
Pole3	2.71162		4.437
Rspo2			0.110096
Hrct1	-4.99358		1.10649
Gm38020			-0.37269
Fkbp8	0.355739		2.60876
Atg14	0.955579		3.5777
Smoc2			0.164859
Fbxw5	0.403764		2.79407
Gm10874			-0.5184
4732440D04Rik	-3.7259		0.660819
Zfp799	-4.68911		-0.31251
Akt2	-0.58069		1.41269
Syt14			-2.82222
Pole2			0.814261
Sis			-1.33827
Tmem158	-2.8601		2.22364
1810013D15Rik			-1.04125
Mtfr1	-0.63355		2.22537
Fam163b	-3.69813		1.65004
Gtf2b	3.08119		4.48751
Mustn1			0.445443
Ncaph	-5.23415		0.296557
Mrm1			-0.12433
Ndel1	4.12211		5.38474
Rasl12			-1.07683
Insm1	-4.92892		0.244926
Bpnt1	1.91467		3.9015
Cacng3			-0.40038
2310047D07Rik			0.295798
Naa16	-0.39186		1.77957
Glra2	-5.92411		-0.10716
4631405J19Rik	-7.09414		-1.6284
Pard6a	-1.00885		2.74915
Smad2	0.719668		2.83866
S100b	5.7073		6.94315
Sv2b	-8.0895		-1.4126
Gm5148	0.202274		2.52867
Ddi2	-4.69614		-0.77366
Ddr1	-0.75641		1.88318
Iyd			0.75302
Spsb3	-0.10306		2.11717
Cdkn2c	2.22398		4.01125
Cldn5	-4.95532		1.79271
Zfp455	-3.60394		2.00561
Gper1			-0.07341
Gm42944	-6.44831		-0.57281
Sgol1	-3.9589		0.829555
Zfp879			-1.15252
Gm37472	-5.31528		0.108718
Chmp1a	3.03681		4.45785
Slc2a4			-1.08975
Rem2	-6.05495		-0.07198
Slc25a45	-1.95278		1.881
E2f1	-5.68377		-0.4204
Pianp			-0.93296
Cd200r4			-0.34069
Srpk2	0.653119		2.0776
D830044I16Rik			-1.50763
Def6	-3.68951		1.1185
Dvl3	-5.71407		-0.46684
Mllt1	-2.4552		1.12528
Cnnm1	-4.69929		-0.30504
Eif4a3	3.24959		4.65348
Tfpi	-0.61444		1.46563
Tpx2	-2.00039		1.24216
Hmgcs2	-1.96768		1.98311
Ncbp1	2.23205		3.75731
Sesn2			-0.15904
Slco1a4	0.695201		2.61333
Vhl	3.36472		4.71045
Sostdc1	-5.07694		1.63881
Scarb1	-4.88185		-0.16913
Scamp5	2.96767		4.39596
Atp10d	-7.91388		-2.26115
Mis18bp1	-2.72271		1.04406
Zfp689	-6.56859		-0.952
Rgs14			-0.40531
Reep1	-1.34874		2.04796
Gm9968			0.046216
Gm37634			1.18488
Gm37960	-5.37926		0.733614
RP23-435E16.3			1.68706
Ranbp10	-0.94416		2.0704
Parp16	-5.60873		0.138223
Pcdhgc3	-2.81197		0.5704
Prep	-3.58139		1.2019
Gata2			-2.64041
Xkr6	-6.21576		-1.2832
Synpr	2.60431		3.87316
Orc5	1.84881		3.37331
Fsd2			-1.77046
Mdfic	-5.50566		-0.99654
Slc29a4			0.027384
Gm11266	3.68613		5.30503
Gm10605	-5.24637		0.342552
Gm37928			-1.80138
Myo5b	-8.1502		-2.3138
Map1lc3a	2.67654		4.54808
Lfng	0.822661		3.33751
Chpf	-5.50513		-0.03191
Dand5	-3.96022		2.00472
RP24-359O2.7	-3.14542		0.983489
Sdhc	4.48841		5.79792
Zfp69			-0.86575
Vsig10			-2.60918
Fam43b			-0.57263
Angel1	-6.66262		-0.09452
Rrp1	3.35183		4.89723
Tst	4.85766		6.22467
Ubtf	-1.38415		0.815575
Tubb5	3.33394		4.56712
Mc5r			1.1432
Clu	8.57369		9.92949
Serinc2			0.009508
Tekt4			1.18287
Crtc1	-4.84865		-0.63703
Nkd1	-4.85905		-0.24818
Dtx3	0.934799		3.26722
2900005J15Rik			-0.60567
Rxrg			-0.72786
Gm37805			0.684124
Cat	5.14369		6.3571
Casc5	-4.85454		-0.64848
Slco2b1	1.76303		3.38483
Rhbdd2	-2.16886		1.02901
Spdl1	-6.34767		0.05419
Oaz2-ps	-2.55779		2.55187
Dbndd1			-1.03243
Nrde2	-6.352		-0.56354
Gpr137	-2.66469		1.40946
Slc2a13	-5.5026		-1.09205
St8sia3	-0.41501		2.29656
Cpped1	-0.31081		1.83314
2700069I18Rik			0.216279
Tubb4b-ps1	4.35135		5.84634
Gm27008			0.379941
8030462N17Rik			-0.46727
Ndufa4l2			1.30076
S1pr3	-1.82594		1.73974
Tpra1	-2.44843		0.54829
Rhot1	2.52236		3.76024
Osbp2	-6.28988		-1.32674
Fam89b	-6.28173		0.361727
Efna3			-0.99822
Chrm1	-6.26658		-1.33991
1300017J02Rik			-1.92208
Wtip			-0.30885
Ppp6r2			-0.29544
Slc6a20a	-4.9886		1.09544
Tmem71	-4.84804		1.02128
Tnfrsf23	-6.42062		-1.2281
Stx11			-0.04426
Abcb1a	-4.61938		-0.61813
Rbm45			-0.602
D630008O14Rik	-4.53477		0.460924
Cebpb	5.54601		7.29893
Cyb5d2	0.744924		2.42132
Gm15559			-0.47322
Gm17120			1.24121
Myh15			-1.38547
Gm28869	-4.15331		1.36248
Ighd			0.299531
Pomk	0.642445		2.82873
Gm26768			0.158473
Lmo7	-8.56014		-2.26177
Gjc3	3.34972		4.66555
Cenpt	-1.76363		2.16439
Slc35f5	3.36377		4.62596
Gm29571	-3.38799		1.65553
Stk38l	3.00625		4.17814
Add1	1.13115		2.73329
Mobp	5.5633		6.58644
Rundc3a	-1.18878		1.58274
Gm37215			1.11176
Hist1h4j			0.533005
Dpep3			1.63001
Gm15471			-0.72672
5033426O07Rik	-4.50164		0.465908
Pcdha8	-6.71295		-0.89582
RP23-181P23.4			-2.1677
2810006K23Rik	0.629171		2.95773
C8g			-0.5293
Kif22	-0.19235		2.16522
Tmem106c	3.48996		5.17771
Gm15462	-4.88838		-0.01625
Rarg	-5.79158		-0.4238
Fubp1	-0.02907		1.37738
Clstn2	-2.96879		1.18674
Onecut2	-5.50311		-1.23413
Nr1d1	2.34655		3.95623
Gm37939	-2.13499		3.75185
Neurod1	1.4889		4.1193
Zfp169	-5.94632		-1.72642
Gm10863			-0.2841
Gm13110	-2.28652		1.48589
Hepacam	3.56713		4.96282
RP24-443B5.5			0.08199
Stam	2.39804		3.58273
Ect2	-1.60386		1.40106
Hpdl			-0.6416
Paqr9			-2.85511
Ccl9	4.86839		5.95661
Gpd1	1.30292		3.19009
Actr1a	3.87005		5.15919
Arhgap5	4.31682		5.47936
Pold1	-4.00653		-0.03092
Itga1	-3.17742		0.858894
Ecsit	-0.2919		3.04098
Gltscr1			-2.43864
Gm13375			0.388429
Gm13133			0.606898
Gm37333			-0.8586
Slc35c2	-0.95416		2.25731
Adora2a			-0.20204
Gfap	6.52405		7.9854
Crat	-1.50658		1.31675
Hp1bp3	1.68205		3.00297
Padi2	-0.04972		2.72282
Trib3			-1.30643
Bmp6	-3.97136		1.24797
Inhba	-6.03279		-0.732
B230317F23Rik			-0.2701
Cep152			-2.03186
Zfp408	-6.51657		-1.54285
Pdf	0.070044		2.79055
Gm11650			0.834281
Cers1	-0.03137		2.5258
Zfp882	-1.99378		1.72219
9330151L19Rik	-2.46575		1.4839
Gm29642			1.52397
Gm37848			-1.51614
Mmp11	-5.30993		-0.44014
Pcdhb6	-5.51469		-0.68268
Trim14	-6.78773		-1.18196
Ivns1abp	3.97678		4.98999
Sppl2a	2.09974		3.6184
Mtmr7	-3.61639		0.504071
Ganc	-3.04276		-0.37906
Zfp72	-3.40632		1.72094
Nvl	0.822226		2.1357
Kdelr2	2.37289		4.34726
Zfp960	-3.03919		0.963151
Gm43847	-5.4116		0.072916
Usp29	-8.25161		-3.16693
Stmn1	6.30199		7.30737
Elovl2	0.172323		2.4789
Sgol2a	-6.31848		-1.27849
Acta2	-5.12934		1.15531
Slc16a12			-1.05148
Dbf4	-2.14079		0.375971
Pld3	2.26285		3.92962
Aplp1	6.02232		7.23776
Ogdhl			-0.85666
Cdkn1a	5.48639		6.66441
Stmn3	3.98895		5.47192
Tspan2	6.31549		7.75198
Ablim2	-0.91115		1.06766
Ccsap			-1.27276
Cog2	0.090749		2.31136
Ccdc33			-0.67207
Mmd2	6.19139		7.39225
Ppp1r13l	-6.41001		-0.15859
Zfp354c	0.152049		2.45388
8030423F21Rik			-0.56121
Phactr1	-0.54464		1.1239
Fbxl12os	-7.05795		-1.30068
Zfp26	-0.40793		1.21478
Urm1	-3.16862		0.739164
Fcho1	-7.42031		-1.3721
Ehd2	-5.80071		-1.11487
Kcnip3	3.18702		4.826
Sgsm3			1.13197
Gm43518			0.785916
RP23-32A8.3			0.478261
Gm6939			0.3508
Gm5424	-0.08548		3.36125
9630013D21Rik	-4.76888		-0.31507
Cldn3	-3.08531		1.77594
Gm16124	-2.50024		2.24388
Slc25a1	1.03114		3.12162
C1qtnf6			-1.24102
Cyp7b1	4.62642		5.82761
Cdc42ep1	-0.06047		2.67678
9930111J21Rik1	-7.21149		-1.76406
Gm12976			0.713513
Nfia	0.319097		1.82478
Magee2			-0.34121
Slfn5			-2.25179
Hspa1l	-2.04337		1.50496
Ube2g2	2.22546		3.92249
Lpxn	4.01589		5.57575
Wnk4			-1.77226
Rab11b-ps2	4.9994		6.4549
Gm43018			-0.42108
Tfb1m	-3.86297		1.88682
Phyhip			-0.63757
Rfc4	3.93577		5.58923
Ppp2r5b	-2.57623		1.89955
Efhc2			-1.11777
Adgrg1	3.6627		5.09315
Camkv	-5.82305		-0.37895
Sh3rf3	-6.45708		-1.86128
Gm8995	1.04054		2.56195
Hspbp1	1.10545		3.33954
Gm37233	-7.10239		-0.50726
Pcdhgb2	-6.17347		-1.55624
RP23-27C9.6			2.58512
RP24-503A2.6			-1.59148
Tgfb1i1			0.940122
Serpinf1	0.477045		3.44678
Naglu	0.118384		2.39834
Adprh	3.61701		5.13147
Med25	-0.06983		3.63395
Ccdc130	0.034573		2.31982
Kbtbd4	1.78547		3.77891
Ahi1	2.45605		3.67657
Pus10	0.900034		2.58972
Eftud2	-0.59368		1.78798
Cdkl1			0.277813
Serpinb8			-2.11483
Gins1	-0.77084		3.00692
Mfsd7a			-0.5335
Kcnj8	-6.39606		-0.31488
Vps35	6.84343		7.88645
Ckap2	2.11405		3.80867
Birc7			-0.11993
Saa3	4.00053		5.97906
4632404H12Rik	-4.44623		-0.95594
Gm1564			-1.62875
Usp46	-1.15541		1.28235
Gm29455			-1.17271
Gm37074	-4.15081		0.670292
Rpa1	1.43303		3.27347
Gtpbp3			-1.97577
Tmem184b	0.147599		2.6205
Etv5	0.583782		2.4656
Ercc8	-2.55748		0.837951
Fgd4	-0.51905		1.26213
Grik1			-0.88045
Pisd	1.7058		2.84647
Pcsk5			-3.44737
Gal			0.537902
Fermt3	3.34622		4.62288
Cbr2			-0.2063
Il23a			0.627116
Ttc4	2.32557		3.55715
Zfp282	-5.75622		-1.30477
Tagln2	4.13334		5.31147
Usf1	-2.72171		0.685678
Zdbf2	-8.02105		-3.57754
Dapp1	3.04029		4.31768
Slc6a11	0.215803		2.41524
Acadsb	3.34237		4.4277
Bmp5			-1.29453
Ipo13	0.704156		2.72749
Gtpbp6	-3.25239		0.402424
Fancd2	-7.72158		-2.24837
Rtkn	-2.26152		1.20156
Tubb4b	4.65315		5.85109
BC022687			-0.72096
Enpp6	1.72544		3.17486
Egr1	4.8134		6.12761
Slc19a3			-1.53738
Rgs4	2.39338		4.06306
Lrrc56	-6.57726		-2.07744
Igfbp2	-0.63739		3.20006
Zmym5	0.590568		2.07692
Sgms1	0.864355		2.06031
Klf8	-6.35927		-1.83178
Zfp444	-2.47268		0.807621
Cirbp	1.62146		3.17755
Pcdhb8			-1.15914
Rictor	2.41828		3.64597
Scg2	0.517279		3.00845
5730455P16Rik	1.21387		2.52658
Gpx1	3.18032		4.611
Myadm	0.480049		2.23893
Ren1	-4.30839		0.70282
Ptar1	-0.12772		2.85633
Carns1	-5.25717		-0.42555
Gm12905			-0.35118
Nphs1os			0.429763
A930011G23Rik	-5.82403		-1.72024
Gm4707	-5.46662		-0.14462
1700112J16Rik			-1.15538
Gm36952			-2.07033
Gm43191			0.181309
Gm43604			1.88054
Gm20186	-5.41753		-0.49291
Gamt	2.12801		3.70954
Kcnj9			-2.96718
Lbr	2.42936		3.58471
Marveld2			-1.22446
Pfkfb1	-6.80858		-0.65527
Plekhb2	3.3348		4.45646
BC017158	-3.55024		0.1059
Ano7			-1.63828
Pabpc5			-1.54934
Fig4	0.852459		3.16028
Clrn2			2.00134
Tspan7	7.05704		8.15523
Gm15658			0.654269
Gm15261			-1.45301
Gm26566	-3.35045		1.63877
Gm26671			-0.72156
Gm27021			1.14339
Gm43081			-0.46967
Gpank1	-1.30149		1.55616
Fam53b	-2.44512		-0.2213
Comt	3.55678		5.25394
Uhrf1	-6.67638		-1.38453
Rbm14	-1.15802		1.65956
Ctc1	0.209147		1.88943
Bcl10	3.1244		4.27412
Rph3a	-5.85226		-1.36673
Mfge8	2.83384		4.41838
Mrps7	4.70282		5.8217
Zfp940	-2.04463		1.32278
Mfap2	3.77152		5.21138
Copz1	6.02554		7.17285
Gm43852			-0.16568
Ginm1	6.33127			5.33565
Cd72	4.95603			3.9775
Mrpl41	7.48764			6.49426
Nap1l1	4.85473			3.86076
Prosc	5.12032			4.13014
Rsl24d1	5.82418			4.83753
Pin1	6.4026			5.464
Oxct1	5.75486			4.7574
Matr3	4.2936			3.4102
Sema4d	3.80087			2.80718
Atp6v1c1	9.45669			8.46925
Vps37a	3.99688			3.01696
Acot13	8.3837			7.49071
Igsf6	6.98681			6.02248
Pno1	6.62491			5.66604
Cd63	10.302			9.46994
Slc20a1	3.43636			2.46174
Tmco1	6.84678			5.98305
Lyz2	10.1829			9.27148
Hacd2	5.60538			4.72999
Arhgdib	8.2677			7.31427
Emc10	2.34897			4.078
Smc1b				-2.32308
Cit	-1.5662			0.401881
Eef1a1	8.21503			7.22712
Zfp493	-5.22511			-0.70323
Nkiras2	-0.85305			2.19712
Xrcc6	3.03156			4.19794
Tceal5				-0.0642
Ccdc160				0.01725
Ugt1a10	-5.00668			-0.37253
2700078F05Rik	-0.56763
Gm10645				-0.5887
Car9				-1.29643
Sspo	-6.83446			-2.23467
Mrpl46	6.8113			5.81617
Slc35d2	3.21211			0.910422
H2afz	-0.06375			2.38241
Mical2	-1.93485			0.387566
Prima1				-1.19951
Ifi27	7.61106			6.77996
Lsm10	5.33343			4.27643
Glyr1	2.18475			3.90146
Rhoj	-1.8246			0.709474
Stc1				-1.07987
Uhrf1bp1l	2.05791			0.418135
Gabrg2	-0.60478			2.17108
Ppm1a	4.07015			2.8252
Cep192	-2.66809			0.676992
Pdcd4	1.91238			3.70107
Iqca	-0.91846			-6.79997
Pfkfb3	-0.58311			0.986426
Il2	0.308268
Tgfa	0.390434			2.07696
Cops7a	1.70861			3.88964
Etv6	1.90408			0.251958
Pdilt	0.650684
Dctn1	-0.29166			1.5495
Ilf3	3.00009			1.67756
Bckdhb	2.56898			4.01928
Ago2	1.57896			0.290048
Tfdp1	2.27599			4.13711
En2				-1.07582
Rsbn1l	1.8533			0.412752
2810417H13Rik	1.42926			3.0214
Rell2				-2.86038
Prrt2	-6.22993			-0.94024
Iqub	2.16279			-0.64848
Sertad2	-0.52007			1.43103
Cbln4				-1.66837
Sars	2.67124			3.87888
4933406P04Rik	1.42085			-3.32727
Nlrc5	1.46555			-0.46727
Gm16312				1.07915
Gm42577	0.255435			-6.03196
RP24-470M22.10	0.94974			-3.76202
Lsr	-5.36841			-0.00153
Pex10	-5.4034			-0.77956
Srrm4	-8.36923			-3.31288
A330015K06Rik	1.30807			-1.49318
Adcy4				-1.07297
Arhgap10	-4.88576			-0.51724
Pid1	1.62844			2.96091
Klhl11				-0.67559
Raet1d				0.177453
Vsig2	1.68413			-4.68069
Pex19	3.69948			4.76796
Sra1	4.87538			3.91019
Snapc2	2.84829			4.45877
Rnf165	-8.33083			-2.44096
Car5b	-2.15974			1.35807
Tenm3	0.74092			-0.97196
Megf9	2.18972			0.281059
Plcb4	-1.61299			0.883566
Tcp1	3.77088			4.73348
Ppfia3	-6.63709			-1.56896
Itk	-1.61064
Sucla2	7.18752			6.29335
Ifitm3	9.11219			8.0539
Galk2	1.97871			0.585236
Angpt4				-0.70711
Tal1	-5.4058			-1.64764
Siglece	0.406495			2.94301
Mt3	7.69618			8.93492
Slc35a4	1.09539			2.90873
Mrpl55	5.13491			4.19016
Erv3				-1.20701
Ddx58	-0.14886			1.57487
Atp1b2	5.20886			6.48665
Pkp2	-5.90782			-1.46187
Pm20d1	-2.22274			0.735994
Emx2	2.68321			1.01265
Tnfaip8l1	-3.93415			0.771046
Cxcr6	3.08776			0.33273
Ryr3	-8.81408			-3.50825
Osm	4.6155			3.52751
Nsl1	-5.40464			-0.67398
Sh3d21	-6.51351			-1.19485
4932431P20Rik	-3.98692
Got2-ps1				0.290163
Gm26637				-1.26411
Gm30238				-1.36217
Gm43109				0.919158
Tor1aip2	3.74561			2.78601
4930537H20Rik	0.614114			-5.09997
Crk	3.74312			2.58449
Cnnm3	2.0778			0.384325
Anxa9	-5.69422			-0.8517
Gfpt1	2.77112			1.50714
Syde2	1.06394			-1.9251
Npsr1				-2.56033
Tmem220				-0.71487
Fam105a	5.46951			4.56904
Cdc7	-0.75164			1.37688
Gp9	-2.27238			2.19936
Haus6	0.951836			-1.47931
Stxbp6	1.81228			3.16598
D930015M05Rik				0.30625
Ankhd1	1.94724			0.771313
Nog				-0.99013
Gpr107	0.577754			1.95618
Gpr108	3.36515			4.96321
Fosl1	3.18375			-0.55112
Psmb7	4.07756			5.22527
Ing4	-0.07647			1.53052
Rnf141	2.83936			3.93927
Cd226	-0.6259
Cntln	0.806614			-1.34488
Col6a6	-2.5822
Slc38a6	0.211811			-2.554
Gm10308				0.89341
Cd63-ps	9.53175			8.73743
Gm2109				-0.02734
Gm38375	0.478875
Gm43111	-4.39515			0.577324
RP24-441E15.4	-5.0287			-0.12601
Lpl	0.628579			2.15573
Ccl4	10.5907			11.6764
Gpr35	1.42528			0.061192
Smkr-ps	1.35398			-2.77565
Myd88	1.9029			3.88524
Spop	5.5044			6.52233
Rassf3	2.8117			0.420747
Rheb	6.88476			5.91165
Fgfr3	2.61509			1.03809
Syndig1l				-1.56816
Pemt	-5.88512			-0.25462
Hk2	3.79799			2.37197
Pcnt	0.647816			-1.79365
Abhd3	5.32845			6.27772
Slc9a3r2	2.27905			3.89866
Hdgf	2.37335			3.71504
Eif4g2	5.30219			6.19499
Ctns	1.37209			2.81769
Fblim1	1.91661			0.236224
Cbfa2t3	-5.34185			-1.84017
Dusp14	1.24327			2.8327
Shc2	-6.05926			-1.99746
Ccdc103	1.92226			-2.74876
Lats2	1.57094			0.020637
Ednrb	4.81163			6.01919
Mx2	-3.31939			0.360697
Foxp4				-2.8076
Sncaip	-2.35004			0.311954
Rin1	-4.77381			-0.19603
Cfh	4.27707			5.22953
Myoc	-3.9225			0.966456
Gad2	-1.0183
Dnm1	-4.90977			-1.12004
Gca	4.22172			5.48897
Supt20	1.82611			3.07579
Tctex1d1				-0.30565
Gnat3	2.09133			-2.89885
Ptp4a2	4.89685			4.06546
Anxa4	4.46907			3.6188
Strap	5.70033			4.8512
Cx3cl1	-0.36077			2.55714
Ctrl	-4.28417			0.922532
Mb21d1	1.64428			0.009494
Syncrip	1.48298			0.461204
Fbxl8	-4.45283			0.696986
Lppr5	-0.21065			1.85653
Tomm6	5.5867			4.41999
Atp7a	2.759			1.71314
Brk1	7.10585			8.17342
Brip1	-7.21656			-1.44973
Sec24a	1.50011			0.111568
Npy1r				-1.76591
Arid5a	-2.12776			0.106383
Neurod6	0.61331			3.63057
Dag1	1.75642			0.694861
Tph1				-1.95616
Tmem145	-6.403			-0.59476
Npb				-0.66418
4930503L19Rik	2.53546			4.02087
Lrfn4	-4.32494			-0.10831
Hmga1	-2.04848			0.840237
Krt1				-0.83579
Adck2	-4.23512			-0.22211
Msx1	-2.6388			1.05577
Ankrd34a	-3.82422			0.64657
Lingo1	-5.01102			-0.53273
Grrp1				-1.43883
Minos1	6.39552			5.47725
Rab7b	2.79794			1.6216
Kbtbd11	1.48572			0.129786
Ebf1	-7.00656			-1.63398
Gm5431				-2.41055
Gmfg	4.64615			3.589
Sox11	3.63902			5.14626
Sp3os	4.54919			3.18738
Gm10244	-0.99297			2.53339
H2-D1	8.6098			7.81231
Zcchc3	-3.18885			0.26066
Zfp389	2.45309			-1.93796
Gm14218				1.43554
Gm12333	-0.50893
Isoc2a				0.294958
4930474H06Rik				-0.84661
Gm14455	-3.81334			0.572975
Bcl2l2	1.28229			-0.66788
Ier5l	-1.69597			1.96027
Ugt1a7c	-1.71808			1.66323
Gm20402				0.953661
Gm20531	-4.75398			0.902023
Gm17586	3.73123			1.18998
Gm26564	-0.68063			2.64191
Gm26834	3.36845			0.291714
Gm26737				-0.63781
B230217O12Rik				-0.29201
Gm26616				-1.87637
Gm43474				0.445447
Gm42890				-1.35208
Gm43489				-0.26334
Gm43167	-4.95223			-0.17289
RP23-238K12.1	1.33834
Exosc10	1.87428			3.52039
Psen1	4.0353			5.29834
Celf4	-0.4752			2.25363
Ssr3	5.96142			6.92263
Scamp2	5.3308			6.53651
Gm28836				1.431
4833445I07Rik				-0.76827
Gm42466	1.21576			-4.9025
Npepps	2.02142			0.879494
Mmgt1	2.82329			4.21462
Slc29a1	1.22079			2.61066
Fam216a	5.81979			4.78836
Tmem42	2.58661			4.60791
Ribc2	2.27851			-2.1868
Rnf187	3.59291			5.28751
Prorsd1	4.80804			3.75825
Kdm4a	-6.49436			-2.23579
Uba6	0.581705			2.07387
Gramd1b	0.898248			-0.65718
Agbl2	-0.08604			-2.95711
Sh3gl1	3.12756			4.65057
Slc46a1	0.439971			2.9055
Donson	3.02951			1.60808
Mapre2	1.07468			2.29281
Sypl2	-5.65457			-0.67755
Colgalt2	-5.16604			-1.08714
BC030867				-1.59247
Ubxn10				-2.81785
Unc93a	0.084082
Dok1	-5.27846			-0.962
Gm16110	1.65114
Gm37735				-0.08046
Riiad1	5.34305			3.99209
Rad51b	-5.42713			0.267683
Tpp1	5.7177			6.79243
Rasl2-9				0.310491
Cd36	3.40332			1.51066
Ncstn	3.42777			4.69411
Lrrc66	-1.06669
RP23-421P23.4				-0.11129
Myo6	1.04554			2.26915
Tpm2				-2.07377
Gm766	-0.1527
Rltpr				-0.75863
Nsun5	-0.29596			1.56048
Ift20	5.78968			4.9126
Apobec3	0.336995			2.06758
Sash1	2.89779			1.70512
Bik				0.406468
Cd164	6.38566			7.28111
Hspa4	3.38315			2.41078
Dsn1	-0.97583			2.10066
Prom1	1.33998			2.66432
3830403N18Rik	6.11129			4.93229
Troap				-0.86932
Exoc3	2.92338			4.01542
Slc25a21				-1.65921
Gucy1a2	-6.66738			-2.06329
Abhd14b	1.14223			3.47367
Fam180a	2.29565			-1.3726
Rnf152	-6.76258			-1.67889
Txndc2	0.534054
Zfp868	2.8245			3.96982
Mapk3	2.53816			4.04122
Selenbp1	0.676772			2.7036
Psme2	5.42607			4.55919
Gm13421				-0.05162
C920009B18Rik				-2.48742
Gm26794				-1.7988
Gm37648	-5.62659			-1.08437
Gm37277				0.167544
Gm38104	-5.19096			-0.64028
Gm42909	-6.31113			-1.63843
Gm42447				-1.97729
Hrh1	-5.81503			-1.76557
Ap2m1	3.31919			4.3701
Fam169a	-2.21579			0.726363
U2af2	-1.14209			2.21272
Ak8	-5.61839			-0.4895
Grm3	4.8474			6.00365
Elmo2	0.653063			2.75949
Cry1	3.22999			1.70717
Acot6	1.47645			-2.35757
Racgap1	-2.86185			0.094048
Rnf126	-1.23473			2.8487
Arsj				-1.55832
Gja1	8.0836			9.17332
Rnaseh1	4.19865			2.47465
Agtr1a				-0.85902
Klf2	1.08702			3.43256
Gm2061				-1.11059
Mmp28				-3.05133
9530080O11Rik				-1.5659
Skida1	-0.8117			-4.34333
Tekt1	-2.76926			1.3255
Ak3	4.46911			5.69294
Cttn	0.966947			2.5266
Npffr2	-0.76175
Pcdh1	-6.97596			-2.66323
Abr	2.26091			1.29949
Klhl42	-2.37084			0.319704
Tmem179	-3.70188			1.38164
Aadat				-1.40785
Snrpa	3.89649			5.07109
RP23-62E9.3	0.173751			-5.83031
Magt1	4.2971			3.41023
Chac1				-0.09836
Tmem132d	-7.20025			-1.73706
Nnat	3.67952			4.77752
Lcmt2	0.806117			2.46312
Mob3a	1.35144			3.67238
1700008O03Rik	-5.56095			-1.44571
1700026D08Rik	0.172763			-4.82006
Tjap1	-0.35834			2.47021
Kcnq2	-7.64224			-3.2427
Cdc6	-7.53494			-1.94244
Srl	-6.38728			-1.72558
Nr4a1	5.04612			6.42736
Frs3	-6.52531			-1.02196
Inpp5a	2.61871			1.19554
Col9a1	-6.695			-1.72661
Htr4				-1.93865
Fibcd1				-1.55144
Kif24	-5.48217			-1.70077
Mknk1	0.630868			2.43079
Vps33a	2.43992			3.60438
Vps29	6.4683			5.60995
Icam1	5.70829			6.85419
Fbxo27	-3.61252			0.402597
Gpr162	-6.25456			-1.6644
Chad				-0.44137
Fam117b	2.65684			1.31966
Ptchd1				-2.0888
E230016K23Rik	-0.43583
Nrgn	3.38598			5.50108
Nap1l4	4.08136			5.16104
Samd5	-4.69295			0.104408
Ppp1r1b	-0.60165			2.16718
Ifit3b	5.72218			4.63482
Scgb3a1				1.09159
Gm7173	-7.69314			-3.20124
Atp6ap1l	1.44506			-1.64639
Ino80dos	0.457162			2.41253
Eldr	-3.10202			0.617026
Gm36988	0.365059			-4.14541
Gm10848	-5.12554			-0.13669
Gm43187	1.81473			-1.49945
Gm43605				-2.3434
C230096K16Rik	-2.52107			1.48256
Gm42690	1.70551			-2.0383
Itpripl2	1.46285			-0.60599
1700026J14Rik				0.148266
Rtcb	4.75351			5.77835
Gm36401	-5.4756			-0.85887
Dnaja2	6.30561			5.47337
Tox4	1.47941			2.74972
Terf1	3.42345			2.36985
Ubap2l	0.035296			1.28743
Trappc1	5.9097			5.03929
Usp5	0.74493			2.3397
Scn3b	-2.30833			0.150805
5730420D15Rik				0.094844
Abcc5	1.50769			2.54246
Cmip	3.33668			2.20519
Kif11	-1.67938			1.60383
Dalir	0.940508			-3.50783
RP23-119H17.2	-1.55648			2.26894
1810049J17Rik	-2.25987			2.03756
Fbxo2	3.88881			5.48622
Proser1	1.72041			0.167734
Gm42444	-1.91275
Bcl2l11	0.823125			-0.7323
Myh10	-1.87983			0.449466
Prelid1	4.18719			5.61483
Arrdc1	-2.15352			0.88465
Unc13a	1.50108			0.246073
Zbtb37	-1.03254			-3.41433
3000002C10Rik	-7.0189			-1.54925
Zmat5	6.04017			5.1823
Wls	2.24884			3.28254
Atp13a1	0.67583			2.76809
Rap1gap	-3.21745			0.233018
Ddx55	-2.04933			0.955324
Slc39a11	-0.65684			2.18795
Gm10575	-2.23069
Gosr2	3.58677			4.79066
1700012B09Rik				0.613847
Cplx1	-1.68817			2.12242
Saxo2	-0.66771			1.57785
Mllt4	1.66688			0.646963
Gm10524	-5.21732			-0.25471
C030010L15Rik				-1.06665
Pcsk1n	0.636464			3.54003
D630036H23Rik	-4.20738			0.498955
Pggt1b	3.09262			4.33184
Mblac2	2.63426			1.05977
Ccdc159	-5.11916			-0.2958
AW549877	3.57217			4.74853
Gm9833	-2.26537			1.87698
Tmem246	1.45206			3.49981
Tagln3	6.5884			7.73959
Bad	1.43614			3.42511
Fam84a	-2.06143			1.07276
Gm38372				-1.71927
Akr1c13	-5.22362			0.321756
mt-Nd6	9.5379			8.63515
Trbc1	0.590779
Wnt8b	-6.02407			-0.44765
Top2a	-0.76518			1.35554
Lrrc38	-1.1793
Ermap	-7.81015			-2.42237
Gm14022				0.87331
Gm26877				0.999791
Gm42940				-1.0719
RP24-108G5.5	0.279668			-5.60149
Itga5	1.23283			2.92087
Plscr3	-0.71255			2.08626
Hbs1l	2.59936			3.87624
Srgn	7.03668			6.20572
Cks1b	4.10875			5.34395
Fam69a	4.9485			4.08219
Cd69	1.84081			3.15307
Ryr1	-7.35986			-3.41086
Calml4	0.621765
Mynn	0.742463			2.27459
Sh2d5				-1.99526
A930012O16Rik				-1.04
Cxcl11	-6.64032			-1.97639
Tnfsf18				-0.59866
Mkrn3	-4.15392			0.459739
Ppp2r3d	-2.79072			1.02783
Rmst	2.3272			1.16713
Gm28036	2.32921			0.803518
Gm43609	-0.18153
Dtymk	4.0217			5.01751
Cc2d1a	-5.74316			-1.0932
G430095P16Rik				0.571761
Fv1				-0.29384
Mtcl1	-4.6668			-1.16194
Wdr18	3.14766			4.3853
5930420M18Rik	-0.86359			-5.71254
Mybpc3	0.543953			-2.47776
Npc2	7.94593			7.20738
Twf2	2.03342			3.50243
Tm2d1	7.17918			6.34892
Mtmr2	3.35442			4.38158
Fam26e				-0.69322
Gm43267				-0.70128
Ric1	0.247741			-1.61565
Gm43573	0.833282
Sp1	0.969642			-0.85472
Lrtm1	-1.41546			-7.22038
Man2b1	5.73523			4.92199
Atp6v0e	8.38552			7.55397
Ylpm1	1.58759			0.420364
Ube2e1	4.41284			3.54622
Tnfrsf10b	1.22049			-2.33276
Pgm2	4.09114			5.19846
Stag2	2.84074			3.80735
Tdo2	-5.58838			-0.60558
Tbck	2.38244			1.40167
Exosc3	4.26023			3.10477
Rbks	4.36176			2.92644
P2ry2	0.975487			-1.37707
Ypel4	-2.68177			0.642898
Dnaic2	-4.93517			-0.66938
Dym	3.50047			1.84019
Eps8l3	-2.79568			0.619068
Sox15				-0.53639
Ffar1	-2.32672
Ccr2	-7.17091			-3.06513
B4galt3	-1.66967			0.685513
BC048403				-2.56515
Hs6st2				-2.58269
Zbtb34	0.693192			-1.92466
Slc17a7	-3.50215			1.06166
Ccr5	4.61405			3.60044
2610507I01Rik	-0.44874			2.73424
Gm21814	1.13518			-2.26943
Gm38055	-1.18467
Gm37933	-4.26897			1.24685
RP24-430K15.3	-4.68889			-0.79114
Gm6768	2.60056			3.96394
Sidt1	-7.27887			-2.69329
Ccm2l				-1.42463
Idh2	3.26887			4.5054
Tmem170				-0.76433
Rims3	-5.83776			-1.73408
Igf2bp2	0.368667			-2.11304
Fam167a	1.02981			-1.4419
Gng2	2.79785			3.8786
Serpinb9	3.43648			2.48687
AB041806				-1.85544
Lppr1	-1.9927			0.965777
Rsg1				-0.9527
Kcnq1ot1	-0.0683			-1.01949
Il1a	9.65889			10.6335
Ace2				-2.00987
Pla2g15	4.75113			3.77351
Msrb1	-0.81476			2.10755
Hapln2	0.472102			2.38054
Pmm1	4.12439			5.15876
Polh	-5.65785			-0.3581
Tlr13	4.40434			5.39499
Decr2	1.27749			3.41578
Six5				-1.50278
Kcnj6	-7.06316			-1.55139
Zfp819				-2.56791
Gm10530				-1.1006
D630036G22Rik				-1.037
Gm42849				0.602542
Agpat4	1.85299			3.35694
Kcnj3	0.381335			-1.70805
Oas1h	-0.69318
Zfp451	0.758067			-0.67284
Sarm1	-5.74275			-2.011
Cdkn2b				-1.11902
Kdm6bos				0.804346
Rdh14	5.17144			4.05708
Oxsm				-2.32503
Cep85l	-2.81042			1.25882
9530046B11Rik				-0.90008
Acy1	-0.43892			2.10008
Kiz	4.3321			3.38653
2610316D01Rik	5.03364			3.81989
Tmed10	7.38927			6.61921
Ulbp1				-1.04565
Slco2a1	-4.85968			-1.87575
Pglyrp1	-0.60336			1.98926
M5C1000I18Rik	-5.40855			-1.213
Gm27199	4.87767			2.88771
Cd276	-3.65489			0.158418
Adora3	0.020624			1.90922
Poldip2	2.25929			3.65836
Klhl10				-1.65424
Folh1	3.04901			4.18226
Armc6	-3.12953			0.20019
Dyrk1b				-1.67599
Rab3b	1.98068			0.337103
Supt5	2.06982			3.83576
Coro1c	0.905971			2.18893
Shbg				0.328627
Agrp				-1.09471
Sqrdl	2.57857			3.6333
Tnfsf14	0.830065			-3.417
Epor				-1.87236
Mcu	-1.15414			1.12402
Tfcp2	-3.64727			1.05887
Trpv4	-0.75522			-4.48612
Setdb1	1.97003			0.75687
Mfng	-1.50463			1.80916
Cog1	-0.13487			1.75873
Mrpl45	5.81011			4.99881
Ap4m1	-0.88076			1.23372
Ubxn6	1.74535			0.47666
Ube2d1	3.61647			4.52103
Ggnbp2	4.44928			3.64125
Rock2	3.55708			2.64822
Rabep1	2.50924			1.3973
Scrn2	-5.07064			-0.21179
Dcakd	2.19138			3.75861
Ap4s1	6.95266			6.17546
Ngb				-1.51746
Ppp2r5e	3.26544			2.03089
Mpp5	4.44849			3.50793
Meg3	-1.10527			0.84513
Sfrp4	-3.10894			1.52925
Nefl	-2.39061			1.12983
Dok2	-6.24226			-1.83935
Slc22a17	3.87803			5.16296
Ngdn	6.70602			5.85418
Dcaf11	0.368543			1.60618
Zhx1	2.22723			1.2405
Sh3bp1	-0.26539			1.9306
Zfp263	2.41992			0.993738
Dirc2	3.36581			2.43192
Son	5.21981			4.3401
Abcc1	0.744143			-0.80089
Elp2	4.66728			5.61219
Ndfip1	9.60107			8.85158
Cidea				-0.39546
Lox	0.986468			-0.98205
Lipa	4.63312			5.75244
Sf1	0.290816			1.65557
Dnase1l3	0.662679			-2.54722
Tmem131	1.55899			0.440575
Epb41l5	-2.21012			-0.01096
Cr2	-2.44912
Vim	4.10521			3.26532
Usp20	-3.01342			-0.51042
Ndufa8	5.94176			7.11633
Rrbp1	3.67661			2.81093
Fabp5	3.93182			4.98882
Tmem144	2.68116			4.02786
Polr3c	0.195797			2.01814
Snx30	3.21596			2.19793
Echdc2	1.03953			2.51
Ctps	2.10373			4.04481
Plk3	1.54961			3.19142
Map7d1	3.27686			2.24511
Cdca8	-0.36322			1.56563
Pgd	2.54292			1.30307
Fosl2	2.10606			0.636122
Cbx3	2.9762			3.98605
Lrp6	1.06561			-0.21453
Plbd1				-1.81261
Slco1c1	4.43038			5.39102
Synm	-6.53946			-2.83702
Qprt				-2.27705
Dkk3	5.03655			4.13597
4933427G17Rik	-0.37991
Lhpp	1.91691			3.61161
Rrm1	3.07338			4.11029
Ebp	3.70482			4.67114
Cenpi	-2.40532			0.469552
Il2rg	5.38036			4.27156
Star	0.827982			-2.02924
Ldlr	-2.61519			0.38955
Xrn1	-1.29738			0.554669
Sbspon				-1.4807
Srxn1	5.44374			4.40386
Mamdc2	2.39402			0.235738
Fntb	-2.97137			-0.03642
Fan1	-5.10181			-1.41855
Cysltr2				-1.50291
Fa2h	1.19723			3.04714
Dysf	-3.90454
Lyl1	0.029237			-4.37087
Ccnd3	-1.29058			0.614781
Dcbld2	0.563272			-1.23547
Ap2b1	-0.6485			1.33195
Ppp1r32	-0.64025
Lysmd3	4.71871			3.78968
Fam122b	-1.22376			0.904883
Ska1	-0.48851			2.42645
Tbc1d24	-4.82514			-2.29371
Slc18b1	-0.33121			2.45628
Slc25a43				-1.19038
Sult6b1				-1.65301
C1s1	-6.62321			-1.4857
Zkscan16				-1.56991
Wdr26	3.20897			2.36005
Fam206a	-1.35622			1.20309
Siglecf	2.03596			0.611027
Rln1				-2.08025
Tbc1d25	-3.4836			0.112068
Synpo2l	-2.42229
Mreg				-1.27914
Nhsl1	0.771619			-0.71179
Neurl2	-4.4756			0.911065
Ifi203	-3.29844			-0.58375
Bub1b	-2.66247			1.0314
Rgl3	-4.22058			0.748758
Akap9	2.44692			1.52169
Cblc	-1.8687
Otud6b	3.41487			4.56549
Lppr2	-1.55024			1.54996
Map6d1	1.78955			3.81501
Fam104a	4.96174			4.13163
Alg13	1.60287			0.053209
Elmsan1	1.06338			-0.48221
D930007J09Rik				0.660109
Clec4a3	5.31254			4.31074
Ccdc84	4.4901			3.02557
Pced1b				-1.30911
Ly6k	0.941827			-4.38046
Ifitm10	0.546162			1.92444
Npas4	-1.81105			2.31462
Gapt				-1.79986
Fut10	0.121491			1.57746
Pcdhb13				-2.04386
BC049715	2.13759			3.42936
Ripply2				-0.19911
Zfp280b	-4.3797			-1.05823
Slc35c1	-3.85877			-0.3998
Spink8				0.790973
Eif5a2	1.6283			3.05743
Lgr4	3.27586			2.2819
Gja4				-0.72459
Trhde	-1.47379			-7.69589
Jagn1	4.2022			3.32645
Fam181b	1.95921			3.8803
B230319C09Rik				-1.69289
Magi3	1.23736			-0.39489
Jun	4.01281			5.22096
Best2	-0.97711
[truncated: 20,165 more rows]

## Sheet: Fig. 8c
shCtrl	shKdm4a
2.27284	6.06169
2.64038	5.56915
3.61669	8.353

## Sheet: Fig. 8d
Downregulated GOs
single-stranded DNA helicase activity	5.47625
hydrolase activity	6.16353
guanyl ribonucleotide binding	6.57896
pseudouridine synthase activity	7.0286
syntaxin-1 binding	7.62351
syntaxin binding	8.01212

## Sheet: Fig. 8e
Upregulated GOs
Mapk cascade	2.49545
Heart development	2.50354
Response to cytokine	2.54828
Endothelial cell proliferation	2.59396
Lymphocyte activation	2.76275
Regulation of mapk cascade	2.82911
