# Supplementary material for: Kdm4a is an activity downregulated barrier to generate engrams for memory separation
Source: Nat Commun. 2024 Jul 13;15:5887. doi: 10.1038/s41467-024-50218-y (PMC11246488; doi:10.1038/s41467-024-50218-y)
Supplement: Supplementary file 11 — Source data [file 41467_2024_50218_MOESM11_ESM.zip › Supplementary Fig. 9.xlsx]

## Sheet: Fig. 9e
protein	rank	z-score
ARFGAP2	1	2.66046
KDM4A	2	2.63132
CCT4	3	2.59483
TCP1	4	2.59265
ADNP	5	2.54614
SUGP2	6	2.52312
UBLCP1	7	2.50957
HSPA1B;HSPA1A	8	2.43322
MPP5	9	2.40975
ABCF2	10	2.39396
MAP7D3	11	2.38101
SUPV3L1	12	2.36168
CCT7	13	2.33934
CSNK2A2	14	2.32469
HSPA8	15	2.31415
XRN1	16	2.30514
PLK1	17	2.27959
YTHDC2	18	2.26063
DIS3	19	2.25481
IRS4	20	2.25364
GGA1	21	2.25228
BCOR	22	2.22648
TRMT10C	23	2.21752
DDX10	24	2.2153
TFIP11	25	2.21102
SPG20	26	2.20732
EHMT2	27	2.18176
ZC3HAV1	28	2.17733
HSPA9	29	2.17731
CWF19L2	30	2.16724
SCNM1	31	2.15815
MAPRE2	32	2.15362
KDM3B	33	2.14902
GTPBP1	34	2.14462
CTPS1	35	2.14351
FRG1	36	2.13492
EYA3	37	2.13258
RPA2	38	2.12711
PTCD3	39	2.12671
QRICH1	40	2.12503
DDX50	41	2.11753
NBN	42	2.11487
ALDH18A1	43	2.11295
POM121C;POM121	44	2.10561
MARK2;MARK3;MARK1;MARK4	45	2.10054
SEC31A	46	2.09684
ERCC6L	47	2.08686
GTF3C2	48	2.08362
AMOT	49	2.08299
FBRS	50	2.0776
HDLBP	51	2.07065
CTBP2	52	2.06869
NOL6	53	2.06776
NUP85	54	2.06709
PICALM	55	2.06105
FLII	56	2.05996
NUP50	57	2.05456
PEO1	58	2.05294
SRBD1	59	2.04674
ZNF384	60	2.0463
AKAP2	61	2.04628
CHEK1	62	2.04226
KIF23	63	2.0361
AMOTL1	64	2.03582
SPAST	65	2.02686
TIMM44	66	2.02317
FASN	67	2.01986
INTS10	68	2.01926
MGA	69	2.0172
ESF1	70	2.01692
CCNT1	71	2.01591
DGCR14	72	2.01061
HLTF	73	2.00833
NT5DC1	74	1.99682
SATB1	75	1.97383
UBN2	76	1.97113
SCYL1	77	1.97068
TRAP1	78	1.96236
DLGAP5	79	1.96137
NUP153	80	1.96121
CWC22	81	1.96119
PPME1	82	1.95903
NCBP1	83	1.95494
DHX16	84	1.94299
CCT2	85	1.94238
SEC23B	86	1.94187
WIZ	87	1.93839
PSME3	88	1.93813
CDC73	89	1.93715
FRA10AC1	90	1.93605
GPATCH4	91	1.93575
SUCLA2	92	1.92818
PRPF6	93	1.92604
CEP170	94	1.91931
IARS2	95	1.91869
SDCBP	96	1.91853
WDR3	97	1.91736
CKAP2	98	1.91108
POGZ	99	1.90617
NOB1	100	1.90518
ZNF703;ZNF503	101	1.90058
ANLN	102	1.89998
RPL5	103	1.89337
TATDN2	104	1.88599
RSRC2	105	1.88352
HSPH1	106	1.88304
WDR70	107	1.87704
POLR2B	108	1.86717
PAPOLG	109	1.86156
CHD8	110	1.85861
DHX33	111	1.85301
CLASRP	112	1.84937
ZC3H11A	113	1.84685
NUP155	114	1.84299
KPNA3	115	1.84267
SPTY2D1	116	1.84184
KDM2B	117	1.84111
SATB2	118	1.83999
TDRKH	119	1.83952
AP3B1	120	1.83096
KIN	121	1.82976
RBBP6	122	1.82255
MSH6	123	1.81958
NCK1	124	1.81903
TNPO1	125	1.80227
YEATS2	126	1.80174
NACC1	127	1.7937
DDX19A;DDX19B	128	1.78561
CDCA5	129	1.78446
CCDC94	130	1.78286
PBK	131	1.77575
SBNO1	132	1.77482
CACTIN	133	1.77372
COIL	134	1.77321
MAGED2	135	1.77266
C9orf78	136	1.76849
PINX1	137	1.76847
PAXBP1	138	1.74845
KPNA1	139	1.74618
MYSM1	140	1.74405
CCT5	141	1.73444
CLPB	142	1.73412
CSDE1	143	1.73409
BAG3	144	1.72595
HK2	145	1.72362
EIF4G1	146	1.72109
MFAP1	147	1.71923
WHSC1L1	148	1.71864
LUC7L2;C7orf55-LUC7L2	149	1.71318
GOPC	150	1.70655
RPS2	151	1.70651
PML	152	1.70521
WDR44	153	1.70023
SCAF1	154	1.69426
COPB2	155	1.68794
PRPF4	156	1.68645
BRD2	157	1.68563
MRPS9	158	1.68416
PARG	159	1.68067
ZC3H14	160	1.66799
HSP90AB1;HSP90AB3P	161	1.66712
DHX36	162	1.66568
HEXIM1	163	1.66414
CPNE8	164	1.66269
DNAJB1	165	1.66171
NEK9	166	1.65823
OGT	167	1.65775
HCFC1	168	1.65278
RFX1;RFX3;RFX2	169	1.65063
KPNB1	170	1.64939
STAMBP	171	1.64514
ATP6V1A	172	1.6443
GMPS	173	1.64359
SMU1	174	1.64213
ZNF148	175	1.64074
Pe1Fe10;FER;FES	176	1.63734
TIPRL	177	1.63696
ATP1A1	178	1.63527
WDR36	179	1.62742
YTHDF2	180	1.62536
ABLIM1	181	1.62302
ZNF281	182	1.62061
TNRC6A	183	1.61527
TCF12;TCF4	184	1.6141
TOPBP1	185	1.61265
CDK12	186	1.60697
PHF3	187	1.60409
SETD2	188	1.59981
ZMYND8	189	1.5906
TOP3B	190	1.58805
DNM2	191	1.5847
BBX	192	1.5843
SEC24B	193	1.58418
DNMT1	194	1.5802
NELFA	195	1.57904
ZFP91-CNTF;ZFP91	196	1.5749
TES	197	1.57472
DHX30	198	1.56902
CDK1;CDC2	199	1.56869
UBA1	200	1.56588
MKI67	201	1.56215
HELLS	202	1.55959
UIMC1	203	1.55793
MSTO1	204	1.5576
PARN	205	1.55757
RANGAP1	206	1.55256
PMS1	207	1.55114
TOE1	208	1.54959
LUC7L	209	1.54579
CAND1	210	1.54391
EHMT1	211	1.53924
RAB11FIP1	212	1.53805
SMARCE1	213	1.53725
ZYX	214	1.53472
SPEN	215	1.53218
DDX18	216	1.52499
RIF1	217	1.52381
KIF5B	218	1.51983
STAU1	219	1.51969
LARP7	220	1.51713
AFF4	221	1.51626
HSPA4	222	1.51145
ATP2A2	223	1.50873
HSPA5	224	1.4964
CDC40	225	1.49079
AP3D1	226	1.48428
ALKBH5	227	1.48334
RBM39	228	1.47397
RRP15	229	1.46431
RRP1B	230	1.46144
UBC;UBB;RPS27A;UBA52	231	1.46119
CCT8	232	1.46063
MYO6	233	1.45874
CLPX	234	1.45683
CHD1	235	1.4512
RXRA	236	1.44994
BRD8	237	1.44792
KNOP1	238	1.4466
PKN2	239	1.44549
CWF19L1	240	1.44247
UBTF	241	1.4417
IK	242	1.44125
GNL2	243	1.44059
ZBTB10	244	1.43942
STRAP	245	1.43642
ZZZ3	246	1.43455
HSP90AA1	247	1.4337
FKBP4	248	1.43295
SMARCA5	249	1.42917
PRPF3	250	1.42779
KPNA6;KPNA5	251	1.42674
ZNF622	252	1.42333
WAPAL	253	1.41426
DDX51	254	1.41297
SNW1	255	1.40495
MEN1	256	1.40435
ZNF318	257	1.39672
OCRL	258	1.39463
CCNB1	259	1.3941
C17orf85	260	1.39363
RAN	261	1.38719
DDX6	262	1.38256
EIF5B	263	1.37592
RPA1	264	1.37464
SNAP29	265	1.37419
PARD3	266	1.37267
CXorf56	267	1.37188
AASDHPPT	268	1.36948
BAZ1A	269	1.36588
FEN1	270	1.35571
USP7	271	1.35033
FAM50A	272	1.34604
SF3B1	273	1.34553
DSG2	274	1.34526
CCT6A;CCT6B	275	1.33776
RNF169	276	1.33712
NDUFAF7	277	1.33671
FNBP1L	278	1.33236
RANBP2	279	1.33014
FERMT2	280	1.32943
EEF2	281	1.32172
SRFBP1	282	1.3212
PPIL4	283	1.31997
PLAA	284	1.31843
AKAP17A	285	1.31412
CLINT1	286	1.3131
CBR1;CBR3	287	1.3039
BLM	288	1.30113
ALKBH2	289	1.29896
EIF5	290	1.29471
ARID3B	291	1.29372
SUGT1	292	1.28908
CHMP4B	293	1.28898
DNAJA1	294	1.28815
NEDD1	295	1.28577
DBR1	296	1.28573
RFC1	297	1.2847
TARS	298	1.28039
CPSF3	299	1.28025
NF2	300	1.27802
CCT3	301	1.27697
RBM19	302	1.2747
CACYBP	303	1.27262
TCEA1	304	1.27019
DHX8	305	1.26639
TDP2	306	1.26185
SMAP1	307	1.26022
PCBP1	308	1.25571
PHF2	309	1.2545
BRD4	310	1.25405
STAT1	311	1.25278
XRCC6	312	1.2511
DDX46	313	1.24745
DDX52	314	1.24487
KIF4A	315	1.24385
CMTR1	316	1.24263
ZNF638	317	1.24246
HDGF	318	1.23883
EPS15L1	319	1.23815
CHD4	320	1.23047
ATP5B	321	1.22721
SWAP70	322	1.22652
GTF2B	323	1.22278
DPYSL3	324	1.22067
ANXA6	325	1.21852
HGS	326	1.21851
ZNF512B	327	1.20613
RPAP3	328	1.20452
TRIP4	329	1.20198
NUDC	330	1.19938
ARCN1	331	1.19766
NUP88	332	1.19184
NSFL1C	333	1.18746
GTF2F1	334	1.18633
TNIK	335	1.18409
GTPBP4	336	1.18024
NUP214	337	1.17964
GFM1	338	1.16632
THRAP3	339	1.1651
PPIL2	340	1.16505
LIN54	341	1.16086
GPKOW	342	1.15945
TPX2	343	1.15707
UPF1	344	1.15556
MAP4	345	1.15079
RBMX2	346	1.14991
GART	347	1.14627
SUGP1	348	1.13678
ANXA1	349	1.12838
GATA4	350	1.12702
RTF1	351	1.126
GPALPP1	352	1.1247
PGRMC1	353	1.12264
UBAP2L	354	1.11935
CHD7	355	1.11338
GIGYF2	356	1.11333
WTAP	357	1.10655
RBM41	358	1.10251
SRRM2	359	1.10042
USP15	360	1.0898
ACIN1	361	1.08678
CDK11B;CDC2L1;CDK11A	362	1.08596
WDHD1	363	1.08529
SMEK1;SMEK2	364	1.08457
PAIP1	365	1.0821
LPP	366	1.07983
LUC7L3	367	1.0791
NUP93	368	1.07821
EEF1A1P5;EEF1A1;EEF1A2	369	1.0762
CDKN2AIP	370	1.07101
NXF1	371	1.06974
IWS1	372	1.06974
RPRD2	373	1.06933
LRRFIP1	374	1.06874
PTPN11	375	1.06563
RNF113A	376	1.06307
GSPT1	377	1.0624
POLDIP2	378	1.05923
CHAMP1	379	1.05724
YWHAQ	380	1.05616
ZC3H15	381	1.05308
STRBP	382	1.05249
DIDO1	383	1.04974
DCAF13	384	1.04899
ANKRD17;ANKHD1	385	1.04886
RFC4	386	1.04562
MCM10	387	1.04351
OXSM	388	1.04226
SLU7	389	1.03954
PRCC	390	1.03551
G3BP1	391	1.03424
WHSC1	392	1.03358
POLDIP3	393	1.03073
ABCF1	394	1.03019
PCBP2	395	1.02539
EIF4B	396	1.02039
DBNL	397	1.01964
RAVER1	398	1.01897
LIMA1	399	1.01053
FHL1	400	1.00481
FAM208B	401	1.00401
CHD1L	402	1.00396
PPWD1	403	0.999985
GTF2E1	404	0.995973
PDLIM1	405	0.995637
SERBP1	406	0.99534
LRWD1	407	0.994075
MAPRE1	408	0.992715
PRRC2A	409	0.991667
CNN3	410	0.98986
PRPF31	411	0.989085
ILKAP;ILKAP3	412	0.986302
PHF6	413	0.98491
RPS6	414	0.984089
HMMR	415	0.98071
KIF22	416	0.979171
DNAJC17	417	0.976737
PPP1CA	418	0.9678
HTATSF1	419	0.9658
ASUN	420	0.959958
NELFE	421	0.958671
HNRNPA1;HNRNPA1L2	422	0.957871
AGFG1	423	0.95319
CHORDC1	424	0.952791
GAPVD1	425	0.952591
STIP1	426	0.951709
SDE2	427	0.951063
NCOR1	428	0.948648
SHMT2	429	0.944519
RCC2	430	0.944178
PRRC2C	431	0.940711
PQBP1	432	0.938706
TTF2	433	0.935114
CSK	434	0.933538
ALYREF	435	0.933195
ZC3HC1	436	0.932764
ACOT1;ACOT2	437	0.932539
CCDC55;NSRP1	438	0.930114
PRDX1	439	0.927283
SART1	440	0.927036
EIF4H	441	0.924229
DHX38	442	0.923376
DNAJA2	443	0.922432
SCAF11	444	0.92056
SLK	445	0.919788
RBM27	446	0.91865
RBM25	447	0.917683
TAGLN2	448	0.91365
SRSF2;SRSF8	449	0.913463
EIF3C;EIF3CL	450	0.912172
MTA2	451	0.905427
RPS6KA1	452	0.905024
PIAS2;PIAS1	453	0.903593
BUD13	454	0.901366
ERC1	455	0.900299
SMNDC1	456	0.893918
TCEB3	457	0.892907
YWHAZ	458	0.892582
FXR1	459	0.888013
CWC27	460	0.887932
CRTC3	461	0.887717
SART3	462	0.885977
HP1BP3	463	0.883239
SF3B3	464	0.883217
KIAA0907	465	0.880308
HBS1L	466	0.874695
LARP1	467	0.873408
CORO7-PAM16;CORO7	468	0.872406
ATF7	469	0.871755
SPEG	470	0.870555
HNRNPK	471	0.869578
KPNA4	472	0.866355
VCL	473	0.862904
FMR1	474	0.860966
GTF2F2	475	0.858964
TCOF1	476	0.858572
HMCES	477	0.848426
PNISR	478	0.848113
MAZ	479	0.840625
ORC4;ORC4L	480	0.839574
MLLT1	481	0.833288
TJP2	482	0.831136
UBAP2	483	0.829078
TBCA	484	0.827731
GATA6	485	0.826368
C19orf47	486	0.825478
CALD1	487	0.825308
RBPJ	488	0.823847
CSNK1E;CSNK1D	489	0.823755
TRIP12	490	0.822279
YAP1	491	0.815924
LSM14B	492	0.808268
SRPRB	493	0.798266
IGBP1	494	0.79683
ECT2	495	0.79465
CHAF1B	496	0.793134
ZRANB2	497	0.790046
MEPCE	498	0.787825
SNIP1	499	0.787816
RFX5	500	0.787782
G3BP2	501	0.787316
RBM26	502	0.783882
DPYSL2	503	0.782019
AHSA1	504	0.77986
EDC3	505	0.776255
DDX42	506	0.773938
TJP1	507	0.767819
FXR2	508	0.76743
IST1	509	0.765314
RACGAP1	510	0.760478
HMGB1	511	0.756712
TBL3	512	0.742107
ANXA2;ANXA2P2	513	0.742038
SNRPA1	514	0.732051
LSG1	515	0.729407
AHNAK	516	0.727432
PPP6R3	517	0.727117
VCP	518	0.726005
FUBP1	519	0.724571
ZNHIT6	520	0.722187
CBLL1	521	0.716135
CDV3	522	0.715304
SNX2	523	0.707503
GTF3C3	524	0.704004
SLC4A1AP	525	0.702376
USF2	526	0.701905
CSTF2	527	0.699765
BCLAF1	528	0.691759
RNH1	529	0.691029
SPAG9	530	0.688018
RBM10	531	0.687805
USP10	532	0.685808
RANBP3	533	0.685173
SAMHD1	534	0.681306
CD2AP	535	0.678125
SMARCA1	536	0.678124
EPB41	537	0.677952
LASP1	538	0.677951
EIF2A	539	0.67737
SARNP	540	0.677186
ZNF830	541	0.674065
PAK4	542	0.673081
MTA1	543	0.672191
EIF4A3	544	0.670689
TRIM25	545	0.668145
YTHDF3	546	0.667407
PAK2	547	0.665682
TOX4	548	0.662161
UTP15	549	0.661474
HMGB2	550	0.654584
NCK2	551	0.652465
HIST1H2AD;HIST1H2AJ;HIST2H2AA3;HIST1H2AH;H2AFJ;HIST1H2AG;HIST2H2AC;H2AFZ;H2AFV;HIST3H2A;HIST1H2AB;HIST1H2AC;HIST1H2AA;H2AFX;HIST2H2AB	552	0.651629
TLN1	553	0.650739
NFIA	554	0.647377
EIF2S3;EIF2S3L	555	0.640938
SRSF5	556	0.637035
UBFD1	557	0.63696
MLLT4	558	0.635519
MSL1	559	0.624775
ENO1	560	0.623446
SMC2	561	0.622603
RECQL	562	0.620452
SF3B2	563	0.620347
TOP1	564	0.610544
CUX1	565	0.607069
CDYL	566	0.606481
PSMA4	567	0.604506
ORC2	568	0.597511
MPP1	569	0.591789
WWP2	570	0.588084
AHCYL1;AHCYL2	571	0.58733
MYO5B	572	0.584102
MCM5	573	0.584014
MRE11A	574	0.581279
PUF60	575	0.578931
SIN3A	576	0.578826
LARP4	577	0.578048
NVL	578	0.577645
RUVBL1	579	0.577194
TAF4	580	0.572152
SCRIB	581	0.57196
DHX34	582	0.568207
NUB1	583	0.567597
PRC1	584	0.566473
FARSB	585	0.56643
SF3A1	586	0.559688
DNAJC8	587	0.558109
PTBP2	588	0.550481
FUBP1	589	0.548968
PPP2R2A	590	0.546713
CREB1;CREM;ATF1	591	0.543842
RNF214	592	0.54365
ADAR	593	0.543635
BPNT1	594	0.540713
ZCCHC3	595	0.539615
TRIM28	596	0.539383
STIM1	597	0.536211
RBM28	598	0.535386
SH3GL1	599	0.534336
TPI1	600	0.534242
CTTN	601	0.521471
TMPO	602	0.519625
RBM12	603	0.514783
GATAD2A	604	0.51018
PDCD2L	605	0.509398
BAZ1B	606	0.504472
NASP	607	0.504144
CPNE3	608	0.502903
9-Sep	609	0.496293
NONO	610	0.494107
NOSIP	611	0.494061
TARDBP	612	0.488178
CUL4B	613	0.488025
TRIM24	614	0.483361
DCP1A	615	0.48272
FOXC1	616	0.482543
FLNA	617	0.478392
RNMT	618	0.47605
DDX5	619	0.472371
FOXK2	620	0.470594
PLS3	621	0.469675
TKT	622	0.467811
MTF2	623	0.467614
CTBP1	624	0.46
PNN	625	0.45718
MECP2	626	0.452636
MPG	627	0.447597
PLRG1	628	0.440015
NOL10	629	0.439997
MARCKS	630	0.439498
MTHFD1	631	0.439218
DDX39B	632	0.438922
PRPF40A	633	0.436997
GATAD2B	634	0.436293
SNX1	635	0.435811
MBD2	636	0.433879
DNAJA3	637	0.430781
PELO	638	0.43058
PKM	639	0.427449
U2AF1;U2AF1L4	640	0.426783
HOXB9	641	0.422255
PPM1G	642	0.422151
ZCCHC2	643	0.419006
TRIM33	644	0.414108
LIMD1	645	0.411359
GLE1	646	0.409923
RBM17	647	0.408683
KPNA2	648	0.408391
U2AF2	649	0.407339
USP48	650	0.406984
ARNT	651	0.406487
PDAP1	652	0.405327
SUPT5H	653	0.404701
TOP2B	654	0.401444
WBP11	655	0.398492
CEP55	656	0.39675
TCERG1	657	0.39643
NIPBL	658	0.396415
PPP1R10	659	0.395219
RBM33	660	0.394369
C11orf58;SMAP	661	0.392966
API5	662	0.387104
FAM120B	663	0.385147
WDR75	664	0.383037
C1orf131	665	0.382967
NUSAP1	666	0.374451
USO1	667	0.366314
PDLIM5	668	0.365029
EGLN1	669	0.357614
EIF4A1	670	0.355605
NIFK	671	0.34889
RBBP4	672	0.344741
H2AFY	673	0.342757
TRIM27	674	0.341405
FIP1L1	675	0.338888
APBB1	676	0.335673
SAP130	677	0.33536
CLP1	678	0.32862
RPS6KB1	679	0.328545
CLTC	680	0.317478
ETF1	681	0.317396
BRD3	682	0.313716
ARID3A	683	0.301729
DSP	684	0.293664
HELZ	685	0.290068
LIG3	686	0.282759
DACH1	687	0.282452
SNX9	688	0.281631
VRK1	689	0.273285
PSIP1	690	0.270828
RFC5	691	0.268541
CXorf57	692	0.264618
PTBP1	693	0.256637
MSH2	694	0.25583
DDX21	695	0.253423
PDLIM7	696	0.251219
GNB2L1	697	0.24677
TWF2	698	0.246493
HDAC2	699	0.246299
SRP68	700	0.245913
NCL	701	0.238473
ZMYM4;ZMYM3	702	0.237695
PGAM5	703	0.237273
SMC4	704	0.229422
DIMT1	705	0.213161
THOC6	706	0.212847
NTPCR	707	0.212443
FKBP3	708	0.21116
CPSF7	709	0.208768
SDHA	710	0.194393
SPTBN2	711	0.193876
SLC25A6	712	0.190259
YBX1	713	0.189542
EYA4	714	0.181639
SENP1	715	0.179971
PAICS	716	0.179353
DDX47	717	0.175787
SCML2	718	0.175525
PUM1	719	0.174563
EPS8	720	0.173672
XRCC1	721	0.165949
HNRNPA0	722	0.161914
YTHDF1	723	0.160449
EHD4	724	0.159296
PTPN1	725	0.15698
TFCP2	726	0.154895
ZNF207	727	0.154745
ATP5O	728	0.15394
ATP5C1	729	0.144188
FAM98A	730	0.142856
CPSF6	731	0.140371
PARP1	732	0.140093
RPS20	733	0.134872
SKA1	734	0.127699
ZHX2	735	0.11915
IGF2BP3	736	0.113256
SLC25A13	737	0.111352
CENPC	738	0.101859
ATP5F1	739	0.0957309
ANK3	740	0.0944875
KPRP	741	0.0925495
SNRNP40;DKFZp434D199	742	0.0904005
PFKL;PFKP	743	0.089921
MORC4	744	0.0858025
UPF3B	745	0.0838755
SMARCC1	746	0.0805815
DSC1	747	0.080351
GTSE1	748	0.0785659
NFIB	749	0.072016
MAP4K4	750	0.068486
UTP18	751	0.0639675
NOL8	752	0.0624905
PPP1R8	753	0.0615355
AZGP1	754	0.0588885
BOP1	755	0.0533985
MDC1	756	0.0503285
LMO7	757	0.042072
EZR	758	0.0390937
LDHB	759	0.0385535
RAE1	760	0.0362915
CAPRIN1	761	0.036235
ELAVL1	762	0.0356951
PRPS1	763	0.029555
TMPO	764	0.0284465
PBRM1	765	0.0203561
UTP14A	766	0.0151705
CC2D1A	767	0.009542
MCM6	768	0.005548
RBBP7	769	0.003336
RPN1	770	-0.001159
NUDCD3	771	-0.006512
ZC3H4	772	-0.012775
RPRD1A	773	-0.016432
NUP98	774	-0.017688
SCAF4	775	-0.019292
CORO1C	776	-0.023421
DCD	777	-0.030625
MAZ	778	-0.033969
PABPC1	779	-0.03645
SAV1	780	-0.041546
DSG1	781	-0.046511
NUDT16L1	782	-0.060622
TLE3;TLE1;TLE2;TLE4	783	-0.062096
CEBPZ	784	-0.062633
BCORL1	785	-0.063275
HNRNPA2B1	786	-0.06504
ZNF24	787	-0.069413
PCMT1	788	-0.069779
SLC25A10	789	-0.077135
KMT2A	790	-0.080331
TTC4	791	-0.080672
U2SURP	792	-0.091502
FOXK1	793	-0.091942
SET;SETSIP	794	-0.092707
RTCB	795	-0.097347
VDAC3	796	-0.101153
CCDC174	797	-0.116757
RPL18	798	-0.120002
FAM208A	799	-0.120641
AKAP8	800	-0.121145
IMPDH2	801	-0.122762
EEF1G	802	-0.128835
RBM4	803	-0.134266
MTDH	804	-0.137857
DEK	805	-0.152654
HSPD1	806	-0.153225
PPP2R1A	807	-0.161825
RSBN1	808	-0.166321
PSPC1	809	-0.173913
CANX	810	-0.174317
AKAP1	811	-0.178003
VDAC2	812	-0.182205
POU2F1;POU2F2;POU2F3	813	-0.182228
RBM22	814	-0.182622
ASNS	815	-0.18584
VIM	816	-0.18963
CDCA8	817	-0.200289
NOLC1	818	-0.207623
HOXA5	819	-0.210594
SLC25A5	820	-0.219523
CTNNA1	821	-0.225167
RFC3	822	-0.227813
RPL14	823	-0.23093
LUZP1	824	-0.243133
SAFB	825	-0.244721
ZEB2	826	-0.250788
DHX15	827	-0.261452
ACTR2	828	-0.262883
ZC3H18	829	-0.263345
CCAR1	830	-0.266406
DHX9	831	-0.266845
AIFM1	832	-0.283011
SP1	833	-0.283474
NOP58	834	-0.288166
GRWD1	835	-0.290071
DDX41	836	-0.291479
SUPT6H	837	-0.292557
NUP107	838	-0.301921
TRPS1	839	-0.302057
NUDT21	840	-0.303397
SLC25A11	841	-0.306948
CTNND1	842	-0.31732
DLST	843	-0.333036
RPL10	844	-0.336637
INCENP	845	-0.337866
IGF2BP1	846	-0.338531
RAD50	847	-0.342154
NUFIP2	848	-0.343427
SFSWAP	849	-0.345016
TIMM50	850	-0.346718
RARS	851	-0.351154
HNRNPF	852	-0.359487
TOR1AIP1	853	-0.36226
RPL13	854	-0.378109
MYBL2	855	-0.384135
AARS	856	-0.385541
ACTA1;ACTC1;ACTG2;ACTA2	857	-0.388534
FTSJ3	858	-0.388603
EXOSC10	859	-0.392319
EIF3E	860	-0.393976
YME1L1	861	-0.394874
SCAF8	862	-0.397427
PCF11	863	-0.405118
XRCC5	864	-0.412204
MKRN2	865	-0.422467
HNRNPLL;HNRPLL	866	-0.42425
RUVBL2	867	-0.429842
WDR12	868	-0.432262
TDRD3	869	-0.438895
CTNNB1	870	-0.444231
RPS3A	871	-0.449627
PHGDH	872	-0.454103
RPS3	873	-0.461889
SMARCA4	874	-0.465205
ATP5A1	875	-0.471131
RFC2	876	-0.472766
EPB41L3	877	-0.474556
TOP2A	878	-0.481654
DNTTIP2	879	-0.486001
HMGN5	880	-0.490043
SNRNP70	881	-0.494293
GAPDH	882	-0.501795
SYMPK	883	-0.506676
PABPC4	884	-0.512004
FARSA	885	-0.519243
PRRC2B	886	-0.525414
IQGAP1	887	-0.527463
JUN	888	-0.531097
EDC4	889	-0.534427
NAP1L4	890	-0.535149
BAG4	891	-0.538353
NSUN2	892	-0.538564
RPLP0;RPLP0P6	893	-0.539293
RC3H1	894	-0.539501
WDR46	895	-0.539986
PLEKHA5	896	-0.540018
CBX8	897	-0.540033
SFXN1	898	-0.540774
SON	899	-0.542798
KIF18B	900	-0.55397
SFPQ	901	-0.569815
VPS72	902	-0.57013
BUB3	903	-0.573443
EIF2AK2	904	-0.574079
WDR43	905	-0.576994
SPTAN1	906	-0.577
CSNK2B;CSNK2B-LY6G5B-1181;CSNK2B-LY6G5B--991	907	-0.57808
ZNF326	908	-0.578826
CPSF2	909	-0.579092
AATF	910	-0.583071
UBP1	911	-0.590942
SEC16A	912	-0.593894
EIF4G2	913	-0.603319
PHB2	914	-0.604844
ELAC2	915	-0.60561
SLC25A12	916	-0.61195
SMCHD1	917	-0.621064
DDX1	918	-0.630465
RPL18A	919	-0.630774
BRD7	920	-0.637152
XRN2	921	-0.638953
ANP32A;ANP32D;ANP32C	922	-0.640468
EIF2S2	923	-0.643663
CORO1B	924	-0.652935
NSF	925	-0.653765
RBM5	926	-0.656382
SMC6	927	-0.66031
ZNF362	928	-0.669508
MEX3A	929	-0.671267
RBM15	930	-0.672572
CHTOP	931	-0.686347
CENPB	932	-0.689501
MRPS22	933	-0.691881
PRKDC	934	-0.698598
VDAC1	935	-0.701395
NOP56	936	-0.703805
NEFM	937	-0.712041
TALDO1	938	-0.712939
NPM1	939	-0.717987
TRIP6	940	-0.728488
SMARCD3	941	-0.731479
NUP54	942	-0.74431
STAU2	943	-0.7453
NUP62	944	-0.746181
SMARCB1	945	-0.747539
MCCC1	946	-0.74795
HNRNPC;HNRNPCL2;HNRNPCL3;HNRNPCL1;HNRNPCL4	947	-0.752554
EFTUD2	948	-0.75281
LMNB2	949	-0.754584
TMEM209	950	-0.757451
NUP35	951	-0.761084
KRT18	952	-0.76244
ATXN2	953	-0.762871
MCM3	954	-0.763562
CFDP1	955	-0.764924
PRKRA	956	-0.767577
SMARCD1	957	-0.767636
YTHDC1	958	-0.767907
RPL8	959	-0.770696
CIAPIN1	960	-0.770709
SAFB2	961	-0.774387
LEMD3	962	-0.774965
NOP2	963	-0.778158
RBM4B	964	-0.783246
MAP1B	965	-0.785338
CCAR2	966	-0.787691
CARM1	967	-0.788829
INA	968	-0.792402
ANXA7	969	-0.794868
ACTG1;ACTB	970	-0.801707
PPP1CB	971	-0.808335
EPB41L2	972	-0.811407
NARS	973	-0.819614
SUPT16H	974	-0.820202
RPS11	975	-0.832891
OTX1;OTX2	976	-0.845328
ZNF346	977	-0.846278
AHCTF1	978	-0.849778
IMMT	979	-0.854447
ABCA13	980	-0.8574
SSRP1	981	-0.863651
EIF3B	982	-0.863957
PAF1	983	-0.864226
C14orf166	984	-0.867958
KHSRP	985	-0.876559
PLEC	986	-0.878667
SPTBN1	987	-0.882493
ZNF143;ZNF76	988	-0.883767
RPL7A	989	-0.884258
RRP7A	990	-0.888289
FAF2	991	-0.888297
HNRNPU	992	-0.889556
RBM15B	993	-0.892771
RALY	994	-0.896623
TCF20	995	-0.897203
RPS4X	996	-0.898982
NR2C2	997	-0.905811
HIST3H2BB;HIST2H2BE;HIST1H2BB;HIST1H2BO;HIST1H2BJ;HIST2H2BD;HIST2H2BC	998	-0.915373
SLTM	999	-0.917726
H3F3B;H3F3A;HIST2H3A;HIST3H3;HIST1H3A;HIST2H3PS2;H3F3C	1000	-0.919028
MCM2	1001	-0.919675
NCOA5	1002	-0.924286
FNBP4	1003	-0.926984
PKN3	1004	-0.92812
SLC25A1	1005	-0.929486
HNRNPM	1006	-0.929657
TNRC6B	1007	-0.931614
CCDC137	1008	-0.931766
DARS	1009	-0.932169
LMNB1	1010	-0.936096
TUFM	1011	-0.936436
HIST1H4A	1012	-0.937018
HNRNPL	1013	-0.937884
SLC25A22;SLC25A18	1014	-0.947365
WRNIP1	1015	-0.953187
TUBB6	1016	-0.953516
PPHLN1	1017	-0.954663
AFG3L2	1018	-0.955497
SPATA5;PSMC5	1019	-0.966679
LAS1L	1020	-0.96792
RNPC3	1021	-0.972974
HNRNPK	1022	-0.973089
WDR18	1023	-0.977545
CPSF4	1024	-0.981254
RPL24	1025	-0.991073
CDC5L	1026	-0.993709
HNRNPDL	1027	-0.995548
RBM45	1028	-1.00037
SF1	1029	-1.00347
GANAB	1030	-1.01018
GRSF1	1031	-1.01031
RAI1	1032	-1.01303
DVL2	1033	-1.02945
PGAM1;PGAM2;PGAM4	1034	-1.0373
HMGB3	1035	-1.04008
RPL10A	1036	-1.04529
RBFOX2;RBFOX1;RBFOX3	1037	-1.05694
DDX3X;DDX3Y	1038	-1.06372
TIAL1	1039	-1.06853
NUP133	1040	-1.07167
GLYR1	1041	-1.07227
GALK1	1042	-1.07499
FYTTD1	1043	-1.07857
RPL21	1044	-1.08881
DLX6	1045	-1.09671
SRSF9	1046	-1.0987
C9orf114	1047	-1.09892
SRRT	1048	-1.0994
NUPL2	1049	-1.11569
PDHB	1050	-1.11642
MSI1	1051	-1.12806
RPS8	1052	-1.13403
PRPF19	1053	-1.13814
KRI1	1054	-1.14077
YY1	1055	-1.14959
GNL3	1056	-1.15043
EMD	1057	-1.1611
ZNF629	1058	-1.16204
NOL7	1059	-1.16326
THOC5	1060	-1.16916
PC	1061	-1.17459
THOC1	1062	-1.17815
HNRNPH3	1063	-1.18485
SMC3	1064	-1.18498
GOLGA2	1065	-1.19409
SLC25A24	1066	-1.19485
PABPN1	1067	-1.19616
NRAP	1068	-1.21737
TFG	1069	-1.21766
EIF3D	1070	-1.22064
ACACA	1071	-1.22219
PDCD6IP	1072	-1.22263
FBL	1073	-1.22389
RPL17;RPL17-C18orf32	1074	-1.2244
BARD1	1075	-1.23018
SLC3A2	1076	-1.2356
RRP1	1077	-1.23709
MMTAG2	1078	-1.2379
MPHOSPH8	1079	-1.24301
CCDC59	1080	-1.24332
AKAP8L	1081	-1.25013
UQCRC2	1082	-1.25061
PKP2	1083	-1.2529
PRDX4	1084	-1.25358
FBLL1	1085	-1.2562
RPS18	1086	-1.26849
KHDRBS3	1087	-1.27016
HNRNPH1	1088	-1.27169
MCM4	1089	-1.2732
KHDRBS1	1090	-1.27698
FAM169A	1091	-1.28285
RPS24	1092	-1.28311
CIZ1	1093	-1.30469
RRBP1	1094	-1.31004
ZNF598	1095	-1.31007
PCCA	1096	-1.31106
WDR33	1097	-1.32299
CSTF1	1098	-1.32534
RCC1	1099	-1.33379
NSA2	1100	-1.33532
ERBB2IP	1101	-1.33623
MCM7	1102	-1.34076
QKI	1103	-1.34169
NDUFS2	1104	-1.34226
ZCCHC8	1105	-1.34927
MPHOSPH10	1106	-1.36662
TP53	1107	-1.38629
RAD21	1108	-1.38675
LENG8	1109	-1.38909
PHC2	1110	-1.39542
ILF2	1111	-1.39976
MPP2;MPP6	1112	-1.40363
RHOT2	1113	-1.40413
HNRNPH2	1114	-1.41356
PHB	1115	-1.41453
NUP160	1116	-1.41518
PPP1R13L	1117	-1.41898
PFKM	1118	-1.43944
LMNA	1119	-1.44484
ZFR	1120	-1.44627
DDX17	1121	-1.44655
MCCC2	1122	-1.45051
GTF2I	1123	-1.46037
CXXC1	1124	-1.47211
NEFL	1125	-1.47769
NKRF	1126	-1.48515
EFHD2	1127	-1.48891
KDM1A	1128	-1.49294
ZNF787	1129	-1.49785
ILF3	1130	-1.50131
EPHA4	1131	-1.5038
AGK	1132	-1.50449
FAM98B	1133	-1.50774
PDHA1	1134	-1.50781
EMG1	1135	-1.51944
AURKB	1136	-1.52548
ZC3H6	1137	-1.52791
ZNF768	1138	-1.53151
RPN2	1139	-1.54409
TUBB4A	1140	-1.54432
CBX4	1141	-1.5632
ITCH	1142	-1.56347
UQCRC1	1143	-1.57439
ARID1B	1144	-1.58549
EBNA1BP2	1145	-1.58593
RBM12B	1146	-1.60188
JUP	1147	-1.60706
RPS25	1148	-1.61326
SF1	1149	-1.6288
RBM14	1150	-1.64217
RPL11	1151	-1.64549
RBMX	1152	-1.6543
NME7	1153	-1.66687
DUSP11	1154	-1.69578
SMARCC2	1155	-1.69888
CREB5	1156	-1.70007
ZKSCAN4	1157	-1.70119
NUP210	1158	-1.70377
ANAPC7	1159	-1.70948
POLR1E	1160	-1.70962
HNRNPUL2;HNRNPUL2-BSCL2	1161	-1.71344
HNRNPD	1162	-1.71483
HNRNPAB	1163	-1.71564
RPSA	1164	-1.72467
ARG1	1165	-1.73189
TUBB	1166	-1.73455
NKX2-5	1167	-1.74295
CECR2	1168	-1.74332
SMC1A	1169	-1.74399
DAZAP1	1170	-1.74772
ARHGEF2	1171	-1.75041
CHD2	1172	-1.76543
COPB1	1173	-1.77146
SYNCRIP	1174	-1.77751
GTPBP2	1175	-1.77791
TAF15	1176	-1.78493
PKP4	1177	-1.79062
REXO4	1178	-1.79089
KIF2C	1179	-1.80048
CHERP	1180	-1.80475
RPS14	1181	-1.80986
ZSCAN25	1182	-1.81137
CBS	1183	-1.81173
PCCB	1184	-1.81756
NUMA1	1185	-1.82246
HNRNPA3	1186	-1.85499
TAF5	1187	-1.87099
NDUFA10	1188	-1.88473
DDOST	1189	-1.88603
NKX2-4;NKX2-1	1190	-1.88942
TPP1	1191	-1.89575
RPL27A	1192	-1.89659
RBM6	1193	-1.89849
PRMT5	1194	-1.90992
RBMS1	1195	-1.91613
PHC1	1196	-1.92264
HNRNPUL1	1197	-1.92449
SF3A3	1198	-1.93935
CKAP4	1199	-1.94308
FUBP3	1200	-1.95276
ZNF48	1201	-1.96051
EPRS	1202	-1.96932
HNRNPR	1203	-1.98792
RING1	1204	-1.99378
SMARCA2	1205	-2.00537
ADD3	1206	-2.02225
HNRNPU	1207	-2.0261
EED	1208	-2.03128
DBN1	1209	-2.03137
H1FX	1210	-2.04476
MRPL38	1211	-2.04815
SNRPN;SNRPB	1212	-2.06388
RHOT1	1213	-2.07411
CEP128	1214	-2.08477
PHF14	1215	-2.12213
CMAS	1216	-2.12282
RRP8	1217	-2.1319
VAPB	1218	-2.15435
DCAF7	1219	-2.15463
HDGFRP2	1220	-2.16158
ATXN2L	1221	-2.1924
RNF2	1222	-2.1947
MYEF2	1223	-2.22462
ACBD3	1224	-2.2303
ADD1	1225	-2.24344
CCDC47	1226	-2.25775
KIFC1	1227	-2.29206
ARID1A	1228	-2.30943
FUS	1229	-2.37242
NOP14	1230	-2.41
CPEB4	1231	-2.47505
ZGPAT	1232	-2.61116
TCHP	1233	-2.61945

## Sheet: Fig. 9f
GTEx				CCLE
	KDM4A	YTHDC2		KDM4A	YTHDC2
Adipose - Subcutaneous	15.2228	19.4694		4.72028	3.45022
Adipose - Visceral (Omentum)	12.8713	16.2174		4.76128	4.07553
Adrenal Gland	25.703	16.4687		4.33628	2.66903
Artery - Aorta	14.329	20.9541		3.79701	3.2854
Artery - Coronary	13.3527	20.8908		4.7137	4.27501
Artery - Tibial	14.0296	21.0377		3.89142	3.03386
Bladder	17.5237	21.0812		2.76128	3.45154
Brain - Amygdala	5.41677	5.08156		4.50843	4.15299
Brain - Anterior cingulate cortex (BA24)	7.33386	6.88619		4.01346	2.9279
Brain - Caudate (basal ganglia)	8.07661	6.97364		4.37434	3.36737
Brain - Cerebellar Hemisphere	25.7595	33.8013		3.9982	3.72792
Brain - Cerebellum	23.6093	29.3255		3.7761	3.09085
Brain - Cortex	11.2119	9.13747		4.20867	3.16511
Brain - Frontal Cortex (BA9)	10.7787	10.8878		2.92979	2.68706
Brain - Hippocampus	5.61132	6.05378		3.74416	3.82069
Brain - Hypothalamus	6.89017	7.90622		3.78764	3.33485
Brain - Nucleus accumbens (basal ganglia)	8.78099	6.96383		4.8885	3.80838
Brain - Putamen (basal ganglia)	6.01587	5.55629		4.82222	4.04789
Brain - Spinal cord (cervical c-1)	7.83418	8.69617		4.54535	3.47508
Brain - Substantia nigra	5.60823	6.65901		4.76924	3.04089
Breast - Mammary Tissue	16.0752	19.8078		4.22497	3.53107
Cells - Cultured fibroblasts	27.2099	21.1062		4.40599	3.64039
Cells - EBV-transformed lymphocytes	23.139	23.0029		4.53481	4.54844
Cervix - Ectocervix	24.2355	26.7736		5.05658	4.30597
Cervix - Endocervix	21.3279	26.0777		4.13914	3.96162
Colon - Sigmoid	13.7863	17.6226		4.50144	3.19692
Colon - Transverse	15.9214	14.3308		3.87578	3.26903
Esophagus - Gastroesophageal Junction	13.3033	18.4212		5.05702	4.02414
Esophagus - Mucosa	16.7663	17.1522		3.94486	2.76977
Esophagus - Muscularis	12.8026	17.2434		4.81967	3.55704
Fallopian Tube	17.6297	23.4557		4.62644	3.57168
Heart - Atrial Appendage	5.68632	8.85388		4.34554	3.11437
Heart - Left Ventricle	4.40621	5.37952		5.23573	3.34483
Kidney - Cortex	7.40297	7.48777		3.488	3.07553
Kidney - Medulla	8.18541	11.3105		4.04439	3.8748
Liver	7.17761	7.76881		4.28318	3.03034
Lung	16.4919	19.8721		4.86196	4.27128
Minor Salivary Gland	17.4867	17.1266		4.22033	4.05572
Muscle - Skeletal	6.67707	9.60257		3.92884	3.08406
Nerve - Tibial	18.9871	28.981		4.05311	3.5097
Ovary	23.3489	31.4702		5.74093	4.02237
Pancreas	5.53929	7.23421		4.1819	3.06695
Pituitary	16.7878	22.715		3.47508	3.60881
Prostate	17.993	20.1973		3.81865	3.03914
Skin - Not Sun Exposed (Suprapubic)	23.8564	19.1334		4.04876	4.16591
Skin - Sun Exposed (Lower leg)	26.6986	20.2721		3.86295	3.30743
Small Intestine - Terminal Ileum	16.9189	19.2606		5.3466	3.17473
Spleen	17.4909	21.0057		3.11603	3.56438
Stomach	11.4203	12.0692		4.76288	3.10769
Testis	9.59902	25.856		3.96717	3.26754
Thyroid	20.9261	27.0873		5.46271	3.94392
Uterus	22.9808	28.1251		5.21917	4.70708
Vagina	18.7197	23.929		3.80529	3.91361
Whole Blood	6.1032	2.69013		3.64386	2.66676
				3.39917	3.06695
				4.79753	3.85699
				3.86691	3.79597
				4.08321	3.22651
				4.71479	4.41751
				4.20163	3.06005
				4.62293	4.29352
				4.13668	3.35473
				4.05832	3.90593
				4.9607	3.96993
				3.63459	3.01257
				3.849	3.26003
				4.71039	2.96901
				3.66221	2.64846
				4.8743	3.44095
				4.47054	4.31542
				4.58135	3.66448
				4.14241	3.73877
				5.60199	4.08151
				4.0321	3.6893
				4.83441	3.94204
				3.53978	3.39369
				4.91361	3.59216
				4.5404	4.08321
				3.53854	3.06523
				4.30961	4.05224
				4.28244	3.07895
				5.49793	4.59694
				3.99005	2.89918
				4.65306	2.73335
				3.92884	3.86691
				3.72465	3.53481
				5.14934	3.62877
				5.73579	3.82477
				4.50653	3.54102
				4.93357	4.18269
				4.47379	4.0027
				4.27575	4.22651
				4.34979	3.28688
				4.24108	3.76765
				4.49121	3.24945
				4.66789	2.70929
				4.17553	3.61941
				4.73498	4.05398
				3.5741	2.7845
				4.40599	4.15056
				3.54967	2.84398
				4.52105	4.01792
				4.94158	3.77083
				3.35332	2.0321
				3.8268	2.87381
				4.488	3.96717
				4.59156	3.34199
				4.47119	2.64155
				5.17832	3.89918
				3.0054	2.72247
				4.87184	3.73227
				3.9514	4.19456
				4.44294	3.35473
				4.86146	3.44626
				3.56438	2.90111
				4.09929	3.57046
				5.10769	4.30012
				4.1127	3.74524
				4.20085	3.28244
				4.29939	3.38957
				4.42156	3.98094
				3.72137	4.21645
				3.53107	3.11437
				5.53263	4.00988
				3.27947	3.11437
				4.76075	3.76128
				4.33985	3.0635
				4.04177	3.42626
				4.30816	4.28392
				4.24944	3.61589
				4.93781	3.78973
				4.44559	3.10601
				4.82934	3.11103
				4.48027	3.94767
				5.00315	4.45418
				4.14731	4.04789
				4.51223	2.90689
				2.57773	2.23573
				3.20945	2.76553
				3.90881	3.46728
				4.57592	4.17313
				4.26754	2.69599
				4.16591	3.0018
				4.84649	3.67469
				4.37016	2.53854
				4.7761	3.57773
				3.81967	1.46467
				4.78921	3.46728
				4.1811	3.40735
				3.36737	3.44095
				3.76871	2.51349
				5.19219	4.11437
				3.81044	3.55582
				4.51349	2.9241
				6.52513	2.88166
				5.74228	3.38543
				4.19692	3.40599
				5.00764	4.26754
				4.12433	3.42626
				4.66164	3.55336
				4.29425	3.28836
				4.37851	3.49314
				4.42492	3.52857
				3.25701	2.83188
				3.55459	4.15056
				4.92125	3.14893
				3.51096	2.07039
				4.32984	5.15056
				3.63343	2.59932
				5.1918	3.93074
				3.22497	2.12763
				4.39917	3.42761
				4.65764	3.79285
				4.86938	3.45943
				4.02148	3.26003
				4.36387	3.88166
				4.84147	3.22188
				3.83491	2.98185
				3.64616	1.76977
				4.38336	4.39438
				4.31542	3.44493
				3.61824	3.51349
				3.8339	3.08916
				2.88557	2.44626
				3.5472	2.95047
				4.75649	3.33056
				4.40599	3.31034
				5.68958	4.30012
				5.02104	3.40599
				4.33414	4.12928
				4.30159	3.6893
				5.20477	4.08406
				6.03672	2.37574
				3.02857	2.22342
				3.98823	2.848
				4.86047	2.11103
				3.47249	2.29572
				2.59694	2.64616
				4.27873	4.23649
				4.29131	3.94298
				3.93923	2.45681
				3.59216	2.86394
				3.97361	3.70819
				4.27352	2.48285
				4.63692	5.03342
				3.74846	3.50208
				3.78869	3.35896
				3.87873	3.75382
				4.18349	2.40871
				5.08661	4.76182
				4.75168	4.15299
				4.53854	3.03386
				5.04658	4.13996
				4.94626	4.31325
				5.36387	3.65764
				6.32571	4.62235
				4.32625	1.96717
				3.57168	3.50462
				4.72738	4.25626
				1.53107	1.59455
				3.99096	3.56316
				4.37643	3.47119
				4.67129	3.46989
				3.70266	3.37434
				3.42358	2.23266
				3.04614	2.72901
				4.48349	2.97636
				4.6427	3.86295
				4.81301	4.59455
				5.29241	2.9542
				5.44128	3.11603
				4.05832	3.29572
				4.75916	3.63459
				4.19298	3.7845
				4.44956	4.03298
				4.18507	2.36457
				4.90207	3.59932
				4.69209	3.23266
				4.48929	2.78031
				4.33199	4.03034
				4.58496	3.5097
				4.24413	2.80529
				4.52857	3.76447
				3.95327	2.65306
				4.61883	3.32625
				4.82782	3.45943
				5.11811	4.03562
				4.59395	2.8953
				3.68818	3.03738
				3.95699	3.853
				1.79909	2.0036
				6.27072	4.20007
				4.09592	2.89336
				2.71589	2.926
				4.91265	2.25701
				2.22651	1.52105
				6.56316	4.31976
				4.60229	3.41143
				4.15056	3.32049
				3.96532	3.60526
				4.11936	3.54597
				4.75542	4.40871
				3.81147	4.21257
				3.82069	3.52231
				3.76553	2.04963
				3.49825	2.11769
				5.51223	3.55213
				3.53107	3.04264
				4.18666	3.11103
				3.98732	3.65306
				3.86592	2.87381
				4.22033	3.98732
				3.66221	2.40871
				4.24108	5.19259
				4.89724	4.03474
				4.99005	4.62585
				4.37226	2.89142
				4.57228	3.53854
				4.29646	3.80323
				4.18982	2.95047
				3.54597	3.19219
				5.14119	3.04789
				4.54288	3.12598
				5.45549	3.76235
				3.48285	4.16511
				4.02325	3.35614
				5.24641	4.22033
				4.18903	3.41819
				5.1815	3.07382
				4.69265	3.40054
				4.56194	4.07981
				4.38405	3.15381
				4.28096	3.26604
				2.66676	2.61589
				4.74578	3.98002
				4.09761	3.37712
				6.52841	3.16027
				3.99277	3.91839
				4.70874	3.83188
				4.62176	3.83086
				4.74792	3.90207
				4.92457	2.90304
				5.24413	3.12598
				4.84549	2.52356
				4.6865	3.56925
				4.45681	4.03914
				5.35473	4.8495
				4.82528	3.97728
				4.7366	3.30597
				5.80993	4.23036
				3.79077	3.48156
				5.22149	3.34341
				5.57046	4.21801
				4.24641	3.4343
				3.9982	2.99277
				5.05441	3.24336
				4.39025	4.42425
				5.05181	4.86493
				5.70653	4.71204
				4.96486	3.42492
				6.14649	3.41819
				4.01436	2.14078
				3.35896	1.20789
				4.72955	2.10434
				3.22033	2.08066
				6.30816	4.39163
				4.2555	3.65992
				4.7447	3.68706
				3.22497	3.09424
				6.0237	3.65421
				4.21878	4.13011
				4.95233	3.93734
				3.39094	3.61589
				4.91839	4.75382
				3.74739	3.19535
				4.55028	4.07211
				3.59096	3.46467
				3.82579	3.13093
				4.18666	3.12267
				3.97177	2.94298
				4.38405	4.24413
				5.13914	5.18309
				4.33842	3.88557
				4.6094	3.35332
				3.79701	3.41819
				5.40429	3.80632
				3.85997	3.0321
				4.82629	3.66335
				4.69265	3.7115
				5.07895	3.53232
				4.56986	3.86394
				4.03386	4.23419
				3.72574	4.02945
				5.10769	3.849
				4.30378	3.5472
				4.08491	3.64155
				5.69516	2.28096
				4.10518	2.6017
				5.03958	4.12516
				4.90256	3.7866
				4.47832	3.52732
				4.91504	4.1819
				4.15299	2.488
				5.55028	4.7761
				2.46205	1.05658
				4.07553	4.65363
				4.28983	2.97636
				4.8166	4.13832
				3.31034	3.52482
				4.37782	4.91121
				4.10182	2.73985
				3.54102	2.42223
				3.30305	2.11769
				4.70984	4.03826
				5.43062	4.34341
				4.53107	2.92979
				5.43729	4.02059
				4.6017	2.62761
				4.62761	3.16671
				3.96532	3.34056
				3.92029	3.15218
				4.75489	2.64386
				4.4614	5.26266
				4.54659	4.21179
				4.77558	3.06695
				5.53013	4.16752
				4.34767	2.61824
				3.99186	3.60407
				4.45812	3.3147
				4.0781	3.11103
				3.04439	2.11769
				4.42425	3.48285
				4.42559	4.40939
				4.09424	3.23113
				4.96717	3.53481
				4.91073	4.20477
				3.94486	3.852
				4.6837	4.0268
				3.23266	2.58014
				4.49057	4.916
				4.97911	4.07382
				2.73335	2.69377
				3.92505	1.90304
				4.8495	5.18269
				3.26604	4.31615
				4.32409	2.93168
				4.54411	3.36177
				3.34199	3.22188
				5.40361	3.45681
				5.15623	4.18507
				3.69933	3.34908
				3.64386	4.54782
				3.84197	3.61353
				4.71315	3.74953
				4.19535	3.06523
				4.27426	4.54844
				4.94907	4.15947
				3.73444	3.01436
				3.3978	2.30743
				3.98641	3.80116
				4.99594	3.26604
				5.74389	3.76022
				4.30743	2.77189
				5.89118	3.35191
				4.87135	3.8166
				4.10518	3.51223
				5.05788	3.73985
				4.69989	3.40871
				4.22959	3.7301
				4.16028	2.53107
				4.87824	3.12433
				5.39129	4.07724
				3.89433	2.31615
				4.48993	3.43162
				4.76659	3.83188
				3.86394	3.93074
				5.02857	2.49314
				3.79909	2.74201
				3.57894	2.86987
				5.35755	4.49121
				3.78555	2.79285
				4.26303	3.24641
				3.76871	1.43296
				3.14405	2.43296
				3.847	3.2032
				4.23112	3.65421
				4.78764	2.86592
				5.01123	3.2765
				4.92172	3.15704
				4.57228	3.74631
				4.71809	3.86196
				4.23343	3.31615
				4.85798	3.44228
				4.31107	3.08576
				4.17792	3.32625
				3.89821	2.53107
				4.67299	3.9279
				4.67412	4.21645
				4.97407	4.41346
				3.34056	2.19535
				4.49313	4.16189
				4.79233	3.58737
				4.14405	3.19692
				4.62644	3.65076
				4.50589	3.57168
				4.3427	3.34056
				5.45055	2.98002
				3.39643	3.56682
				4.13668	4.46009
				4.87086	3.84599
				4.39506	3.31904
				4.00899	3.46858
				4.47314	3.74631
				4.07039	2.29866
				4.16591	3.51223
				4.82477	3.73552
				3.46858	3.13258
				4.51475	2.73552
				5.10266	3.41278
				4.12101	4.12681
				5.06523	3.82782
				4.64212	4.26903
				4.29131	3.488
				4.39438	3.24184
				3.7301	3.64039
				5.00854	2.61117
				3.85	3.74308
				4.26003	2.67582
				4.67242	3.5509
				4.26604	3.69822
				5.63198	3.56072
				5.38025	3.04789
				3.97085	3.01078
				5.28096	3.68257
				4.88215	4.38405
				3.97269	4.22728
				4.25096	3.52732
				4.68426	4.38059
				3.45286	1.86394
				4.12681	3.37156
				4.98003	3.7115
				4.39025	3.85699
				3.91361	3.92125
				4.2891	3.51475
				3.73552	3.87774
				5.02414	4.29572
				3.93263	3.28392
				3.99096	3.3978
				2.75702	2.9279
				4.30816	4.05398
				5.22574	3.76447
				4.15947	4.06005
				4.40531	2.58496
				4.70874	4.03298
				3.34908	2.33342
				3.46728	1.81147
				4.27501	4.0018
				7.46091	4.07724
				2.95047	2.60881
				5.06652	2.61589
				4.4489	3.52356
				4.17951	4.01525
				4.81967	3.75596
				3.68818	3.15704
				3.99096	3.62527
				4.48091	3.25399
				4.47573	3.12101
				4.63517	4.32912
				4.5267	3.52607
				3.08066	3.74416
				4.52544	5.31542
				4.21801	2.20477
				5.3726	3.58976
				4.68986	3.48156
				4.0321	2.7761
				4.06091	3.61941
				5.75195	3.45812
				4.07211	3.23573
				5.34092	3.32193
				3.94298	2.16993
				4.22419	2.23879
				4.47703	3.17153
				4.08577	3.27053
				5.26641	3.7939
				4.98778	4.13175
				4.8885	2.29572
				5.40667	4.61294
				4.46858	2.87774
				4.6565	4
				3.94204	4.14323
				3.2765	3.36317
				2.87971	2.96162
				4.62994	3.40599
				4.83895	3.5741
				4.61589	3.66221
				4.80323	3.33485
				3.84599	3.79597
				5.33664	4.16189
				5.01926	3.61706
				5.27612	4.19928
				3.97453	3.90497
				2.81352	3.11437
				4.07981	4.03562
				4.44626	3.59813
				5.46761	4.1152
				4.87971	3.41278
				4.55336	3.43962
				3.58976	2.7845
				3.92884	4.1811
				5.24679	4.0635
				4.34979	2.38681
				3.90304	2.94111
				4.34979	4.47768
				4.91982	3.7366
				4.11437	2.7845
				4.78973	3.62293
				1.98185	1.08406
				4.08577	2.73552
				4.96116	3.69265
				4.28983	3.69488
				4.31976	4.03562
				3.63343	3.53232
				3.21101	2.10098
				4.24413	4.2211
				3.12763	2.94298
				3.92125	3.61471
				4.68706	3.46336
				5.59664	3.94111
				4.79545	5.02148
				3.20163	3.21413
				4.75809	4.10518
				4.24565	3.05485
				5.23381	3.31759
				4.73715	4.36387
				4.27501	4.2032
				4.84599	3.51853
				4.27724	2.96717
				4.55152	3.849
				4.69877	4.44758
				4.1035	3.22033
				4.18824	3.79181
				2.96347	3.75809
				3.64731	3.21568
				3.83592	3.9982
				4.34625	3.70155
				4.8525	3.80323
				3.68818	2.64846
				3.69265	3.75809
				4.69766	3.18269
				4.17951	3.66221
				4.95931	4.52982
				4.24336	3.78031
				4.5008	3.38819
				4.35685	3.18903
				4.17872	3.83289
				3.37712	2.20163
				4.17792	3.7115
				4.03034	3.5509
				4.04702	3.53107
				4.42828	3.67694
				4.23573	4.10182
				4.43829	4.77558
				5.61471	3.01078
				5.30195	3.52105
				4.18666	2.01078
				3.23726	3.01078
				4.35403	3.91073
				5.20594	3.64155
				4.60229	4.45352
				6.09951	3.15866
				5.0751	3.49697
				3.89045	3.16832
				4.0505	4.36247
				2.77821	2.63227
				4.49634	2.56803
				3.78136	2.31615
				3.97269	3.78241
				4.75061	4.16108
				5.5267	2.97636
				4.33628	3.32625
				4.24717	2.57046
				3.98185	4.34696
				5.09761	3.43829
				4.69098	4.71094
				4.0027	2.65992
				4.52231	3.89433
				4.33914	3.85898
				3.21101	3.04089
				5.00988	4.15056
				4.03122	2.56072
				3.6017	3.33628
				3.7137	2.85
				5.04133	3.46728
				2.95791	2.38957
				3.36036	3.88166
				3.99277	3.97269
				5.12101	4.07296
				4.5741	4.25172
				5.64846	3.86592
				2.29866	3.50589
				4.13258	3.17792
				4.45154	4.27128
				4.80529	2.84398
				5.0648	3.23726
				3.92695	3.05137
				4.70763	3.62877
				4.6792	3.83693
				4.58737	4.21568
				3.40871	3.3505
				4.29499	3.27501
				4.79338	2.63923
				4.48156	2.90689
				4.01078	3.11103
				3.88753	2.96532
				3.7845	4.58496
				4.58496	3.12598
				4.76288	3.95606
				4.96671	3.54597
				3.45286	2.91073
				5.05788	4.05658
				3.90497	2.68257
				5.34376	4.01525
				4.47054	3.47897
				4.23573	4.48414
				3.17951	3.83794
				4.78921	2.06695
				3.95513	3.59694
				3.0036	3.26903
				3.32193	3.09761
				5.09803	3.19377
				4.39643	3.18903
				4.74631	3.17792
				4.62059	3.60644
				4.80064	3.77716
				4.6865	3.86493
				4.63692	4.20555
				4.6792	4.08831
				3.75168	3.75061
				4.81967	3.84398
				3.59455	2.45681
				4.46989	3.67694
				5	2.56316
				4.51853	4.05398
				5.12516	3.41278
				4.19849	3.4343
				3.33628	3.05832
				4.66562	3.84499
				4.34554	3.74953
				3.85	4.42626
				4.68818	4.26679
				4.88117	4.09085
				3.88753	2.9542
				3.69711	3.86888
				4.99413	3.58135
				3.58496	3.76022
				4.5509	3.61824
				4.5373	3.88655
				4.4363	3.97085
				3.34199	2.85
				4.44956	1.95977
				4.41143	3.91934
				4.87036	3
				4.42021	4.81813
				4.86691	4.29646
				3.82579	3.78869
				4.76182	2.81762
				4.54102	3.3799
				4.40395	4.00988
				4.10685	2.39232
				5.2709	4.58436
				4.58436	2.74201
				3.25096	2.88362
				4.84298	3.08236
				5.13955	3.10098
				3.66106	2.81147
				3.34767	2.72247
				5.02813	1.69599
				4.39094	3.69377
				4.02857	3.85997
				4.8334	3.46858
				3.85599	3.37295
				4.3978	2.91457
				4.16591	4.23036
				3.94767	3.33342
				4.7703	3.86196
				3.17792	2.848
				4.65764	3.61471
				5.41515	4.48864
				4.40531	3.33342
				5.06652	2.08066
				5.13011	3.98641
				4.42156	3.79909
				4.91982	3.00899
				4.47444	3.10769
				4.04089	3.7137
				5.22535	4.2891
				3.39369	2.96347
				4.61176	3.19062
				3.06695	2.67356
				6.02148	4.29793
				4.16028	3.6427
				4.848	3.28096
				4.37365	3.55949
				4.12681	2.30451
				4.99322	4.29204
				4.75007	3.37851
				4.02237	2.99096
				4.81609	5.19495
				4.96947	3.13422
				5.48285	3.55336
				5.36212	4.17951
				4.80787	4.0045
				4.94205	3.59216
				5.44493	2.40871
				4.35614	4.51602
				4.07211	3.14731
				4.30305	3.05658
				4.05311	3.30451
				4.51979	3.31179
				3.7866	2.61117
				4.16752	3.57289
				4.41481	1.774
				4.43095	3.34908
				4.54782	3.45943
				4.749	3.13093
				5.02414	4.01257
				3.86196	4.03562
				5.79701	3.57894
				4.00899	3.46467
				5.02015	4.04876
				4.24031	3.99548
				4.97728	4.71644
				4.37643	2.96532
				3.31034	2.9782
				3.80941	3.07382
				3.94767	4.23419
				4.5509	3.55827
				3.60999	2.29866
				4.38405	2.49314
				3.76447	3.81865
				4.39094	4.40395
				4.78921	4.42626
				3.20006	3.01078
				4.20163	3.67807
				4.58796	2.88362
				4.05311	4.30524
				5.00315	3.06695
				3.89627	3.86592
				3.61589	2.35614
				5.22149	3.7939
				4.45615	3.91073
				4.76871	3.74093
				4.08236	3.70377
				4.67863	2.72683
				3.88557	3.59096
				4.35332	2.64616
				5.78895	3.95791
				5.21023	2.80735
				4.68986	3.43962
				4.79494	3.2555
				3	2.24793
				4.72028	4.02325
				3.00899	3.35473
				2.0072	2.56803
				3.95977	3.08406
				4.76553	3.24793
				4.33056	3.85
				4.32121	3.49569
				3.76977	4.25248
				4.03474	3.11769
				5.23151	3.56438
				3.64731	3.49825
				4.90977	4.06953
				3.98823	4.1102
				5.36177	3.61471
				4.32912	4.16028
				4.08321	3.854
				1.64155	2.86592
				4.36177	3.06695
				4.43363	4.06867
				4.04614	3.16832
				5.26078	3.56803
				5.10182	3.89239
				4.54967	3.67807
				5.51948	3.59694
				4.83592	3.82884
				3.74416	1.83996
				3.43962	3.59335
				4.58376	4.10769
				3.90689	3.3978
				4.47768	3.85599
				5.88093	4.26303
				4.36247	3.65076
				4.82426	3.90304
				4.77189	2.77821
				3.34767	3.14893
				4.67525	3.2342
				4.32409	2.52356
				5.23879	4.70708
				4.67242	3.26903
				4.749	4.86146
				3.9607	3.75596
				4.28466	3.39094
				3.44095	2.90881
				4.36177	3.24184
				3.39094	4.02414
				3.67469	4.1811
				4.58316	3.75596
				4.23036	4.71479
				4.36457	2.86394
				4.74416	4.19062
				4.35332	2.65076
				4.23496	3.50716
				5.63343	3.74416
				4.81198	3.46074
				3.76977	3.67129
				4.62585	3.9991
				3.51728	2.35896
				4.42089	3.53356
				4.34412	3.11936
				4.87086	3.57168
				3.92979	3.46989
				4.20398	3.15056
				4.17073	2.14731
				4.81506	3.85898
				5.01569	3.15218
				3.851	2.73335
				4.36737	3.61235
				4.62877	4.1127
				4.849	3.9855
				4.99186	4.13668
				4.98687	3.20633
				4.1177	2.80735
				5.06437	5.15866
				2.95977	2.31615
				4.45681	3.46336
				3.81352	2.25701
				4.5601	4.3512
				4.92647	3.95884
				4.55949	2.58256
				4.22419	3.94017
				4.08151	3.85499
				4.09677	3.66676
				4.33485	3.5373
				4.07895	2.98002
				4.18349	3.29278
				3.95791	4.22728
				4.4489	2.3505
				5.34589	3.75275
				2.854	1.16993
				4.74578	3.56438
				4.0054	2.83592
				4.41007	5.04876
				4.36667	2.28983
				3.69377	3.06695
				4.31179	3.29131
				4.39849	4.17073
				5.10476	5.04396
				4.09592	4.1375
				6.14119	3.13422
				5.05441	3.03914
				5.1014	4.03914
				4.93593	3.80116
				3.09255	2.16993
				4.66846	4.09339
				3.82579	4.09085
				5.08194	4.393
				4.46205	4.52294
				4.33771	3.23573
				4.47638	3.91934
				3.66789	3.01078
				4.12928	3.96625
				4.64961	3.84197
				7.34394	3.37434
				2.7845	2.75061
				4.10601	3.0036
				4.10936	3.66676
				5.19771	4.34625
				3.46205	3.03914
				5.38301	2.89142
				4.78607	3.61471
				3.65535	3.52982
				3.74201	3.39643
				4.03386	3.76977
				3.88166	3.16993
				3.89045	4.73498
				4.07468	3.77189
				4.05311	3.27352
				4.34412	3.07895
				4.93263	3.04614
				3.57773	3.72792
				7.75662	4.5552
				3.47119	2.23573
				5.48156	4.39985
				5.04352	2.27799
				4.0365	3.0635
				3.40599	2.14078
				4.08321	3.98185
				2.79909	2.7866
				4.83238	4.17073
				5.41312	3.7115
				4.98732	4.66391
				4.38681	4.27575
				3.85499	3.05137
				4.66903	4.21023
				3.49697	3.14241
				4.28096	3.77083
				2.79909	3.52857
				4.13668	3.86196
				5.00045	3.07211
				4.33056	3.35332
				3.81967	3.84499
				5.20633	3.64616
				4.22882	3.96717
				4.53916	4.37712
				3.41414	3.94579
				4.26604	3.94954
				4.37851	3.77716
				4.63052	4.01881
				5.16108	3.53978
				4.13175	3.80323
				3.64039	3.50462
				4.10769	3.32337
				5.03826	4.64039
				4.46336	3.2342
				2.99096	3.35896
				3.89821	3.89239
				4.14323	3.67016
				4.77926	4.10434
				4.48864	4.7939
				4.98276	4.0321
				3.71699	3.06178
				4.51602	3.40463
				3.91457	3.22342
				4.88166	3.81147
				3.9855	3.16511
				4.03914	4.43763
				4.26679	3.95884
				4.849	3.42895
				3.93452	3.2342
				4.45746	2.6893
				4.11103	3.17951
				4.57834	2.95606
				3.49697	3.82171
				4.30597	3.51979
				3.83794	3.30743
				4.23266	3.29425
				4.81096	2.14078
				3.79285	2.852
				5.42156	3.24945
				5.63081	4.29572
				5.15623	2.96347
				5.23304	4.01346
				3.75382	2.64616
				5.24983	3.1635
				5.37051	4.25323
				3.774	3.67582
				3.82069	4.25323
				3.87381	3.49314
				3.79494	4.21878
				4.22342	2.57289
				4.56133	3.73444
				5.05181	3.70487
				4.89385	4.17073
				5.60348	4.00899
				5.34234	3.0054
				5.34412	4.07468
				3.86196	3.86394
				3.69822	3.61824
				4.32912	2.20163
				4.9222	4.51665
				4.34056	3.81865
				3.92029	2.73335
				4.46205	3.7666
				4.93829	4.23955
				4.49057	3.3799
				5.49153	4.8505
				4.51538	4.32337
				5.3194	3.90785
				4.56803	4.26228
				4.69265	3.33056
				5.95396	3.06695
				4.60822	3.0635
				3.5097	3.36036
				2.98185	2.80323
				4.926	3.97453
				4.88606	3.84097
				3.853	3.2032
				4.36527	3.0268
				4.2891	3.71039
				3.53854	3.83491
				3.67356	4.18428
				3.72792	3.40054
				4.51791	2.14078
				4.58676	3.76341
				4.50906	4.09592
				4.12267	3.36737
				4.77505	3.10434
				4.15543	3.67469
				4.92172	4.06005
				3.40735	3.07382
				5.66988	3.52105
				5.25588	3.80426
				4.29866	3.54967
				4.23649	3.79909
				3.93452	2.15704
				4.28244	3.72465
				3.86592	4.09845
				3.81762	3.41143
				4.06953	3.84499
				4.7939	3.69822
				4.62235	3.99005
				3.01614	2.13093
				4.94954	3.60999
				4.39163	3.64731
				5.0505	4.02768
				4.05658	3.27053
				4.30159	3.49953
				4.74953	3.78973
				3.95884	3.98641
				4.95559	3.32049
				4.99322	4.12928
				1.11103	1.36177
				4.60644	3.45812
				3.58014	2.88166
				4.8166	4.45418
				4.80529	4.16832
				4.0321	2.77189
				4.21645	3.97177
				4.62994	4.69209
				5.81198	2.80941
				4.72846	3.72137
				5.21296	4.87234
				3.30451	3.66676
				3.14405	3.28983
				3.92125	3.49953
				4.87234	4.5292
				4.04439	3.83895
				4.62117	5.12267
				4.05832	2.29278
				5.23343	4.39985
				3.53605	3.34483
				4.88069	3.69377
				5.16752	2.52607
				3.7866	3.5097
				2.79077	2.32769
				5.20945	4.46467
				3.62994	3.50716
				4.95606	4.1819
				4.45154	2.92029
				3.80426	3.63459
				5.34696	4.13175
				4.94252	3.6893
				3.24793	2.47249
				4.41278	3.61471
				4.24641	3.76871
				4.64616	4.56255
				5.05398	3.94767
				4.0072	4.0072
				3.37295	2.51601
				4.50144	3.72574
				4.21956	3.62059
				3.7115	4.29793
				4.53232	3.44095
				4.51475	3.86394
				5.11312	4.03738
				4.50716	4.17872
				4.48671	2.86394
				3.68706	3.69599
				4.08916	3.50716
				4.01436	3.07553
				4.4363	3.88264
				5.23649	4.40395
				4.93687	4.0009
				5.69627	4.24031
				4.337	2.51349
				5.56163	4.42021
				4.71918	3.22805
				4.51286	3.83693
				4.08491	3.55336
				4.59932	4.64961
				4.79181	3.23879
				5.05224	3.16189
				4.36597	2.73335
				3.00899	1.9855
				4.18428	3.63807
				4.16511	3.96255
				3.83693	3.52482
				4.08406	3.49953
				4.88117	4.39025
				4.31832	4.00809
				4.26303	2.86592
				4.65191	2.28983
				4.45154	3.99639
				4.46401	3.1635
				4.47573	3.69488
				4.06781	3.78031
				4.65592	3.25701
				2.58014	2.17313
				4.7996	4.28466
				4.18903	2.98914
				4.16912	3.71039
				4.43028	3.58496
				4.0063	3.8953
				3.72247	4.14649
				5.53388	3.74201
				4.46271	3.38819
				4.85599	3.36036
				4.02768	2.76341
				4.6427	3.58857
				5.47216	3.38543
				4.49442	4.27277
				4.77347	3.82273
				3.76128	3.05832
				4.16752	3.90207
				3.95233	3.50462
				4.59276	4.28983
				4.75489	3.53107
				5.20516	4.53605
				4.27202	3.24641
				4.53543	3.52105
				3.81557	2.48285
				4.03914	4.14893
				4.00809	2.88947
				4.10685	3.51096
				4.23649	4.21179
				6.27426	4.20242
				4.488	2.82782
				4.92172	2.26604
				4.7447	3.12267
				4.56499	3.34625
				3.26903	2.49314
				5.41515	3.51096
				2.81352	2.75275
				4.56682	3.10434
				3.85499	3.40327
				4.96532	3.90977
				4.99186	3.69153
				4.37851	3.64386
				3.69933	3.80012
				4.8846	3.72137
				5.25701	4.96023
				4.34412	2.87184
				3.86493	3.34625
				3.52607	3.24945
				4.83441	3.09255
				2.89336	2.82782
				4.50462	3.52732
				3.65764	2.80735
				4.56194	3.19062
				5.03738	3.71809
				5.00944	2.49825
				4.31904	4.38681
				3.89821	4.1811
				3.24184	3.57289
				4.54597	3.43563
				4.1235	4.05311
				3.30451	3.52105
				5.74766	4.12516
				4.07382	4.34199
				5.40565	3.92695
				4.82528	3.86493
				3.98002	2.96901
				4.10518	3.48027
				4.72356	3.45022
				3.39506	3.1375
				3.99367	3.02325
				4.04789	3.44095
				4.06695	4.13504
				4.51096	3.0268
				4.38267	3.45418
				4.18269	4.16671
				5.57713	3.58496
				5.02901	4.11103
				4.21413	3.45549
				6.04505	3.06867
				4.93263	4.41616
				3.39917	2.17632
				4.49378	4.63865
				3.91743	3.83895
				3.80116	3.23113
				4.74792	3.43162
				3.88947	3.83794
				4.35403	3.17153
				4.77768	3.96347
				4.23802	3.31615
				6.4261	3.68145
				4.01525	3.75382
				2.14731	1.18903
				4.3799	3.98368
				4.44095	3.5656
				3.65191	2.89724
				3.97177	3.82782
				4.5267	3.13422
				4.66391	4.39712
				2.80116	2.34199
				6.15664	3.56316
				3.60644	2.31904
				4.23112	4.68762
				3.56682	3.58857
				4.56803	3.7366
				4.83086	4.30159
				4.87283	3.89045
				3.52356	2.51096
				4.35755	3.66335
				3.32912	2.08406
				4.48736	3.66789
				4.70929	5.11312
				5.12598	4.26228
				3.67016	2.24793
				5.34092	4.39025
				4.12267	3.88362
				4.61058	3.46205
				4.0009	3.6792
				4.17951	4.14241
				3.16993	2.36457
				4.26303	3.80941
				4.46205	4.07895
				4.52607	4.47962
				5.05094	2.58496
				3.76235	2.74631
				4.64155	3.90497
				5.06178	3.10601
				4.17313	2.68706
				4.21257	3.7301
				4.78398	3.17792
				3.98185	3.96347
				5.33521	4.0027
				3.81352	2.75916
				5.37226	3.17632
				4.43429	3.24489
				4.18824	3.73769
				4.25096	4.02059
				4.39506	2.98002
				5.76394	2.22342
				4.38405	4.09761
				4.48993	3.38819
				3.64616	2.99458
				5.08236	2.20163
				3.72683	3.08066
				4.9855	4.15299
				4.98732	4.1127
				5.32048	4.03298
				4.90304	4.33199
				3.8748	2.97636
				4.39369	4.73498
				4.52042	4.03298
				4.66619	3.79597
				5.16671	3.63923
				2.56803	1.29278
				4.34979	3.21723
				5.07082	3.46205
				5.12267	4.74093
				4.82018	4.29719
				3.27053	2.05658
				4.0197	2.87971
				3.11936	3.99367
				4.55765	2.96717
				4.90497	4.12516
				4.37573	3.45418
				4.23343	4.13011
				6.75395	4.48027
				4.24413	3.47768
				4.64961	3.19535
				5.34056	2.67129
				4.49121	3.97085
				3.28392	1.40054
				3.5435	3.17473
				5.13996	4.89045
				3.60288	2.23879
				4.49378	2.29278
				4.28836	3.54844
				3.33914	2.55582
				5.05224	3.53232
				4.65076	3.38267
				5.52857	4.02148
				2.99639	1.8953
				3.84499	3.83491
				4.41954	2.58496
				4.21801	3.60526
				4.45615	4.96763
				4.17951	3.24793
				4.54473	3.37574
				4.62235	4.50653
				4.05832	3.06005
				2.40327	2.23879
				4.66676	3.11769
				5.48446	4.67976
				4.52607	3.80323
				4.8125	3.79909
				4.51665	3.74631
				3.02503	2.18269
				3.66562	2.85997
				3.97728	3.40463
				4.29866	3.70708
				4.47703	3.26153
				3.67582	2.25096
				4.4121	3.65421
				4.66334	3.43829
				3.79909	3.3147
				4.03034	3.82069
				4.59455	4.488
				4.57107	3.58496
				4.16028	3.61941
				5.21684	3.83996
				4.06695	2.76553
				3.90977	3.42358
				4.41481	3.7761
				4.24489	3.08406
				4.55152	3.61589
				4.08236	3.66789
				4.28614	3.20163
				4.16189	3.09424
				5.5292	3.74953
				4.39985	3.848
				4.27426	4.30889
				5.15987	4.41414
				4.58857	3.21723
				3.8748	3.15218
				4.73335	3.33342
				4.39985	3.05832
				3.30159	2.51096
				4.51853	3.93168
				4.30305	3.27947
				4.81353	4.10601
				4.10601	3.51349
				5.17592	3.28983
				5.27053	4.68874
				4.16189	3.28392
				4.30961	3.28688
				4.07125	4.68874
				3.97177	3.23266
				3.92315	2.41684
				5.01078	4.09339
				3.92884	3.5656
				3.94954	3.65421
				7.3222	3.5373
				4.65076	3.67016
				4.92695	4.38336
				5.78843	4.43763
				4.337	3.58737
				4.53356	4.04352
				3.84599	1.82375
				4.08151	2.82985
				3.84097	2.41684
				5.03518	3.97728

## Sheet: Fig. 9g
GTEx				CCLE
	KDM4A	ACTB		KDM4A	ACTB
Adipose - Subcutaneous	15.2228	3522.99		4.72028	9.66752
Adipose - Visceral (Omentum)	12.8713	3369.41		4.76128	11.0044
Adrenal Gland	25.703	1439.14		4.33628	11.3595
Artery - Aorta	14.329	9154.21		3.79701	10.9255
Artery - Coronary	13.3527	8361.53		4.7137	10.808
Artery - Tibial	14.0296	11595.8		3.89142	11.5974
Bladder	17.5237	6552.09		2.76128	9.56577
Brain - Amygdala	5.41677	1011.42		4.50843	12.2931
Brain - Anterior cingulate cortex (BA24)	7.33386	1186.13		4.01346	10.9397
Brain - Caudate (basal ganglia)	8.07661	1181.18		4.37434	9.89698
Brain - Cerebellar Hemisphere	25.7595	1239.85		3.9982	12.3767
Brain - Cerebellum	23.6093	1204.65		3.7761	11.1374
Brain - Cortex	11.2119	1309.6		4.20867	12.076
Brain - Frontal Cortex (BA9)	10.7787	1524.55		2.92979	12.9522
Brain - Hippocampus	5.61132	1107.27		3.74416	11.811
Brain - Hypothalamus	6.89017	1026.04		3.78764	11.5679
Brain - Nucleus accumbens (basal ganglia)	8.78099	1227.76		4.8885	9.79216
Brain - Putamen (basal ganglia)	6.01587	970.669		4.82222	11.58
Brain - Spinal cord (cervical c-1)	7.83418	2143.56		4.54535	11.4765
Brain - Substantia nigra	5.60823	1020.03		4.76924	10.5863
Breast - Mammary Tissue	16.0752	3129.7		4.22497	12.0859
Cells - Cultured fibroblasts	27.2099	6698.97		4.40599	11.1226
Cells - EBV-transformed lymphocytes	23.139	11629.4		4.53481	10.4114
Cervix - Ectocervix	24.2355	3832.22		5.05658	11.2694
Cervix - Endocervix	21.3279	4251.79		4.13914	11.1062
Colon - Sigmoid	13.7863	10181.1		4.50144	11.4638
Colon - Transverse	15.9214	4372.46		3.87578	12.1065
Esophagus - Gastroesophageal Junction	13.3033	8623.04		5.05702	11.2734
Esophagus - Mucosa	16.7663	3467.18		3.94486	12.0812
Esophagus - Muscularis	12.8026	9781.96		4.81967	10.9831
Fallopian Tube	17.6297	5738.01		4.62644	12.5866
Heart - Atrial Appendage	5.68632	1200.49		4.34554	10.9016
Heart - Left Ventricle	4.40621	452		5.23573	11.0112
Kidney - Cortex	7.40297	1065.64		3.488	10.9843
Kidney - Medulla	8.18541	1490.7		4.04439	12.4183
Liver	7.17761	760.447		4.28318	10.2403
Lung	16.4919	4809.08		4.86196	11.3052
Minor Salivary Gland	17.4867	1726.52		4.22033	11.2121
Muscle - Skeletal	6.67707	395.993		3.92884	11.4544
Nerve - Tibial	18.9871	3385.87		4.05311	11.8619
Ovary	23.3489	2810.59		5.74093	11.0314
Pancreas	5.53929	404.792		4.1819	10.5211
Pituitary	16.7878	1203.58		3.47508	11.5022
Prostate	17.993	3106.77		3.81865	13.3693
Skin - Not Sun Exposed (Suprapubic)	23.8564	1995.41		4.04876	11.1181
Skin - Sun Exposed (Lower leg)	26.6986	2169.1		3.86295	11.0965
Small Intestine - Terminal Ileum	16.9189	3377.93		5.3466	10.7534
Spleen	17.4909	3837.74		3.11603	11.2844
Stomach	11.4203	1995.88		4.76288	11.6799
Testis	9.59902	1018.33		3.96717	11.8173
Thyroid	20.9261	2255.74		5.46271	11.115
Uterus	22.9808	7322.69		5.21917	11.9511
Vagina	18.7197	3644.66		3.80529	12.1108
Whole Blood	6.1032	4803.94		3.64386	12.2101
				3.39917	10.9618
				4.79753	10.6527
				3.86691	11.6272
				4.08321	10.8629
				4.71479	12.4461
				4.20163	11.0174
				4.62293	11.7991
				4.13668	10.2801
				4.05832	12.0907
				4.9607	9.79196
				3.63459	11.3682
				3.849	10.5161
				4.71039	10.6115
				3.66221	10.9704
				4.8743	12.2744
				4.47054	11.9327
				4.58135	11.7602
				4.14241	11.4931
				5.60199	10.8922
				4.0321	11.8361
				4.83441	11.4993
				3.53978	9.21388
				4.91361	12.6254
				4.5404	11.1989
				3.53854	11.3299
				4.30961	11.1819
				4.28244	11.1969
				5.49793	11.6486
				3.99005	10.8046
				4.65306	11.7739
				3.92884	12.5227
				3.72465	9.96353
				5.14934	11.0566
				5.73579	11.7536
				4.50653	10.4465
				4.93357	12.372
				4.47379	12.4439
				4.27575	11.7929
				4.34979	12.2944
				4.24108	11.3245
				4.49121	10.8753
				4.66789	10.9966
				4.17553	11.0949
				4.73498	11.1981
				3.5741	12.3266
				4.40599	11.7112
				3.54967	11.8126
				4.52105	12.8514
				4.94158	10.1158
				3.35332	11.7102
				3.8268	10.7189
				4.488	10.561
				4.59156	11.4905
				4.47119	11.5428
				5.17832	9.95238
				3.0054	12.0401
				4.87184	11.964
				3.9514	11.0487
				4.44294	11.2236
				4.86146	11.552
				3.56438	10.5756
				4.09929	11.6805
				5.10769	11.1024
				4.1127	11.7163
				4.20085	10.8005
				4.29939	10.9087
				4.42156	10.5667
				3.72137	10.9896
				3.53107	10.3467
				5.53263	11.4505
				3.27947	11.5407
				4.76075	13.3468
				4.33985	12.0186
				4.04177	11.9547
				4.30816	12.2065
				4.24944	12.565
				4.93781	11.5864
				4.44559	9.75047
				4.82934	11.2212
				4.48027	10.7958
				5.00315	11.8084
				4.14731	12.2778
				4.51223	11.9429
				2.57773	10.2274
				3.20945	11.0931
				3.90881	12.5538
				4.57592	11.5592
				4.26754	11.5701
				4.16591	10.4788
				4.84649	11.6838
				4.37016	10.0373
				4.7761	11.0722
				3.81967	10.6816
				4.78921	11.2375
				4.1811	11.2809
				3.36737	11.1428
				3.76871	12.0163
				5.19219	11.3308
				3.81044	11.7664
				4.51349	9.95093
				6.52513	10.7504
				5.74228	11.3483
				4.19692	11.1935
				5.00764	12.5973
				4.12433	10.7618
				4.66164	10.7548
				4.29425	12.4889
				4.37851	10.9633
				4.42492	12.3057
				3.25701	11.3672
				3.55459	9.77591
				4.92125	11.479
				3.51096	10.6824
				4.32984	11.227
				3.63343	10.3917
				5.1918	10.1971
				3.22497	10.5875
				4.39917	12.1344
				4.65764	10.8415
				4.86938	12.4634
				4.02148	9.92193
				4.36387	11.4662
				4.84147	11.039
				3.83491	10.6623
				3.64616	10.9968
				4.38336	10.8713
				4.31542	11.9889
				3.61824	11.3521
				3.8339	11.2713
				2.88557	12.4799
				3.5472	10.506
				4.75649	11.9746
				4.40599	11.5687
				5.68958	10.6964
				5.02104	12.0383
				4.33414	11.0948
				4.30159	12.1489
				5.20477	11.1621
				6.03672	11.0419
				3.02857	11.3835
				3.98823	12.4348
				4.86047	11.7432
				3.47249	10.3556
				2.59694	9.37197
				4.27873	10.8007
				4.29131	10.2713
				3.93923	10.8345
				3.59216	11.3219
				3.97361	12.3735
				4.27352	12.3565
				4.63692	11.3422
				3.74846	11.7698
				3.78869	9.19584
				3.87873	11.9002
				4.18349	11.7424
				5.08661	11.1979
				4.75168	10.1769
				4.53854	11.0997
				5.04658	10.7026
				4.94626	11.817
				5.36387	10.3175
				6.32571	11.4393
				4.32625	10.6483
				3.57168	10.1268
				4.72738	10.896
				1.53107	10.4309
				3.99096	10.1664
				4.37643	12.4205
				4.67129	11.7466
				3.70266	11.8158
				3.42358	11.7145
				3.04614	11.4351
				4.48349	11.2711
				4.6427	12.0082
				4.81301	11.1058
				5.29241	11.5431
				5.44128	11.0217
				4.05832	12.0125
				4.75916	12.4535
				4.19298	11.0327
				4.44956	11.9048
				4.18507	11.3959
				4.90207	12.058
				4.69209	11.6528
				4.48929	12.2115
				4.33199	11.4095
				4.58496	11.5784
				4.24413	11.1864
				4.52857	12.9347
				3.95327	9.76326
				4.61883	11.7558
				4.82782	11.7091
				5.11811	12.7551
				4.59395	11.367
				3.68818	10.5674
				3.95699	10.9573
				1.79909	12.8883
				6.27072	11.5542
				4.09592	11.4639
				2.71589	9.13538
				4.91265	10.766
				2.22651	11.1091
				6.56316	10.4479
				4.60229	11.7196
				4.15056	11.9199
				3.96532	11.4053
				4.11936	11.6583
				4.75542	11.4408
				3.81147	11.3529
				3.82069	11.7563
				3.76553	10.6656
				3.49825	11.3761
				5.51223	11.7122
				3.53107	11.7689
				4.18666	12.6011
				3.98732	13.0255
				3.86592	11.007
				4.22033	11.9927
				3.66221	11.4144
				4.24108	11.0808
				4.89724	10.2514
				4.99005	10.033
				4.37226	11.437
				4.57228	10.4909
				4.29646	12.2623
				4.18982	11.8631
				3.54597	10.569
				5.14119	9.86989
				4.54288	11.3397
				5.45549	10.6868
				3.48285	11.8482
				4.02325	10.6373
				5.24641	10.9587
				4.18903	12.0797
				5.1815	11.213
				4.69265	11.0979
				4.56194	12.0612
				4.38405	11.231
				4.28096	11.1771
				2.66676	11.0086
				4.74578	10.1841
				4.09761	10.9975
				6.52841	11.886
				3.99277	11.8974
				4.70874	12.611
				4.62176	11.3888
				4.74792	10.437
				4.92457	11.8953
				5.24413	12.6449
				4.84549	10.2435
				4.6865	10.749
				4.45681	11.7497
				5.35473	11.369
				4.82528	11.9802
				4.7366	12.0392
				5.80993	11.3292
				3.79077	11.9825
				5.22149	10.9045
				5.57046	11.6719
				4.24641	9.62688
				3.9982	11.1065
				5.05441	13.7047
				4.39025	10.9535
				5.05181	11.1401
				5.70653	11.4314
				4.96486	12.0116
				6.14649	10.5294
				4.01436	12.0371
				3.35896	10.8133
				4.72955	10.693
				3.22033	10.487
				6.30816	10.9837
				4.2555	11.3071
				4.7447	9.76865
				3.22497	11.1598
				6.0237	10.82
				4.21878	12.0069
				4.95233	10.1755
				3.39094	11.2175
				4.91839	10.103
				3.74739	10.5552
				4.55028	10.6434
				3.59096	10.5436
				3.82579	12.4236
				4.18666	11.8318
				3.97177	11.4585
				4.38405	11.3475
				5.13914	11.2212
				4.33842	11.3068
				4.6094	12.3179
				3.79701	10.8203
				5.40429	11.0548
				3.85997	12.0664
				4.82629	11.8112
				4.69265	10.2477
				5.07895	12.0562
				4.56986	12.2089
				4.03386	11.4207
				3.72574	11.1309
				5.10769	11.6245
				4.30378	12.2941
				4.08491	10.4498
				5.69516	10.4235
				4.10518	10.7545
				5.03958	11.0327
				4.90256	10.4517
				4.47832	9.26085
				4.91504	9.55859
				4.15299	11.0581
				5.55028	9.31884
				2.46205	11.6232
				4.07553	12.0464
				4.28983	11.1838
				4.8166	11.8702
				3.31034	11.9741
				4.37782	12.7615
				4.10182	10.4218
				3.54102	10.4702
				3.30305	10.5476
				4.70984	10.2183
				5.43062	10.6914
				4.53107	9.7374
				5.43729	11.2271
				4.6017	10.6442
				4.62761	9.98854
				3.96532	11.9108
				3.92029	10.4094
				4.75489	12.0344
				4.4614	10.8995
				4.54659	11.1394
				4.77558	12.8642
				5.53013	11.3783
				4.34767	9.59354
				3.99186	11.0059
				4.45812	13.0575
				4.0781	11.8915
				3.04439	9.28471
				4.42425	12.3112
				4.42559	12.0747
				4.09424	11.0258
				4.96717	12.2553
				4.91073	10.6572
				3.94486	11.3496
				4.6837	11.9685
				3.23266	10.8715
				4.49057	12.4076
				4.97911	11.2939
				2.73335	11.7712
				3.92505	11.1906
				4.8495	11.0881
				3.26604	11.4553
				4.32409	10.1615
				4.54411	12.5026
				3.34199	11.2061
				5.40361	11.4352
				5.15623	11.605
				3.69933	12.3307
				3.64386	10.6206
				3.84197	12.1733
				4.71315	11.613
				4.19535	11.9157
				4.27426	11.4456
				4.94907	12.5003
				3.73444	11.4911
				3.3978	11.6728
				3.98641	11.6237
				4.99594	10.2333
				5.74389	10.4181
				4.30743	10.2283
				5.89118	10.5184
				4.87135	12.2225
				4.10518	12.1057
				5.05788	11.6953
				4.69989	12.4488
				4.22959	11.6746
				4.16028	11.3267
				4.87824	10.9551
				5.39129	12.1657
				3.89433	9.78342
				4.48993	12.6466
				4.76659	11.6626
				3.86394	10.5902
				5.02857	11.3344
				3.79909	10.4649
				3.57894	11.5285
				5.35755	12.2268
				3.78555	11.4192
				4.26303	11.9552
				3.76871	9.44997
				3.14405	10.8666
				3.847	12.1754
				4.23112	12.3893
				4.78764	10.3709
				5.01123	11.3007
				4.92172	10.7985
				4.57228	12.7025
				4.71809	12.0981
				4.23343	12.3169
				4.85798	12.2737
				4.31107	11.362
				4.17792	11.4323
				3.89821	11.2471
				4.67299	11.8166
				4.67412	10.8534
				4.97407	11.7428
				3.34056	11.5925
				4.49313	11.8662
				4.79233	10.0218
				4.14405	11.3924
				4.62644	11.2626
				4.50589	8.87722
				4.3427	10.1911
				5.45055	11.0957
				3.39643	10.7869
				4.13668	10.5797
				4.87086	11.5611
				4.39506	11.2497
				4.00899	12.1533
				4.47314	11.592
				4.07039	11.4207
				4.16591	10.3704
				4.82477	11.5049
				3.46858	11.1882
				4.51475	9.7628
				5.10266	10.9058
				4.12101	10.4004
				5.06523	10.6933
				4.64212	11.0333
				4.29131	12.5407
				4.39438	10.9939
				3.7301	12.5207
				5.00854	11.7841
				3.85	11.5299
				4.26003	9.81925
				4.67242	12.2932
				4.26604	10.733
				5.63198	11.9555
				5.38025	12.8675
				3.97085	11.8021
				5.28096	11.1944
				4.88215	11.2891
				3.97269	12.0352
				4.25096	13.0151
				4.68426	13.2056
				3.45286	11.9424
				4.12681	10.6738
				4.98003	10.4756
				4.39025	12.1035
				3.91361	11.4501
				4.2891	12.5891
				3.73552	10.4591
				5.02414	10.2021
				3.93263	10.798
				3.99096	10.6606
				2.75702	11.2797
				4.30816	10.0731
				5.22574	10.3365
				4.15947	9.89011
				4.40531	13.0775
				4.70874	11.5092
				3.34908	11.31
				3.46728	11.1371
				4.27501	12.6446
				7.46091	12.2429
				2.95047	10.8234
				5.06652	11.23
				4.4489	11.4272
				4.17951	12.2756
				4.81967	11.3365
				3.68818	9.9435
				3.99096	10.7098
				4.48091	11.8466
				4.47573	12.6786
				4.63517	12.7589
				4.5267	12.1863
				3.08066	11.3206
				4.52544	11.6136
				4.21801	10.1714
				5.3726	10.7917
				4.68986	9.948
				4.0321	10.5375
				4.06091	10.9587
				5.75195	11.6656
				4.07211	12.4737
				5.34092	11.3359
				3.94298	12.0173
				4.22419	10.623
				4.47703	10.405
				4.08577	10.6614
				5.26641	11.2867
				4.98778	11.1587
				4.8885	9.92294
				5.40667	11.7262
				4.46858	11.2431
				4.6565	9.93572
				3.94204	12.2845
				3.2765	9.82672
				2.87971	11.2515
				4.62994	10.9496
				4.83895	11.1322
				4.61589	10.8155
				4.80323	9.6009
				3.84599	10.5158
				5.33664	11.7511
				5.01926	10.0689
				5.27612	11.6182
				3.97453	10.4351
				2.81352	10.1996
				4.07981	12.517
				4.44626	10.8531
				5.46761	11.7719
				4.87971	12.7482
				4.55336	12.4502
				3.58976	11.8938
				3.92884	11.8378
				5.24679	10.8007
				4.34979	10.1208
				3.90304	11.6941
				4.34979	12.1173
				4.91982	11.1254
				4.11437	11.677
				4.78973	11.7756
				1.98185	11.211
				4.08577	11.5481
				4.96116	11.9398
				4.28983	12.5544
				4.31976	12.5865
				3.63343	11.5514
				3.21101	10.3969
				4.24413	11.5985
				3.12763	11.3208
				3.92125	11.8597
				4.68706	11.9868
				5.59664	10.9538
				4.79545	11.3513
				3.20163	11.7093
				4.75809	11.5466
				4.24565	11.61
				5.23381	11.5194
				4.73715	10.4518
				4.27501	11.8025
				4.84599	12.846
				4.27724	10.4818
				4.55152	12.6879
				4.69877	10.7907
				4.1035	12.255
				4.18824	11.1927
				2.96347	10.4108
				3.64731	10.6345
				3.83592	10.7964
				4.34625	12.6166
				4.8525	11.9894
				3.68818	12.016
				3.69265	10.7812
				4.69766	11.729
				4.17951	11.5958
				4.95931	8.06824
				4.24336	12.7641
				4.5008	10.9956
				4.35685	12.4508
				4.17872	11.1408
				3.37712	11.7555
				4.17792	10.7907
				4.03034	11.6219
				4.04702	12.7787
				4.42828	10.9815
				4.23573	11.0964
				4.43829	11.2121
				5.61471	10.2591
				5.30195	9.64414
				4.18666	11.7045
				3.23726	12.6647
				4.35403	9.7051
				5.20594	12.1199
				4.60229	10.8262
				6.09951	11.6028
				5.0751	12.2855
				3.89045	9.3672
				4.0505	10.5371
				2.77821	10.8613
				4.49634	12.6352
				3.78136	9.91027
				3.97269	10.9656
				4.75061	12.09
				5.5267	11.8574
				4.33628	12.8003
				4.24717	11.8994
				3.98185	11.55
				5.09761	11.3938
				4.69098	9.94294
				4.0027	9.84234
				4.52231	11.8353
				4.33914	11.7686
				3.21101	10.6978
				5.00988	10.5051
				4.03122	11.0669
				3.6017	9.97599
				3.7137	10.6989
				5.04133	11.9889
				2.95791	12.8034
				3.36036	11.8705
				3.99277	10.3054
				5.12101	10.8586
				4.5741	10.8194
				5.64846	10.8262
				2.29866	11.7923
				4.13258	10.6029
				4.45154	11.7829
				4.80529	10.7013
				5.0648	10.6411
				3.92695	12.2006
				4.70763	11.9418
				4.6792	10.0021
				4.58737	10.9335
				3.40871	11.1635
				4.29499	11.4947
				4.79338	11.7469
				4.48156	11.724
				4.01078	12.1968
				3.88753	10.3199
				3.7845	11.5925
				4.58496	10.7043
				4.76288	12.1176
				4.96671	11.7805
				3.45286	12.2334
				5.05788	11.5765
				3.90497	11.4806
				5.34376	12.1617
				4.47054	10.6524
				4.23573	10.8571
				3.17951	9.55232
				4.78921	12.9426
				3.95513	11.7428
				3.0036	10.7326
				3.32193	10.0542
				5.09803	10.4665
				4.39643	11.4311
				4.74631	10.2992
				4.62059	9.48591
				4.80064	11.7392
				4.6865	11.7149
				4.63692	9.14292
				4.6792	12.2598
				3.75168	10.5402
				4.81967	10.2924
				3.59455	11.0136
				4.46989	11.1154
				5	11.8267
				4.51853	9.84607
				5.12516	10.9299
				4.19849	12.6061
				3.33628	10.8136
				4.66562	12.621
				4.34554	12.4187
				3.85	10.839
				4.68818	10.2439
				4.88117	11.763
				3.88753	11.5489
				3.69711	11.919
				4.99413	10.4422
				3.58496	11.6258
				4.5509	11.044
				4.5373	11.3555
				4.4363	11.9427
				3.34199	9.81027
				4.44956	11.1945
				4.41143	11.8758
				4.87036	11.4872
				4.42021	12.14
				4.86691	10.6906
				3.82579	12.3812
				4.76182	11.181
				4.54102	10.021
				4.40395	11.0529
				4.10685	12.9425
				5.2709	11.3959
				4.58436	11.6011
				3.25096	11.1529
				4.84298	11.0575
				5.13955	10.403
				3.66106	10.9382
				3.34767	11.9755
				5.02813	11.2109
				4.39094	11.4476
				4.02857	11.2207
				4.8334	12.8593
				3.85599	10.4624
				4.3978	10.9034
				4.16591	11.2981
				3.94767	11.2626
				4.7703	12.6832
				3.17792	11.6559
				4.65764	11.5998
				5.41515	10.6127
				4.40531	11.6525
				5.06652	10.7497
				5.13011	11.7927
				4.42156	11.8572
				4.91982	10.7027
				4.47444	12.8859
				4.04089	11.9633
				5.22535	10.6929
				3.39369	11.2004
				4.61176	12.3902
				3.06695	10.3608
				6.02148	11.2351
				4.16028	10.9228
				4.848	9.65676
				4.37365	11.3138
				4.12681	10.2451
				4.99322	11.1208
				4.75007	11.7839
				4.02237	12.4511
				4.81609	9.91803
				4.96947	10.65
				5.48285	11.3764
				5.36212	11.5882
				4.80787	11.3318
				4.94205	10.8845
				5.44493	10.3546
				4.35614	11.7066
				4.07211	11.9678
				4.30305	12.6942
				4.05311	12.7993
				4.51979	11.3812
				3.7866	11.4348
				4.16752	10.7805
				4.41481	11.4951
				4.43095	9.98257
				4.54782	10.3781
				4.749	12.3069
				5.02414	10.7865
				3.86196	12.4567
				5.79701	10.3818
				4.00899	12.3102
				5.02015	11.7024
				4.24031	12.458
				4.97728	10.9642
				4.37643	11.1287
				3.31034	11.6508
				3.80941	10.3172
				3.94767	11.2338
				4.5509	10.5856
				3.60999	10.6972
				4.38405	11.0641
				3.76447	11.8239
				4.39094	9.58586
				4.78921	10.4788
				3.20006	11.0957
				4.20163	11.9895
				4.58796	10.17
				4.05311	12.8258
				5.00315	12.4866
				3.89627	10.4909
				3.61589	12.1162
				5.22149	12.242
				4.45615	12.6111
				4.76871	11.062
				4.08236	10.3405
				4.67863	11.4715
				3.88557	10.9562
				4.35332	10.2863
				5.78895	10.2744
				5.21023	10.9021
				4.68986	11.4692
				4.79494	12.4697
				3	11.205
				4.72028	11.0891
				3.00899	11.2833
				2.0072	10.3685
				3.95977	10.876
				4.76553	11.8872
				4.33056	11.7534
				4.32121	11.4566
				3.76977	10.7469
				4.03474	12.8361
				5.23151	12.121
				3.64731	10.7354
				4.90977	11.8604
				3.98823	11.4186
				5.36177	11.209
				4.32912	10.4373
				4.08321	10.6349
				1.64155	12.6824
				4.36177	11.2712
				4.43363	10.6705
				4.04614	9.65006
				5.26078	10.6451
				5.10182	11.8337
				4.54967	11.2146
				5.51948	11.1782
				4.83592	11.7022
				3.74416	10.8308
				3.43962	10.6418
				4.58376	11.0355
				3.90689	10.8969
				4.47768	11.7923
				5.88093	11.6765
				4.36247	10.3111
				4.82426	10.9863
				4.77189	12.1503
				3.34767	11.6214
				4.67525	12.0383
				4.32409	12.4797
				5.23879	11.5028
				4.67242	9.97685
				4.749	11.4365
				3.9607	11.174
				4.28466	11.1011
				3.44095	11.9742
				4.36177	9.48178
				3.39094	12.6578
				3.67469	11.2818
				4.58316	10.6302
				4.23036	12.0585
				4.36457	11.1228
				4.74416	12.7336
				4.35332	11.5872
				4.23496	10.8756
				5.63343	10.92
				4.81198	10.6176
				3.76977	11.6487
				4.62585	10.6512
				3.51728	10.7192
				4.42089	9.46883
				4.34412	10.5122
				4.87086	10.8221
				3.92979	11.3561
				4.20398	10.929
				4.17073	10.9811
				4.81506	11.2518
				5.01569	12.8044
				3.851	11.1529
				4.36737	11.521
				4.62877	10.9666
				4.849	12.3177
				4.99186	11.6093
				4.98687	11.7435
				4.1177	9.84627
				5.06437	11.7194
				2.95977	12.1175
				4.45681	11.4844
				3.81352	10.369
				4.5601	11.3325
				4.92647	12.1549
				4.55949	10.4051
				4.22419	12.2513
				4.08151	10.749
				4.09677	11.4233
				4.33485	10.9503
				4.07895	11.5587
				4.18349	11.109
				3.95791	11.5585
				4.4489	10.3306
				5.34589	10.7606
				2.854	11.0974
				4.74578	11.1509
				4.0054	11.99
				4.41007	10.8297
				4.36667	10.8771
				3.69377	11.9637
				4.31179	11.7377
				4.39849	11.4027
				5.10476	11.6965
				4.09592	11.1147
				6.14119	11.5242
				5.05441	11.4873
				5.1014	10.6282
				4.93593	11.4145
				3.09255	11.747
				4.66846	12.614
				3.82579	10.11
				5.08194	11.0265
				4.46205	10.7118
				4.33771	11.4098
				4.47638	12.2493
				3.66789	12.2002
				4.12928	12.048
				4.64961	10.9538
				7.34394	10.8114
				2.7845	10.8431
				4.10601	12.5343
				4.10936	12.4822
				5.19771	12.091
				3.46205	12.417
				5.38301	10.5764
				4.78607	10.7625
				3.65535	10.5733
				3.74201	11.4879
				4.03386	10.6528
				3.88166	12.4624
				3.89045	11.3733
				4.07468	11.8071
				4.05311	11.7984
				4.34412	11.097
				4.93263	10.4557
				3.57773	10.9959
				7.75662	10.117
				3.47119	10.5568
				5.48156	9.4364
				5.04352	12.0982
				4.0365	11.1392
				3.40599	11.7162
				4.08321	10.9195
				2.79909	11.8193
				4.83238	11.2619
				5.41312	11.1794
				4.98732	10.1724
				4.38681	11.9801
				3.85499	10.533
				4.66903	11.2172
				3.49697	12.0689
				4.28096	10.9199
				2.79909	11.6128
				4.13668	12.114
				5.00045	11.5744
				4.33056	11.6067
				3.81967	11.4721
				5.20633	11.3741
				4.22882	11.2211
				4.53916	10.8414
				3.41414	11.6556
				4.26604	10.9311
				4.37851	12.3551
				4.63052	12.6989
				5.16108	11.4637
				4.13175	11.7231
				3.64039	11.1214
				4.10769	11.8553
				5.03826	12.0021
				4.46336	12.974
				2.99096	11.6808
				3.89821	11.2785
				4.14323	11.9102
				4.77926	11.2626
				4.48864	11.3003
				4.98276	12.7403
				3.71699	11.2626
				4.51602	12.9095
				3.91457	12.8725
				4.88166	10.6484
				3.9855	10.8385
				4.03914	11.026
				4.26679	11.0419
				4.849	10.9559
				3.93452	12.1354
				4.45746	11.5995
				4.11103	12.1434
				4.57834	11.1829
				3.49697	11.4404
				4.30597	12.0438
				3.83794	11.3417
				4.23266	12.1632
				4.81096	11.5604
				3.79285	10.9638
				5.42156	12.0247
				5.63081	11.8048
				5.15623	10.5735
				5.23304	11.5353
				3.75382	9.8837
				5.24983	11.1357
				5.37051	10.7506
				3.774	12.2406
				3.82069	9.23463
				3.87381	11.3738
				3.79494	11.2224
				4.22342	11.2347
				4.56133	11.9026
				5.05181	11.4498
				4.89385	12.4517
				5.60348	12.5782
				5.34234	10.4649
				5.34412	11.6355
				3.86196	12.5803
				3.69822	10.4938
				4.32912	10.6754
				4.9222	11.0579
				4.34056	11.763
				3.92029	11.152
				4.46205	10.5531
				4.93829	11.2717
				4.49057	11.1477
				5.49153	10.9031
				4.51538	12.4107
				5.3194	10.7364
				4.56803	11.4583
				4.69265	12.7372
				5.95396	11.5508
				4.60822	11.0717
				3.5097	12.191
				2.98185	10.7525
				4.926	13.1102
				4.88606	9.99464
				3.853	11.1751
				4.36527	11.8914
				4.2891	12.9306
				3.53854	12.2738
				3.67356	10.2856
				3.72792	11.8886
				4.51791	9.88842
				4.58676	12.893
				4.50906	12.0974
				4.12267	12.8055
				4.77505	10.9371
				4.15543	11.2846
				4.92172	10.6264
				3.40735	10.6713
				5.66988	12.2196
				5.25588	12.2069
				4.29866	11.7801
				4.23649	10.869
				3.93452	11.2458
				4.28244	11.9029
				3.86592	11.2164
				3.81762	12.5976
				4.06953	11.4874
				4.7939	11.5778
				4.62235	11.9353
				3.01614	9.36805
				4.94954	10.807
				4.39163	12.1624
				5.0505	10.4782
				4.05658	10.8085
				4.30159	11.0707
				4.74953	11.2663
				3.95884	12.0391
				4.95559	11.3367
				4.99322	10.9561
				1.11103	7.06113
				4.60644	11.009
				3.58014	10.8043
				4.8166	11.6207
				4.80529	10.0576
				4.0321	10.8361
				4.21645	12.6423
				4.62994	11.0567
				5.81198	10.8663
				4.72846	11.3568
				5.21296	11.5445
				3.30451	12.0386
				3.14405	11.8694
				3.92125	12.0729
				4.87234	10.225
				4.04439	11.9357
				4.62117	11.4034
				4.05832	11.3612
				5.23343	10.7962
				3.53605	12.4139
				4.88069	11.5051
				5.16752	10.7643
				3.7866	11.7637
				2.79077	10.5723
				5.20945	10.6166
				3.62994	11.1721
				4.95606	12.1897
				4.45154	11.5442
				3.80426	10.7565
				5.34696	11.4868
				4.94252	11.7864
				3.24793	10.4701
				4.41278	11.2763
				4.24641	10.9224
				4.64616	12.492
				5.05398	10.057
				4.0072	11.7909
				3.37295	11.5062
				4.50144	11.2657
				4.21956	12.4026
				3.7115	10.6886
				4.53232	11.7877
				4.51475	12.3399
				5.11312	9.96213
				4.50716	11.4989
				4.48671	10.3573
				3.68706	9.58959
				4.08916	11.8146
				4.01436	11.1903
				4.4363	10.7923
				5.23649	10.365
				4.93687	10.5455
				5.69627	12.3498
				4.337	10.7255
				5.56163	10.7213
				4.71918	11.4177
				4.51286	10.896
				4.08491	11.9033
				4.59932	10.8088
				4.79181	10.4624
				5.05224	12.2225
				4.36597	11.8271
				3.00899	11.0349
				4.18428	12.5327
				4.16511	12.4346
				3.83693	11.7849
				4.08406	12.6943
				4.88117	11.365
				4.31832	11.9879
				4.26303	12.1247
				4.65191	10.8482
				4.45154	11.5636
				4.46401	11.3913
				4.47573	10.6926
				4.06781	11.1395
				4.65592	11.318
				2.58014	11.7695
				4.7996	10.1774
				4.18903	12.4955
				4.16912	11.4328
				4.43028	11.2139
				4.0063	11.1672
				3.72247	11.8969
				5.53388	10.5994
				4.46271	10.7235
				4.85599	11.268
				4.02768	9.92227
				4.6427	12.1757
				5.47216	11.4546
				4.49442	12.2968
				4.77347	12.0187
				3.76128	11.6904
				4.16752	11.449
				3.95233	10.6731
				4.59276	11.3642
				4.75489	11.1207
				5.20516	11.8667
				4.27202	12.0092
				4.53543	12.1604
				3.81557	11.2206
				4.03914	10.7814
				4.00809	11.7421
				4.10685	11.4356
				4.23649	12.3718
				6.27426	10.8947
				4.488	11.8372
				4.92172	11.9723
				4.7447	12.4734
				4.56499	11.9601
				3.26903	11.4988
				5.41515	10.902
				2.81352	10.1734
				4.56682	11.3137
				3.85499	11.0328
				4.96532	9.61423
				4.99186	12.2834
				4.37851	10.7439
				3.69933	11.1281
				4.8846	12.23
				5.25701	10.358
				4.34412	8.78545
				3.86493	11.7332
				3.52607	9.81205
				4.83441	9.38044
				2.89336	13.8902
				4.50462	11.6559
				3.65764	11.6494
				4.56194	11.5828
				5.03738	9.89468
				5.00944	9.99237
				4.31904	10.9581
				3.89821	11.0039
				3.24184	9.13337
				4.54597	11.2603
				4.1235	12.0977
				3.30451	10.4815
				5.74766	11.3601
				4.07382	13.2431
				5.40565	11.9917
				4.82528	11.4403
				3.98002	11.0768
				4.10518	11.7395
				4.72356	10.7634
				3.39506	10.853
				3.99367	11.5039
				4.04789	11.3984
				4.06695	11.3937
				4.51096	11.7523
				4.38267	11.9847
				4.18269	10.8642
				5.57713	10.606
				5.02901	10.9416
				4.21413	12.0564
				6.04505	11.3094
				4.93263	11.6989
				3.39917	11.8987
				4.49378	11.1816
				3.91743	10.0221
				3.80116	9.62289
				4.74792	10.1075
				3.88947	10.8187
				4.35403	10.8494
				4.77768	10.4026
				4.23802	11.7907
				6.4261	10.4142
				4.01525	11.9078
				2.14731	11.6639
				4.3799	11.2382
				4.44095	10.7613
				3.65191	11.6252
				3.97177	11.5207
				4.5267	11.3048
				4.66391	12.2686
				2.80116	11.5895
				6.15664	10.1355
				3.60644	10.1148
				4.23112	11.8804
				3.56682	11.0904
				4.56803	9.44394
				4.83086	11.2089
				4.87283	11.8152
				3.52356	10.9562
				4.35755	11.4531
				3.32912	11.0371
				4.48736	12.0751
				4.70929	11.709
				5.12598	10.9601
				3.67016	10.2926
				5.34092	11.1176
				4.12267	11.2153
				4.61058	12.0495
				4.0009	10.8897
				4.17951	10.413
				3.16993	10.496
				4.26303	11.649
				4.46205	11.4739
				4.52607	9.75469
				5.05094	11.8734
				3.76235	9.46814
				4.64155	11.6953
				5.06178	10.6981
				4.17313	12.1813
				4.21257	12.6218
				4.78398	11.2886
				3.98185	13.2024
				5.33521	12.5488
				3.81352	10.8505
				5.37226	11.0994
				4.43429	10.9479
				4.18824	12.22
				4.25096	11.1212
				4.39506	10.8873
				5.76394	9.71266
				4.38405	11.1087
				4.48993	11.8889
				3.64616	11.1261
				5.08236	11.3973
				3.72683	11.7345
				4.9855	11.3562
				4.98732	11.0023
				5.32048	11.7869
				4.90304	11.6881
				3.8748	12.1538
				4.39369	9.88173
				4.52042	12.4582
				4.66619	11.9439
				5.16671	11.3163
				2.56803	10.0101
				4.34979	10.8942
				5.07082	10.0112
				5.12267	11.3283
				4.82018	12.0728
				3.27053	10.8276
				4.0197	12.1053
				3.11936	10.1761
				4.55765	10.778
				4.90497	10.4096
				4.37573	11.247
				4.23343	11.1269
				6.75395	11.0013
				4.24413	11.2607
				4.64961	11.1487
				5.34056	11.0266
				4.49121	11.8381
				3.28392	11.577
				3.5435	10.3352
				5.13996	10.2659
				3.60288	10.3261
				4.49378	10.8433
				4.28836	11.893
				3.33914	12.297
				5.05224	11.5793
				4.65076	11.0412
				5.52857	11.7049
				2.99639	10.4872
				3.84499	11.3987
				4.41954	11.8165
				4.21801	11.2603
				4.45615	11.1011
				4.17951	11.8724
				4.54473	10.8545
				4.62235	11.2205
				4.05832	10.6438
				2.40327	11.5394
				4.66676	10.1902
				5.48446	12.2165
				4.52607	12.3837
				4.8125	11.3954
				4.51665	11.1485
				3.02503	10.01
				3.66562	11.241
				3.97728	11.1298
				4.29866	11.8882
				4.47703	11.2177
				3.67582	8.73217
				4.4121	11.6534
				4.66334	11.6606
				3.79909	9.7271
				4.03034	12.0881
				4.59455	11.7516
				4.57107	12.2111
				4.16028	11.7162
				5.21684	11.7447
				4.06695	11.3368
				3.90977	10.3346
				4.41481	11.9461
				4.24489	11.7864
				4.55152	11.5909
				4.08236	11.3591
				4.28614	11.5309
				4.16189	9.68129
				5.5292	10.2831
				4.39985	10.6822
				4.27426	9.55055
				5.15987	11.984
				4.58857	11.1167
				3.8748	10.9453
				4.73335	11.5638
				4.39985	11.5934
				3.30159	11.6661
				4.51853	9.89662
				4.30305	10.5238
				4.81353	11.5641
				4.10601	11.7559
				5.17592	11.3979
				5.27053	11.3723
				4.16189	11.9716
				4.30961	12.4357
				4.07125	12.6715
				3.97177	11.8588
				3.92315	11.7294
				5.01078	11.1552
				3.92884	10.4716
				3.94954	11.9044
				7.3222	10.5862
				4.65076	12.1581
				4.92695	11.5349
				5.78843	12.55
				4.337	10.921
				4.53356	10.7861
				3.84599	11.3811
				4.08151	12.7989
				3.84097	11.121
				5.03518	10.8232

## Sheet: Fig. 9h
HA-YTHDC2			Flag-KDM4A			DAPI
0	0.573589		0	0.657555		0	0.259016
0.04759	0.507364		0.04759	0.689698		0.04759	0.205662
0.09518	0.369627		0.09518	0.729605		0.09518	0.219022
0.14277	0.333937		0.14277	0.761596		0.14277	0.130461
0.19036	0.392802		0.19036	0.696324		0.19036	0.081238
0.23795	0.448843		0.23795	0.686228		0.23795	0.013903
0.28555	0.53878		0.28555	0.864413		0.28555	0.09349
0.33314	0.463801		0.33314	0.717423		0.33314	0.126479
0.38073	0.395832		0.38073	0.62805		0.38073	0.073185
0.42832	0.289094		0.42832	0.543718		0.42832	0
0.47591	0.387079		0.47591	0.30884		0.47591	0.164963
0.5235	0.460602		0.5235	0.226055		0.5235	0.246695
0.57109	0.465557		0.57109	0.160601		0.57109	0.288896
0.61868	0.489212		0.61868	0.08677		0.61868	0.582292
0.66627	0.577338		0.66627	0.113726		0.66627	0.302502
0.71386	0.587404		0.71386	0.090909		0.71386	0.265479
0.76145	0.493199		0.76145	0.016243		0.76145	0.1775
0.80904	0.487763		0.80904	0.025093		0.80904	0.276506
0.85664	0.504989		0.85664	0.030277		0.85664	0.326671
0.90423	0.322997		0.90423	0.040237		0.90423	0.408151
0.95182	0.265494		0.95182	0.096004		0.95182	0.278174
0.99941	0.124328		0.99941	0.117799		0.99941	0.321122
1.047	0.152338		1.047	0.120893		1.047	0.390514
1.09459	0.115436		1.09459	0.113049		1.09459	0.430965
1.14218	0.070655		1.14218	0.061342		1.14218	0.408746
1.18977	0.078459		1.18977	0.045612		1.18977	0.438576
1.23736	0.173183		1.23736	0.048467		1.23736	0.464653
1.28495	0.23867		1.28495	0.050626		1.28495	0.60932
1.33254	0.277422		1.33254	0.088718		1.33254	0.505141
1.38014	0.30314		1.38014	0.123091		1.38014	0.45773
1.42773	0.270636		1.42773	0.115515		1.42773	0.690617
1.47532	0.309657		1.47532	0.353968		1.47532	0.459924
1.52291	0.318373		1.52291	0.623832		1.52291	0.369787
1.5705	0.376307		1.5705	0.80503		1.5705	0.524686
1.61809	0.288306		1.61809	1		1.61809	0.525075
1.66568	0.255866		1.66568	0.989135		1.66568	0.461081
1.71327	0.217139		1.71327	0.875458		1.71327	0.338075
1.76086	0.348958		1.76086	0.6619		1.76086	0.329252
1.80845	0.319423		1.80845	0.847455		1.80845	0.416789
1.85604	0.303702		1.85604	0.92091		1.85604	0.390697
1.90363	0.189403		1.90363	0.863299		1.90363	0.39307
1.95123	0.251517		1.95123	0.85855		1.95123	0.403206
1.99882	0.329407		1.99882	0.680127		1.99882	0.38507
2.04641	0.3787		2.04641	0.533233		2.04641	0.345135
2.094	0.445331		2.094	0.778474		2.094	0.301777
2.14159	0.443057		2.14159	0.82552		2.14159	0.378879
2.18918	0.431672		2.18918	0.825046		2.18918	0.37602
2.23677	0.439526		2.23677	0.787279		2.23677	0.251778
2.28436	0.483202		2.28436	0.461957		2.28436	0.362309
2.33195	0.447849		2.33195	0.251863		2.33195	0.46463
2.37954	0.398963		2.37954	0.154765		2.37954	0.548095
2.42713	0.130163		2.42713	0		2.42713	0.521726
2.47473	0.20165		2.47473	0.044719		2.47473	0.524869
2.52232	0.216227		2.52232	0.092598		2.52232	0.502749
2.56991	0.219176		2.56991	0.082302		2.56991	0.402511
2.6175	0.079084		2.6175	0.10998		2.6175	0.37617
2.66509	0		2.66509	0.185935		2.66509	0.324098
2.71268	0.017239		2.71268	0.297309		2.71268	0.352967
2.76027	0.048686		2.76027	0.306808		2.76027	0.382754
2.80786	0.097797		2.80786	0.392147		2.80786	0.30997
2.85545	0.130476		2.85545	0.427253		2.85545	0.327706
2.90304	0.180056		2.90304	0.310678		2.90304	0.304074
2.95063	0.222731		2.95063	0.381222		2.95063	0.246327
2.99822	0.26047		2.99822	0.395587		2.99822	0.217749
3.04582	0.193433		3.04582	0.359683		3.04582	0.178136
3.09341	0.257859		3.09341	0.391242		3.09341	0.217692
3.141	0.255247		3.141	0.506206		3.141	0.240153
3.18859	0.292099		3.18859	0.546607		3.18859	0.273033
3.23618	0.408735		3.23618	0.357258		3.23618	0.268739
3.28377	0.49951		3.28377	0.608176		3.28377	0.297096
3.33136	0.548739		3.33136	0.633917		3.33136	0.2766
3.37895	0.477097		3.37895	0.397095		3.37895	0.218822
3.42654	0.605286		3.42654	0.522306		3.42654	0.278551
3.47413	0.609922		3.47413	0.454453		3.47413	0.270681
3.52172	0.548739		3.52172	0.347355		3.52172	0.241994
3.56932	0.681146		3.56932	0.430684		3.56932	0.303906
3.61691	0.617608		3.61691	0.432125		3.61691	0.245364
3.6645	0.606473		3.6645	0.405773		3.6645	0.21784
3.71209	0.613146		3.71209	0.365828		3.71209	0.304362
3.75968	0.726215		3.75968	0.476813		3.75968	0.279158
3.80727	0.707763		3.80727	0.496183		3.80727	0.200066
3.85486	0.579393		3.85486	0.512406		3.85486	0.209837
3.90245	0.437708		3.90245	0.79816		3.90245	0.150431
3.95004	0.371471		3.95004	0.878692		3.95004	0.216655
3.99763	0.376613		3.99763	0.872391		3.99763	0.255335
4.04522	0.506464		4.04522	0.828872		4.04522	0.264195
4.09281	0.488775		4.09281	0.703483		4.09281	0.231465
4.14041	0.625574		4.14041	0.676927		4.14041	0.217181
4.188	0.657346		4.188	0.709949		4.188	0.182982
4.23559	0.570714		4.23559	0.690952		4.23559	0.252571
4.28318	0.552463		4.28318	0.703526		4.28318	0.244093
4.33077	0.512262		4.33077	0.662922		4.33077	0.247774
4.37836	0.497335		4.37836	0.509647		4.37836	0.225015
4.42595	0.518554		4.42595	0.42532		4.42595	0.309747
4.47354	0.619538		4.47354	0.485373		4.47354	0.386067
4.52113	0.772808		4.52113	0.63383		4.52113	0.394328
4.56872	0.877447		4.56872	0.447938		4.56872	0.477765
4.61631	0.914893		4.61631	0.473264		4.61631	0.41389
4.66391	0.80075		4.66391	0.506629		4.66391	0.378036
4.7115	0.581736		4.7115	0.327222		4.7115	0.45047
4.75909	0.518773		4.75909	0.394844		4.75909	0.573755
4.80668	0.436602		4.80668	0.419417		4.80668	0.524209
4.85427	0.459446		4.85427	0.354652		4.85427	0.492431
4.90186	0.501097		4.90186	0.288161		4.90186	0.468917
4.94945	0.52449		4.94945	0.300542		4.94945	0.517056
4.99704	0.554175		4.99704	0.336061		4.99704	0.502085
5.04463	0.729214		5.04463	0.311019		5.04463	0.313553
5.09222	0.824149		5.09222	0.46379		5.09222	0.381551
5.13981	1		5.13981	0.658808		5.13981	0.362223
5.18741	0.965141		5.18741	0.832956		5.18741	0.283736
5.235	0.902277		5.235	0.713961		5.235	0.392898
5.28259	0.89308		5.28259	0.673119		5.28259	0.373614
5.33018	0.854566		5.33018	0.681992		5.33018	0.366827
5.37777	0.815458		5.37777	0.66859		5.37777	0.630758
5.42536	0.56829		5.42536	0.607024		5.42536	0.507453
5.47295	0.399075		5.47295	0.503655		5.47295	0.46123
5.52054	0.379587		5.52054	0.339378		5.52054	0.368094
5.56813	0.187985		5.56813	0.235078		5.56813	0.586205
5.61572	0.087182		5.61572	0.169714		5.61572	0.656613
5.66331	0.101365		5.66331	0.119207		5.66331	0.954177
5.7109	0.262951		5.7109	0.035014		5.7109	0.696446
5.7585	0.339273		5.7585	0.048826		5.7585	0.693223
5.80609	0.322634		5.80609	0.075606		5.80609	0.818353
5.85368	0.21742		5.85368	0.056609		5.85368	1
5.90127	0.103196		5.90127	0.122171		5.90127	0.858337
5.94886	0.081877		5.94886	0.170736		5.94886	0.739768
5.99645	0.200062		5.99645	0.199257		5.99645	0.613939
6.04404	0.159355		6.04404	0.299552		6.04404	0.818229
6.09163	0.207417		6.09163	0.388453		6.09163	0.77577
6.13922	0.263795		6.13922	0.490789		6.13922	0.65395
6.18681	0.44057		6.18681	0.653335		6.18681	0.507689
6.2344	0.331663		6.2344	0.665637		6.2344	0.619129
6.282	0.32842		6.282	0.677979		6.282	0.397942
6.32959	0.396364		6.32959	0.719319		6.32959	0.300628
6.37718	0.450086		6.37718	0.758609		6.37718	0.192745
6.42477	0.621963		6.42477	0.811382		6.42477	0.162199
6.47236	0.670105		6.47236	0.84883		6.47236	0.148382
6.51995	0.631435		6.51995	0.806949		6.51995	0.071671
6.56754	0.606217		6.56754	0.841874		6.56754	0.110824
6.61513	0.622262		6.61513	0.839571		6.61513	0.196351
6.66272	0.598582		6.66272	0.759263		6.66272	0.343162
